# Supplementary material for: Rickettsiales in the WHO European Region: an update from a One Health perspective
Source: Parasit Vectors. 2023 Jan 30;16:41. doi: 10.1186/s13071-022-05646-4 (PMC9885594; doi:10.1186/s13071-022-05646-4)
Supplement: Supplementary file 1 — Additional file 1. Key of search. [file 13071_2022_5646_MOESM1_ESM.xlsx]

## Sheet: Table S1 -Key of search
(Spotted Fever OR rickettsiosis OR ricketts*) AND (France OR Germany OR Spain OR Portugal OR Austria OR Switzerland OR Croatia OR Bosnia OR Serbia OR Montenegro OR Macedonia OR Kosovo OR Slovenia OR Albania OR Greece OR Bulgaria OR Romania OR Hungary OR Slovakia OR Czech OR Poland OR Ukraine OR Moldova OR Lithuania OR Latvia OR Estonia OR Finlandia OR Sweden OR Norway OR Armenia OR Azerbaijan OR …

## Sheet: Table S2-List of references
Ref.
Abreu-Yanes E, Abreu-Acosta N, Kosoy M, Foronda P. Molecular detection of Bartonella henselae, Bartonella clarridgeiae and Rickettsia felis in cat and dog fleas in Tenerife, Canary Islands, Spain. J Vector Ecol. 2020 Dec;45(2):233-240. doi: 10.1111/jvec.12394. PMID: 33207065.
Akl T, Bourgoin G, Souq ML, Appolinaire J, Poirel MT, Gibert P, Abi Rizk G, Garel M, Zenner L. Detection of tick-borne pathogens in questing Ixodes ricinus in the French Pyrenees and first identification of Rickettsia monacensis in France. Parasite. 2019;26:20. doi: 10.1051/parasite/2019019. Epub 2019 Apr 3. PMID: 30943150; PMCID: PMC6447091.
Aktas M, Çolak S. Molecular detection and phylogeny of Anaplasma spp. in cattle reveals the presence of novel strains closely related to A. phagocytophilum in Turkey. Ticks Tick Borne Dis. 2021 Jan;12(1):101604. doi: 10.1016/j.ttbdis.2020.101604. Epub 2020 Nov 2. PMID: 33160190.
Aktas M, Özübek S, Altay K, Ipek ND, Balkaya İ, Utuk AE, Kırbas A, Şimsek S, Dumanlı N. Molecular detection of tick-borne rickettsial and protozoan pathogens in domestic dogs from Turkey. Parasit Vectors. 2015 Mar 14;8:157. doi: 10.1186/s13071-015-0763-z. PMID: 25889911; PMCID: PMC4364499.
Aktas M, Özübek S. Bovine anaplasmosis in Turkey: First laboratory confirmed clinical cases caused by Anaplasma phagocytophilum. Vet Microbiol. 2015 Aug 5;178(3-4):246-51. doi: 10.1016/j.vetmic.2015.05.021. Epub 2015 May 28. PMID: 26051478.
Akveran GA, Karasartova D, Keskin A, Comba A, Celebi B, Mumcuoglu KY, Taylan-Ozkan A. Bacterial and protozoan agents found in Hyalomma aegyptium (L., 1758) (Ixodida: Ixodidae) collected from Testudo graeca L., 1758 (Reptilia: Testudines) in Corum Province of Turkey. Ticks Tick Borne Dis. 2020 Sep;11(5):101458. doi: 10.1016/j.ttbdis.2020.101458. Epub 2020 May 1. PMID: 32389537.
Albízuri Prado F, Sánchez A, Feito M, Mayor A, Rodriguez A, de Lucas R. Fever and Multiple Eschars After an African Safari: Report of Three Cases. Pediatr Dermatol. 2017 Jul;34(4):e179-e181. doi: 10.1111/pde.13163. Epub 2017 May 25. PMID: 28544092.
Aleksandravičienė A, Paulauskas A, Stanko M, Fričová J, Radzijevskaja J. New Records of Bartonella spp. and Rickettsia spp. in Lice Collected from Small Rodents. Vector Borne Zoonotic Dis. 2021 May;21(5):342-350. doi: 10.1089/vbz.2020.2722. Epub 2021 Mar 15. PMID: 33728990.
Al-Khafaji AM, Bell-Sakyi L, Fracasso G, Luu L, Heylen D, Matthysen E, Oteo JA, Palomar AM. Isolation of Candidatus Rickettsia vini from Belgian Ixodes arboricola ticks and propagation in tick cell lines. Ticks Tick Borne Dis. 2020 Nov;11(6):101511. doi: 10.1016/j.ttbdis.2020.101511. Epub 2020 Jul 10. PMID: 32993931; PMCID: PMC7545694.
Altay K, Erol U, Sahin OF, Aytmirzakizi A. First molecular detection of Anaplasma species in cattle from Kyrgyzstan; molecular identification of human pathogenic novel genotype Anaplasma capra and Anaplasma phagocytophilum related strain. Ticks Tick Borne Dis. 2022 Jan;13(1):101861. doi: 10.1016/j.ttbdis.2021.101861. Epub 2021 Nov 3. PMID: 34773849.
Andersson M, Turcitu MA, Stefanache M, Tamba P, Barbuceanu F, Chitimia L. First evidence of Anaplasma platys and Hepatozoon canis co-infection in a dog from Romania--a case report. Ticks Tick Borne Dis. 2013 Jun;4(4):317-9. doi: 10.1016/j.ttbdis.2012.12.006. Epub 2013 Mar 5. PMID: 23528989.
Andersson MO, Marga G, Banu T, Dobler G, Chitimia-Dobler L. Tick-borne pathogens in tick species infesting humans in Sibiu County, central Romania. Parasitol Res. 2018 May;117(5):1591-1597. doi: 10.1007/s00436-018-5848-0. Epub 2018 Mar 28. PMID: 29589118.
Andersson MO, Tolf C, Tamba P, Stefanache M, Radbea G, Frangoulidis D, Tomaso H, Waldenström J, Dobler G, Chitimia-Dobler L. Molecular survey of neglected bacterial pathogens reveals an abundant diversity of species and genotypes in ticks collected from animal hosts across Romania. Parasit Vectors. 2018 Mar 20;11(1):144. doi: 10.1186/s13071-018-2756-1. PMID: 29554947; PMCID: PMC5859542.
Andrade MM, Gorgulho A, Magalhães RT, Valadas R, Pereira LM, Freire S, Cruz D. Haemophagocytic Lymphohistiocytosis as a Complication of Israeli Spotted Fever. Eur J Case Rep Intern Med. 2022 Jan 17;9(1):003073. doi: 10.12890/2022_003073. PMID: 35169573; PMCID: PMC8833297.
Angelakis E, Richet H, Raoult D. Rickettsia sibirica mongolitimonae Infection, France, 2010-2014. Emerg Infect Dis. 2016 May;22(5):880-2. doi: 10.3201/eid2205.141989. PMID: 27088367; PMCID: PMC4861502.
Antognoni MT, Veronesi F, Morganti G, Mangili V, Fruganti G, Miglio A. Natural infection of Anaplasma platys in dogs from Umbria region (Central Italy). Vet Ital. 2014 Jan-Mar;50(1):49-56. doi: 10.12834/VetIt.82.258.2. PMID: 24715593.
Audino T, Pautasso A, Bellavia V, Carta V, Ferrari A, Verna F, Grattarola C, Iulini B, Pintore MD, Bardelli M, Cassina G, Tomassone L, Peletto S, Blanda V, Torina A, Caramelli M, Casalone C, Desiato R. Ticks infesting humans and associated pathogens: a cross-sectional study in a 3-year period (2017-2019) in northwest Italy. Parasit Vectors. 2021 Mar 5;14(1):136. doi: 10.1186/s13071-021-04603-x. P…
Aureli S, Galuppi R, Ostanello F, Foley JE, Bonoli C, Rejmanek D, Rocchi G, Orlandi E, Tampieri MP. Abundance of questing ticks and molecular evidence for pathogens in ticks in three parks of Emilia-Romagna region of Northern Italy. Ann Agric Environ Med. 2015;22(3):459-66. doi: 10.5604/12321966.1167714. PMID: 26403115.
Balboni A, Urbani L, Morini M, Dondi F, Battilani M. Molecular detection of Anaplasma phagocytophilum in hair and spleen of cats revealed a possible underestimation of feline vector-borne pathogens. Res Vet Sci. 2021 Jul;137:144-149. doi: 10.1016/j.rvsc.2021.05.003. Epub 2021 May 5. PMID: 33975193.
Baneth G, Harrus S, Gal A, Aroch I. Canine vector-borne co-infections: Ehrlichia canis and Hepatozoon canis in the same host monocytes. Vet Parasitol. 2015 Feb 28;208(1-2):30-4. doi: 10.1016/j.vetpar.2014.12.013. Epub 2014 Dec 23. PMID: 25560923.
Banović P, Díaz-Sánchez AA, Galon C, Foucault-Simonin A, Simin V, Mijatović D, Papić L, Wu-Chuang A, Obregón D, Moutailler S, Cabezas-Cruz A. A One Health approach to study the circulation of tick-borne pathogens: A preliminary study. One Health. 2021 Jun 1;13:100270. doi: 10.1016/j.onehlt.2021.100270. PMID: 34141849; PMCID: PMC8188046.
Banović P, Díaz-Sánchez AA, Galon C, Simin V, Mijatović D, Obregón D, Moutailler S, Cabezas-Cruz A. Humans infested with Ixodes ricinus are exposed to a diverse array of tick-borne pathogens in Serbia. Ticks Tick Borne Dis. 2021 Mar;12(2):101609. doi: 10.1016/j.ttbdis.2020.101609. Epub 2020 Nov 23. PMID: 33260091.
Banović P, Díaz-Sánchez AA, Simin V, Foucault-Simonin A, Galon C, Wu-Chuang A, Mijatović D, Obregón D, Moutailler S, Cabezas-Cruz A. Clinical Aspects and Detection of Emerging Rickettsial Pathogens: A "One Health" Approach Study in Serbia, 2020. Front Microbiol. 2022 Jan 26;12:797399. doi: 10.3389/fmicb.2021.797399. PMID: 35154030; PMCID: PMC8825779.
Baráková I, Derdáková M, Carpi G, Rosso F, Collini M, Tagliapietra V, Ramponi C, Hauffe HC, Rizzoli A. Genetic and ecologic variability among Anaplasma phagocytophilum strains, northern Italy. Emerg Infect Dis. 2014 Jun;20(6):1082-5. doi: 10.3201/eid2006.131023. PMID: 24855911; PMCID: PMC4036757.
Baráková I, Derdáková M, Selyemová D, Chvostáč M, Špitalská E, Rosso F, Collini M, Rosà R, Tagliapietra V, Girardi M, Ramponi C, Hauffe HC, Rizzoli A. Tick-borne pathogens and their reservoir hosts in northern Italy. Ticks Tick Borne Dis. 2018 Feb;9(2):164-170. doi: 10.1016/j.ttbdis.2017.08.012. Epub 2017 Sep 1. PMID: 28890111.
Barradas PF, Mesquita JR, Ferreira P, Amorim I, Gärtner F. Detection of tick-borne pathogens in Rhipicephalus sanguineus sensu lato and dogs from different districts of Portugal. Ticks Tick Borne Dis. 2020 Nov;11(6):101536. doi: 10.1016/j.ttbdis.2020.101536. Epub 2020 Aug 4. PMID: 32993945.
Barradas PF, Mesquita JR, Mateus TL, Ferreira P, Amorim I, Gärtner F, de Sousa R. Molecular detection of Rickettsia spp. in ticks and fleas collected from rescued hedgehogs (Erinaceus europaeus) in Portugal. Exp Appl Acarol. 2021 Mar;83(3):449-460. doi: 10.1007/s10493-021-00600-y. Epub 2021 Mar 2. PMID: 33655451.
Battisti E, Urach K, Hodžić A, Fusani L, Hufnagl P, Felsberger G, Ferroglio E, Duscher GG. Zoonotic Pathogens in Ticks from Migratory Birds, Italy. Emerg Infect Dis. 2020 Dec;26(12):2986-2988. doi: 10.3201/eid2612.181686. PMID: 33219656; PMCID: PMC7706978.
Battisti E, Zanet S, Boraso F, Minniti D, Giacometti M, Duscher GG, Ferroglio E. Survey on tick-borne pathogens in ticks removed from humans in Northwestern Italy. Vet Parasitol Reg Stud Reports. 2019 Dec;18:100352. doi: 10.1016/j.vprsr.2019.100352. Epub 2019 Nov 18. PMID: 31796169.
Bauer A, Hofmeyer S, Gere M, Nilsson K, Tot T. Granulomatous mastitis caused by Rickettsia species. Virchows Arch. 2021 Dec;479(6):1091-1094. doi: 10.1007/s00428-021-03098-2. Epub 2021 Apr 13. PMID: 33851237.
Beltrame A, Laroche M, Degani M, Perandin F, Bisoffi Z, Raoult D, Parola P. Tick-borne pathogens in removed ticks Veneto, northeastern Italy: A cross-sectional investigation. Travel Med Infect Dis. 2018 Nov-Dec;26:58-61. doi: 10.1016/j.tmaid.2018.08.008. Epub 2018 Sep 6. PMID: 30195006.
Bergmann M, Englert T, Stuetzer B, Hawley JR, Lappin MR, Hartmann K. Prevalence of selected rickettsial infections in cats in Southern Germany. Comp Immunol Microbiol Infect Dis. 2015 Oct;42:33-6. doi: 10.1016/j.cimid.2015.08.003. Epub 2015 Sep 2. PMID: 26387062.
Berthová L, Slobodník V, Slobodník R, Olekšák M, Sekeyová Z, Svitálková Z, Kazimírová M, Špitalská E. The natural infection of birds and ticks feeding on birds with Rickettsia spp. and Coxiella burnetii in Slovakia. Exp Appl Acarol. 2016 Mar;68(3):299-314. doi: 10.1007/s10493-015-9975-3. PMID: 26477038.
Bertola M, Montarsi F, Obber F, Da Rold G, Carlin S, Toniolo F, Porcellato E, Falcaro C, Mondardini V, Ormelli S, Ravagnan S. Occurrence and Identification of Ixodes ricinus Borne Pathogens in Northeastern Italy. Pathogens. 2021 Sep 13;10(9):1181. doi: 10.3390/pathogens10091181. PMID: 34578213; PMCID: PMC8470124.
Bertrand AS, Fondain M, Rullier P, Fontaine C, Guillot B. Syndrome d’activation macrophagique secondaire à une fièvre boutonneuse méditerranéenne [Haemophagocytic syndrome secondary to Mediterranean spotted fever]. Ann Dermatol Venereol. 2018 Aug-Sep;145(8-9):516-520. French. doi: 10.1016/j.annder.2017.10.017. Epub 2018 Jul 10. PMID: 30006110.
Berzina I, Krudewig C, Silaghi C, Matise I, Ranka R, Müller N, Welle M. Anaplasma phagocytophilum DNA amplified from lesional skin of seropositive dogs. Ticks Tick Borne Dis. 2014 Apr;5(3):329-35. doi: 10.1016/j.ttbdis.2013.12.010. Epub 2014 Mar 15. PMID: 24637068.
Bezerra-Santos MA, Sgroi G, Mendoza-Roldan JA, Khedri J, Camarda A, Iatta R, Sazmand A, Otranto D. Ectoparasites of hedgehogs: From flea mite phoresy to their role as vectors of pathogens. Int J Parasitol Parasites Wildl. 2021 Apr 24;15:95-104. doi: 10.1016/j.ijppaw.2021.04.009. PMID: 33996441; PMCID: PMC8102208.
Biernat B, Stańczak J, Michalik J, Sikora B, Cieniuch S. Rickettsia helvetica and R. monacensis infections in immature Ixodes ricinus ticks derived from sylvatic passerine birds in west-central Poland. Parasitol Res. 2016 Sep;115(9):3469-77. doi: 10.1007/s00436-016-5110-6. Epub 2016 May 11. PMID: 27164834; PMCID: PMC4980418.
Blanda V, Torina A, La Russa F, D'Agostino R, Randazzo K, Scimeca S, Giudice E, Caracappa S, Cascio A, de la Fuente J. A retrospective study of the characterization of Rickettsia species in ticks collected from humans. Ticks Tick Borne Dis. 2017 Jun;8(4):610-614. doi: 10.1016/j.ttbdis.2017.04.005. Epub 2017 Apr 12. PMID: 28457821.
Blazejak K, Janecek E, Strube C. A 10-year surveillance of Rickettsiales (Rickettsia spp. and Anaplasma phagocytophilum) in the city of Hanover, Germany, reveals Rickettsia spp. as emerging pathogens in ticks. Parasit Vectors. 2017 Nov 28;10(1):588. doi: 10.1186/s13071-017-2537-2. PMID: 29179774; PMCID: PMC5704456.
Bogovic P, Lotric-Furlan S, Korva M, Avsic-Zupanc T. African Tick-Bite Fever in Traveler Returning to Slovenia from Uganda. Emerg Infect Dis. 2016 Oct;22(10):1848-9. doi: 10.3201/eid2210.160650. PMID: 27648844; PMCID: PMC5038416.
Bohacsova M, Mediannikov O, Kazimirova M, Raoult D, Sekeyova Z. Arsenophonus nasoniae and Rickettsiae Infection of Ixodes ricinus Due to Parasitic Wasp Ixodiphagus hookeri. PLoS One. 2016 Feb 22;11(2):e0149950. doi: 10.1371/journal.pone.0149950. PMID: 26901622; PMCID: PMC4762546.
Bonnet SI, Paul RE, Bischoff E, Cote M, Le Naour E. First identification of Rickettsia helvetica in questing ticks from a French Northern Brittany Forest. PLoS Negl Trop Dis. 2017 Mar 1;11(3):e0005416. doi: 10.1371/journal.pntd.0005416. PMID: 28248955; PMCID: PMC5348082.
Borşan SD, Ionică AM, Galon C, Toma-Naic A, Peştean C, Sándor AD, Moutailler S, Mihalca AD. High Diversity, Prevalence, and Co-infection Rates of Tick-Borne Pathogens in Ticks and Wildlife Hosts in an Urban Area in Romania. Front Microbiol. 2021 Mar 9;12:645002. doi: 10.3389/fmicb.2021.645002. PMID: 33767683; PMCID: PMC7985354.
Bota S, de Sousa R, Santos M, Varandas L, Gouveia CF. Severe Israeli spotted fever with multiorgan failure in a child. Ticks Tick Borne Dis. 2016 Jul;7(5):663-664. doi: 10.1016/j.ttbdis.2016.02.013. Epub 2016 Feb 12. PMID: 26905298.
Brinkmann A, Hekimoğlu O, Dinçer E, Hagedorn P, Nitsche A, Ergünay K. A cross-sectional screening by next-generation sequencing reveals Rickettsia, Coxiella, Francisella, Borrelia, Babesia, Theileria and Hemolivia species in ticks from Anatolia. Parasit Vectors. 2019 Jan 11;12(1):26. doi: 10.1186/s13071-018-3277-7. PMID: 30635006; PMCID: PMC6329055.
Burri C, Schumann O, Schumann C, Gern L. Are Apodemus spp. mice and Myodes glareolus reservoirs for Borrelia miyamotoi, Candidatus Neoehrlichia mikurensis, Rickettsia helvetica, R. monacensis and Anaplasma phagocytophilum? Ticks Tick Borne Dis. 2014 Apr;5(3):245-51. doi: 10.1016/j.ttbdis.2013.11.007. Epub 2014 Feb 24. PMID: 24582511.
Bursakov SA, Kovalchuk SN. Co-infection with tick-borne disease agents in cattle in Russia. Ticks Tick Borne Dis. 2019 Apr;10(3):709-713. doi: 10.1016/j.ttbdis.2019.03.004. Epub 2019 Mar 9. PMID: 30878569.
Cafiso A, Olivieri E, Floriano AM, Chiappa G, Serra V, Sassera D, Bazzocchi C. Investigation of Tick-Borne Pathogens in Ixodes ricinus in a Peri-Urban Park in Lombardy (Italy) Reveals the Presence of Emerging Pathogens. Pathogens. 2021 Jun 10;10(6):732. doi: 10.3390/pathogens10060732. PMID: 34200825; PMCID: PMC8230559.
Camprubí-Ferrer D, Portillo A, Santibáñez S, Almuedo-Riera A, Rodriguez-Valero N, Subirà C, Martinez MJ, Navero-Castillejos J, Fernandez-Pardos M, Genton B, Cobuccio L, Van Den Broucke S, Bottieau E, Muñoz J, Oteo JA. Incidence of human granulocytic anaplasmosis in returning travellers with fever. J Travel Med. 2021 Jun 1;28(4):taab056. doi: 10.1093/jtm/taab056. PMID: 33839778.
Capligina V, Salmane I, Keišs O, Vilks K, Japina K, Baumanis V, Ranka R. Prevalence of tick-borne pathogens in ticks collected from migratory birds in Latvia. Ticks Tick Borne Dis. 2014 Feb;5(1):75-81. doi: 10.1016/j.ttbdis.2013.08.007. Epub 2013 Nov 15. PMID: 24246709.
Capligina V, Seleznova M, Akopjana S, Freimane L, Lazovska M, Krumins R, Kivrane A, Namina A, Aleinikova D, Kimsis J, Kazarina A, Igumnova V, Bormane A, Ranka R. Large-scale countrywide screening for tick-borne pathogens in field-collected ticks in Latvia during 2017-2019. Parasit Vectors. 2020 Jul 14;13(1):351. doi: 10.1186/s13071-020-04219-7. PMID: 32665019; PMCID: PMC7362577.
Cascio A, Torina A, Valenzise M, Blanda V, Camarda N, Bombaci S, Iaria C, De Luca F, Wasniewska M. Scalp eschar and neck lymphadenopathy caused by Rickettsia massiliae. Emerg Infect Dis. 2013 May;19(5):836-7. doi: 10.3201/eid1905.121169. PMID: 23697545; PMCID: PMC3647502.
Castillo-Contreras R, Magen L, Birtles R, Varela-Castro L, Hall JL, Conejero C, Aguilar XF, Colom-Cadena A, Lavín S, Mentaberre G, López-Olvera JR. Ticks on wild boar in the metropolitan area of Barcelona (Spain) are infected with spotted fever group rickettsiae. Transbound Emerg Dis. 2021 Jul 31. doi: 10.1111/tbed.14268. Epub ahead of print. PMID: 34331835.
Castro LR, Gabrielli S, Iori A, Cancrini G. Molecular detection of Rickettsia, Borrelia, and Babesia species in Ixodes ricinus sampled in northeastern, central, and insular areas of Italy. Exp Appl Acarol. 2015 Jul;66(3):443-52. doi: 10.1007/s10493-015-9899-y. Epub 2015 Mar 18. PMID: 25784072.
Cerutti F, Modesto P, Rizzo F, Cravero A, Jurman I, Costa S, Giammarino M, Mandola ML, Goria M, Radovic S, Cattonaro F, Acutis PL, Peletto S. The microbiota of hematophagous ectoparasites collected from migratory birds. PLoS One. 2018 Aug 27;13(8):e0202270. doi: 10.1371/journal.pone.0202270. PMID: 30148833; PMCID: PMC6110481.
Ceylan O, Byamukama B, Ceylan C, Galon EM, Liu M, Masatani T, Xuan X, Sevinc F. Tick-Borne Hemoparasites of Sheep: A Molecular Research in Turkey. Pathogens. 2021 Feb 3;10(2):162. doi: 10.3390/pathogens10020162. PMID: 33546428; PMCID: PMC7913608.
Cézanne R, Mrowietz N, Eigner B, Duscher GG, Glawischnig W, Fuehrer HP. Molecular analysis of Anaplasma phagocytophilum and Babesia divergens in red deer (Cervus elaphus) in Western Austria. Mol Cell Probes. 2017 Feb;31:55-58. doi: 10.1016/j.mcp.2016.07.003. Epub 2016 Jul 11. PMID: 27417532.
Chisu V, Foxi C, Mannu R, Satta G, Masala G. A five-year survey of tick species and identification of tick-borne bacteria in Sardinia, Italy. Ticks Tick Borne Dis. 2018 Mar;9(3):678-681. doi: 10.1016/j.ttbdis.2018.02.008. Epub 2018 Feb 17. PMID: 29477960.
Chisu V, Foxi C, Masala G. First molecular detection of the human pathogen Rickettsia raoultii and other spotted fever group rickettsiae in Ixodid ticks from wild and domestic mammals. Parasitol Res. 2018 Nov;117(11):3421-3429. doi: 10.1007/s00436-018-6036-y. Epub 2018 Aug 4. PMID: 30078071.
Chisu V, Foxi C, Masu G, D' Amaddio B, Masala G. Detection of potentially pathogenic bacteria from Ixodes ricinus carried by pets in Tuscany, Italy. Vet Rec Open. 2020 Sep 17;7(1):e000395. doi: 10.1136/vetreco-2020-000395. PMID: 33024565; PMCID: PMC7500295.
Chisu V, Leulmi H, Masala G, Piredda M, Foxi C, Parola P. Detection of Rickettsia hoogstraalii, Rickettsia helvetica, Rickettsia massiliae, Rickettsia slovaca and Rickettsia aeschlimannii in ticks from Sardinia, Italy. Ticks Tick Borne Dis. 2017 Mar;8(3):347-352. doi: 10.1016/j.ttbdis.2016.12.007. Epub 2016 Dec 15. PMID: 28110915.
Chisu V, Loi F, Foxi C, Chessa G, Masu G, Rolesu S, Masala G. Coexistence of Tick-Borne Pathogens in Ticks Collected from their Hosts in Sardinia: an Update. Acta Parasitol. 2020 Dec;65(4):999-1004. doi: 10.1007/s11686-020-00240-z. Epub 2020 Jun 15. PMID: 32557083.
Chisu V, Masala G, Foxi C, Socolovschi C, Raoult D, Parola P. Rickettsia conorii israelensis in Rhipicephalus sanguineus ticks, Sardinia, Italy. Ticks Tick Borne Dis. 2014 Jun;5(4):446-8. doi: 10.1016/j.ttbdis.2014.02.003. Epub 2014 May 19. PMID: 24852264.
Chisu V, Zobba R, Foxi C, Pisu D, Masala G, Alberti A. Molecular detection and groEL typing of Rickettsia aeschlimannii in Sardinian ticks. Parasitol Res. 2016 Sep;115(9):3323-8. doi: 10.1007/s00436-016-5091-5. Epub 2016 Apr 30. PMID: 27130322.
Chisu V, Zobba R, Lecis R, Sotgiu F, Masala G, Foxi C, Pisu D, Alberti A. GroEL typing and phylogeny of Anaplasma species in ticks from domestic and wild vertebrates. Ticks Tick Borne Dis. 2018 Jan;9(1):31-36. doi: 10.1016/j.ttbdis.2017.10.012. Epub 2017 Oct 26. PMID: 29089249.
Chitimia-Dobler L, Schaper S, Rieß R, Bitterwolf K, Frangoulidis D, Bestehorn M, Springer A, Oehme R, Drehmann M, Lindau A, Mackenstedt U, Strube C, Dobler G. Imported Hyalomma ticks in Germany in 2018. Parasit Vectors. 2019 Mar 26;12(1):134. doi: 10.1186/s13071-019-3380-4. PMID: 30909964; PMCID: PMC6434826.
Chmielewski T, Szymanek A, Mączka I, Fiecek B, Simon K, Tylewska-Wierzbanowska S. Case report of African tick-bite fever from Poland. Postepy Dermatol Alergol. 2013 Dec;30(6):396-8. doi: 10.5114/pdia.2013.39438. Epub 2013 Dec 18. PMID: 24494003; PMCID: PMC3907904.
Chvostáč M, Špitalská E, Václav R, Vaculová T, Minichová L, Derdáková M. Seasonal Patterns in the Prevalence and Diversity of Tick-Borne Borrelia burgdorferi Sensu Lato, Anaplasma phagocytophilum and Rickettsia spp. in an Urban Temperate Forest in South Western Slovakia. Int J Environ Res Public Health. 2018 May 15;15(5):994. doi: 10.3390/ijerph15050994. PMID: 29762516; PMCID: PMC5982033.
Ciabatti, M.; Pieroni, M.; Felici, M.; Bolognese, L. Multimodality Imaging Assessment and Follow-Up in a Case of Rickettsial Myocarditis: Echocardiographic and Cardiac Magnetic Resonance Features. Circulation: Cardiovascular Imaging 2021, 14, 1151
Cicculli V, Capai L, Quilichini Y, Masse S, Fernández-Alvarez A, Minodier L, Bompard P, Charrel R, Falchi A. Molecular investigation of tick-borne pathogens in ixodid ticks infesting domestic animals (cattle and sheep) and small rodents (black rats) of Corsica, France. Ticks Tick Borne Dis. 2019 Apr;10(3):606-613. doi: 10.1016/j.ttbdis.2019.02.007. Epub 2019 Feb 13. PMID: 30777731.
Cicculli V, de Lamballerie X, Charrel R, Falchi A. First molecular detection of Rickettsia africae in a tropical bont tick, Amblyomma variegatum, collected in Corsica, France. Exp Appl Acarol. 2019 Feb;77(2):207-214. doi: 10.1007/s10493-018-00336-2. Epub 2019 Jan 17. PMID: 30656468.
Cicculli V, Oscar M, Casabianca F, Villechenaud N, Charrel R, de Lamballerie X, Falchi A. Molecular Detection of Spotted-Fever Group Rickettsiae in Ticks Collected from Domestic and Wild Animals in Corsica, France. Pathogens. 2019 Sep 4;8(3):138. doi: 10.3390/pathogens8030138. PMID: 31487899; PMCID: PMC6789605.
Claerebout E, Losson B, Cochez C, Casaert S, Dalemans AC, De Cat A, Madder M, Saegerman C, Heyman P, Lempereur L. Ticks and associated pathogens collected from dogs and cats in Belgium. Parasit Vectors. 2013 Jun 19;6:183. doi: 10.1186/1756-3305-6-183. PMID: 23777784; PMCID: PMC3688525.
Cohen R, Babushkin F, Shapiro M, Uda M, Atiya-Nasagi Y, Klein D, Finn T. Two Cases of Israeli Spotted Fever with Purpura Fulminans, Sharon District, Israel. Emerg Infect Dis. 2018 May;24(5):835-840. doi: 10.3201/eid2405.171992. PMID: 29664383; PMCID: PMC5938761.
Cohen R, Finn T, Babushkin F, Paran Y, Ben Ami R, Atamna A, Reisfeld S, Weber G, Petersiel N, Zayyad H, Leshem E, Weinberger M, Maor Y, Makhoul N, Nesher L, Zaide G, Klein D, Beth-Din A, Atiya-Nasagi Y. Spotted Fever Group Rickettsioses in Israel, 2010-2019. Emerg Infect Dis. 2021 Aug;27(8):2117-2126. doi: 10.3201/eid2708.203661. PMID: 34286684; PMCID: PMC8314820.
Coipan EC, Jahfari S, Fonville M, Maassen CB, van der Giessen J, Takken W, Takumi K, Sprong H. Spatiotemporal dynamics of emerging pathogens in questing Ixodes ricinus. Front Cell Infect Microbiol. 2013 Jul 30;3:36. doi: 10.3389/fcimb.2013.00036. PMID: 23908971; PMCID: PMC3726834.
Colomba C, Siracusa L, Madonia S, Saporito L, Bonura C, De Grazia S, Giammanco GM. A case of spotted fever rickettsiosis in a human immunodeficiency virus-positive patient. J Med Microbiol. 2013 Sep;62(Pt 9):1363-1364. doi: 10.1099/jmm.0.053546-0. Epub 2013 Jun 20. PMID: 23788593.
Colomba C, Siracusa L, Trizzino M, Gioè C, Giammanco A, Cascio A. Myocarditis in Mediterranean spotted fever: a case report and a review of the literature. JMM Case Rep. 2016 Aug 30;3(4):e005039. doi: 10.1099/jmmcr.0.005039. PMID: 28348768; PMCID: PMC5330236.
Colomba C, Trizzino M, Giammanco A, Bonura C, Di Bona D, Tolomeo M, Cascio A. Israeli Spotted Fever in Sicily. Description of two cases and minireview. Int J Infect Dis. 2017 Aug;61:7-12. doi: 10.1016/j.ijid.2017.04.003. Epub 2017 Apr 10. PMID: 28408252.
Costa C, Ferrari A, Binazzi R, Beltrame A, Tacconi D, Moro L, Edouard S, Parola P, Buonfrate D, Gobbi F. Imported scrub typhus in Europe: Report of three cases and a literature review. Travel Med Infect Dis. 2021 Jul-Aug;42:102062. doi: 10.1016/j.tmaid.2021.102062. Epub 2021 Apr 17. PMID: 33862243.
Crespo P, Seixas D, Marques N, Oliveira J, da Cunha S, Meliço-Silvestre A. Mediterranean spotted fever: case series of 24 years (1989-2012). Springerplus. 2015 Jun 17;4:272. doi: 10.1186/s40064-015-1042-3. PMID: 26090319; PMCID: PMC4469589.
Da Rold G, Ravagnan S, Soppelsa F, Porcellato E, Soppelsa M, Obber F, Citterio CV, Carlin S, Danesi P, Montarsi F, Capelli G. Ticks are more suitable than red foxes for monitoring zoonotic tick-borne pathogens in northeastern Italy. Parasit Vectors. 2018 Mar 20;11(1):137. doi: 10.1186/s13071-018-2726-7. PMID: 29554970; PMCID: PMC5859681.
De Arcangeli S, Balboni A, Serafini F, Battilani M, Dondi F. Anaplasma phagocytophilum infection in thrombocytopenic dogs. Vet Ital. 2018 Mar 31;54(1):73-78. doi: 10.12834/VetIt.1070.5796.2. PMID: 29631317.
de Sousa R, Pereira BI, Nazareth C, Cabral S, Ventura C, Crespo P, Marques N, da Cunha S. Rickettsia slovaca infection in humans, Portugal. Emerg Infect Dis. 2013 Oct;19(10):1627-9. doi: 10.3201/eid1910.130376. PMID: 24050379; PMCID: PMC3810745.
De Tommasi AS, Baneth G, Breitschwerdt EB, Stanneck D, Dantas-Torres F, Otranto D, de Caprariis D. Anaplasma platys in bone marrow megakaryocytes of young dogs. J Clin Microbiol. 2014 Jun;52(6):2231-4. doi: 10.1128/JCM.00395-14. Epub 2014 Mar 12. PMID: 24622106; PMCID: PMC4042781.
De Tommasi AS, Otranto D, Dantas-Torres F, Capelli G, Breitschwerdt EB, de Caprariis D. Are vector-borne pathogen co-infections complicating the clinical presentation in dogs? Parasit Vectors. 2013 Apr 15;6:97. doi: 10.1186/1756-3305-6-97. PMID: 23587324; PMCID: PMC3637325.
De Tommasi AS, Otranto D, Furlanello T, Tasca S, Cantacessi C, Breitschwerdt EB, Stanneck D, Dantas-Torres F, Baneth G, Capelli G, de Caprariis D. Evaluation of blood and bone marrow in selected canine vector-borne diseases. Parasit Vectors. 2014 Dec 2;7:534. doi: 10.1186/s13071-014-0534-2. PMID: 25441458; PMCID: PMC4261574.
Dedkov VG, Simonova EG, Beshlebova OV, Safonova MV, Stukolova OA, Verigina EV, Savinov GV, Karaseva IP, Blinova EA, Granitov VM, Arsenjeva IV, Shipulin GA. The burden of tick-borne diseases in the Altai region of Russia. Ticks Tick Borne Dis. 2017 Aug;8(5):787-794. doi: 10.1016/j.ttbdis.2017.06.004. Epub 2017 Jun 19. PMID: 28648773.
Defaye B, Moutailler S, Pietri C, Galon C, Grech-Angelini S, Pasqualini V, Quilichini Y. Molecular Detection of Zoonotic and Non-Zoonotic Pathogens from Wild Boars and Their Ticks in the Corsican Wetlands. Pathogens. 2021 Dec 20;10(12):1643. doi: 10.3390/pathogens10121643. PMID: 34959598; PMCID: PMC8707423.
Demir S, Erkunt Alak S, Köseoğlu AE, Ün C, Nalçacı M, Can H. Molecular investigation of Rickettsia spp. and Francisella tularensis in ticks from three provinces of Turkey. Exp Appl Acarol. 2020 Jun;81(2):239-253. doi: 10.1007/s10493-020-00498-y. Epub 2020 May 11. PMID: 32394036.
Di Domenico M, Pascucci I, Curini V, Cocco A, Dall'Acqua F, Pompilii C, Cammà C. Detection of Anaplasma phagocytophilum genotypes that are potentially virulent for human in wild ruminants and Ixodes ricinus in Central Italy. Ticks Tick Borne Dis. 2016 Jul;7(5):782-787. doi: 10.1016/j.ttbdis.2016.03.012. Epub 2016 Mar 19. PMID: 27020736.
Diakou A, Di Cesare A, Accettura PM, Barros L, Iorio R, Paoletti B, Frangipane di Regalbono A, Halos L, Beugnet F, Traversa D. Intestinal parasites and vector-borne pathogens in stray and free-roaming cats living in continental and insular Greece. PLoS Negl Trop Dis. 2017 Jan 31;11(1):e0005335. doi: 10.1371/journal.pntd.0005335. PMID: 28141857; PMCID: PMC5302838.
Diakou A, Di Cesare A, Morelli S, Colombo M, Halos L, Simonato G, Tamvakis A, Beugnet F, Paoletti B, Traversa D. Endoparasites and vector-borne pathogens in dogs from Greek islands: Pathogen distribution and zoonotic implications. PLoS Negl Trop Dis. 2019 May 8;13(5):e0007003. doi: 10.1371/journal.pntd.0007003. PMID: 31067231; PMCID: PMC6527238.
Diakou A, Norte AC, Lopes de Carvalho I, Núncio S, Nováková M, Kautman M, Alivizatos H, Kazantzidis S, Sychra O, Literák I. Ticks and tick-borne pathogens in wild birds in Greece. Parasitol Res. 2016 May;115(5):2011-6. doi: 10.1007/s00436-016-4943-3. Epub 2016 Feb 4. PMID: 26847630.
Díaz-Sánchez S, Hernández-Jarguín A, Torina A, de Mera IGF, Blanda V, Caracappa S, Gortazar C, de la Fuente J. Characterization of the bacterial microbiota in wild-caught Ixodes ventalloi. Ticks Tick Borne Dis. 2019 Feb;10(2):336-343. doi: 10.1016/j.ttbdis.2018.11.014. Epub 2018 Nov 19. PMID: 30482513.
Didyk YM, Blaňárová L, Pogrebnyak S, Akimov I, Peťko B, Víchová B. Emergence of tick-borne pathogens (Borrelia burgdorferi sensu lato, Anaplasma phagocytophilum, Ricketsia raoultii and Babesia microti) in the Kyiv urban parks, Ukraine. Ticks Tick Borne Dis. 2017 Feb;8(2):219-225. doi: 10.1016/j.ttbdis.2016.10.002. Epub 2016 Oct 11. PMID: 27923669.
Dondi F, Russo S, Agnoli C, Mengoli N, Balboni A, Alberti A, Battilani M. Clinicopathological and molecular findings in a case of canine Anaplasma phagocytophilum infection in Northern Italy. ScientificWorldJournal. 2014;2014:810587. doi: 10.1155/2014/810587. Epub 2014 Jun 5. PMID: 25003154; PMCID: PMC4070542.
Dordio, A.M., Beck, R., Nunes, T. et al. Molecular survey of vector-borne diseases in two groups of domestic dogs from Lisbon, Portugal. Parasites Vectors 14, 163 (2021). https://doi.org/10.1186/s13071-021-04650-4
Dougas G, Tsakris A, Beleri S, Patsoula E, Linou M, Billinis C, Papaparaskevas J. Molecular Evidence of a Broad Range of Pathogenic Bacteria in Ctenocephalides spp.: Should We Re-Examine the Role of Fleas in the Transmission of Pathogens? Trop Med Infect Dis. 2021 Mar 17;6(1):37. doi: 10.3390/tropicalmed6010037. PMID: 33802921; PMCID: PMC8005979.
Dougas G, Tsakris A, Beleri S, Patsoula E, Linou M, Billinis C, Papaparaskevas J. Molecular Evidence of a Broad Range of Pathogenic Bacteria in Ctenocephalides spp.: Should We Re-Examine the Role of Fleas in the Transmission of Pathogens? Trop Med Infect Dis. 2021 Mar 17;6(1):37. doi: 10.3390/tropicalmed6010037. PMID: 33802921; PMCID: PMC8005979.
Dougas G, Tsakris A, Billinis C, Beleri S, Patsoula E, Papaparaskevas J. Molecular detection of Rickettsia felis in common fleas in Greece and comparative evaluation of genotypic methods. J Microbiol Methods. 2021 Jan;180:106104. doi: 10.1016/j.mimet.2020.106104. Epub 2020 Nov 18. PMID: 33217484.
Dubourg G, Socolovschi C, Del Giudice P, Fournier PE, Raoult D. Scalp eschar and neck lymphadenopathy after tick bite: an emerging syndrome with multiple causes. Eur J Clin Microbiol Infect Dis. 2014 Aug;33(8):1449-56. doi: 10.1007/s10096-014-2090-2. Epub 2014 Mar 29. PMID: 24682865.
Dunaj J, Trzeszczkowski A, Moniuszko-Malinowska A, Rutkowski K, Pancewicz S. Assessment of tick-borne pathogens presence in Dermacentor reticulatus ticks in north-eastern Poland. Adv Med Sci. 2021 Mar;66(1):113-118. doi: 10.1016/j.advms.2021.01.002. Epub 2021 Jan 16. PMID: 33461099.
Duscher GG, Battisti E, Hodžić A, Wäber K, Steinbach P, Stubbe M, Heddergott M. First detection and molecular identification of Anaplasma phagocytophilum in an introduced population of Reeve's muntjac (Muntiacus reevesi) in United Kingdom. Mol Cell Probes. 2020 Aug;52:101582. doi: 10.1016/j.mcp.2020.101582. Epub 2020 Apr 22. PMID: 32334005.
Duscher GG, Hodžić A, Hufnagl P, Wille-Piazzai W, Schötta AM, Markowicz MA, Estrada-Peña A, Stanek G, Allerberger F. Adult Hyalomma marginatum tick positive for Rickettsia aeschlimannii in Austria, October 2018. Euro Surveill. 2018 Nov;23(48):1800595. doi: 10.2807/1560-7917.ES.2018.23.48.1800595. PMID: 30621821; PMCID: PMC6280420.
Duscher GG, Hodžić A, Potkonjak A, Leschnik MW, Spergser J. Bartonella henselae and Rickettsia felis Detected in Cat Fleas (Ctenocephalides felis) Derived from Eastern Austrian Cats. Vector Borne Zoonotic Dis. 2018 May;18(5):282-284. doi: 10.1089/vbz.2017.2215. Epub 2018 Apr 18. PMID: 29668398.
Duscher GG, Hodžić A, Weiler M, Vaux AGC, Rudolf I, Sixl W, Medlock JM, Versteirt V, Hubálek Z. First report of Rickettsia raoultii in field collected Dermacentor reticulatus ticks from Austria. Ticks Tick Borne Dis. 2016 Jul;7(5):720-722. doi: 10.1016/j.ttbdis.2016.02.022. Epub 2016 Mar 2. PMID: 26976704.
Dwużnik D, Mierzejewska EJ, Drabik P, Kloch A, Alsarraf M, Behnke JM, Bajer A. The role of juvenile Dermacentor reticulatus ticks as vectors of microorganisms and the problem of 'meal contamination'. Exp Appl Acarol. 2019 Jun;78(2):181-202. doi: 10.1007/s10493-019-00380-6. Epub 2019 May 22. PMID: 31119415.
Dwużnik-Szarek D, Mierzejewska EJ, Alsarraf M, Alsarraf M, Bajer A. Pathogens detected in the tick Haemaphysalis concinna in Western Poland: known and unknown threats. Exp Appl Acarol. 2021 Aug;84(4):769-783. doi: 10.1007/s10493-021-00647-x. Epub 2021 Aug 11. PMID: 34379235; PMCID: PMC8367898.
Dyachenko V, Geiger C, Pantchev N, Majzoub M, Bell-Sakyi L, Krupka I, Straubinger RK. Isolation of canine Anaplasma phagocytophilum strains from clinical blood samples using the Ixodes ricinus cell line IRE/CTVM20. Vet Microbiol. 2013 Mar 23;162(2-4):980-986. doi: 10.1016/j.vetmic.2012.10.021. Epub 2012 Oct 26. PMID: 23146170; PMCID: PMC3757156.
Dzięgiel B, Adaszek L, Winiarczyk M, García-Bocanegra I, Carbonero A, Dębiak P, Winiarczyk S. Comparative analysis of 16S RNA nucleotide sequences of Anaplasma phagocytophilum detected in the blood of horses from various parts of Europe. J Med Microbiol. 2013 Dec;62(Pt 12):1891-1896. doi: 10.1099/jmm.0.058636-0. Epub 2013 Jun 20. PMID: 23788590.
Ebani VV, Bertelloni F, Turchi B, Filogari D, Cerri D. Molecular survey of tick-borne pathogens in Ixodid ticks collected from hunted wild animals in Tuscany, Italy. Asian Pac J Trop Med. 2015 Sep;8(9):714-7. doi: 10.1016/j.apjtm.2015.07.033. Epub 2015 Jul 29. PMID: 26433656.
Ebani VV, Guardone L, Marra F, Altomonte I, Nardoni S, Mancianti F. Arthropod-Borne Pathogens in Stray Cats from Northern Italy: A Serological and Molecular Survey. Animals (Basel). 2020 Dec 8;10(12):2334. doi: 10.3390/ani10122334. PMID: 33302522; PMCID: PMC7764348.
Ebani VV, Rocchigiani G, Bertelloni F, Nardoni S, Leoni A, Nicoloso S, Mancianti F. Molecular survey on the presence of zoonotic arthropod-borne pathogens in wild red deer (Cervus elaphus). Comp Immunol Microbiol Infect Dis. 2016 Aug;47:77-80. doi: 10.1016/j.cimid.2016.06.003. Epub 2016 Jun 23. PMID: 27477510.
Ebani VV, Rocchigiani G, Nardoni S, Bertelloni F, Vasta V, Papini RA, Verin R, Poli A, Mancianti F. Molecular detection of tick-borne pathogens in wild red foxes (Vulpes vulpes) from Central Italy. Acta Trop. 2017 Aug;172:197-200. doi: 10.1016/j.actatropica.2017.05.014. Epub 2017 May 11. PMID: 28502642.
Echevarría-Zubero R, Porras-López E, Campelo-Gutiérrez C, Rivas-Crespo JC, Lucas AM, Cobo-Vázquez E. Lymphangitis-Associated Rickettsiosis by Rickettsia sibirica mongolitimonae. J Pediatric Infect Dis Soc. 2021 Aug 17;10(7):797-799. doi: 10.1093/jpids/piab018. PMID: 33969876.
Edouard S, Parola P, Socolovschi C, Davoust B, La Scola B, Raoult D. Clustered cases of Rickettsia sibirica mongolitimonae infection, France. Emerg Infect Dis. 2013 Feb;19(2):337-8. doi: 10.3201/eid1902.120863. PMID: 23460995; PMCID: PMC3559049.
Eldin C, Virgili G, Attard L, Edouard S, Viale P, Raoult D, Parola P. Rickettsia massiliae infection after a tick bite on the eyelid. Travel Med Infect Dis. 2018 Nov-Dec;26:66-68. doi: 10.1016/j.tmaid.2018.08.002. Epub 2018 Aug 13. PMID: 30114479.
Emiroglu M, Celebi B, Alkan G, Yilmaz Y. The first human case of Rickettsia slovaca from Turkey. Ticks Tick Borne Dis. 2021 Sep;12(5):101755. doi: 10.1016/j.ttbdis.2021.101755. Epub 2021 Jun 3. PMID: 34126404.
Ereqat S, Nasereddin A, Al-Jawabreh A, Azmi K, Harrus S, Mumcuoglu K, Apanaskevich D, Abdeen Z. Molecular Detection and Identification of Spotted Fever Group Rickettsiae in Ticks Collected from the West Bank, Palestinian Territories. PLoS Negl Trop Dis. 2016 Jan 15;10(1):e0004348. doi: 10.1371/journal.pntd.0004348. PMID: 26771654; PMCID: PMC4714870.
Eshoo MW, Crowder CD, Carolan HE, Rounds MA, Ecker DJ, Haag H, Mothes B, Nolte O. Broad-range survey of tick-borne pathogens in Southern Germany reveals a high prevalence of Babesia microti and a diversity of other tick-borne pathogens. Vector Borne Zoonotic Dis. 2014 Aug;14(8):584-91. doi: 10.1089/vbz.2013.1498. PMID: 25072989; PMCID: PMC4117270.
Estrada-Peña A, Roura X, Sainz A, Miró G, Solano-Gallego L. Species of ticks and carried pathogens in owned dogs in Spain: Results of a one-year national survey. Ticks Tick Borne Dis. 2017 Jun;8(4):443-452. doi: 10.1016/j.ttbdis.2017.02.001. Epub 2017 Feb 3. PMID: 28188085.
Evidence of co-infection with Mycobacterium bovis and tick-borne pathogens in a naturally infected sheep ﬂock
Fedoniuk LY, Podobivskiy SS, Pryvrotska IB, Miklashevska OA, Marchuk OM. THE RESULTS OF THE STUDY OF THE EPIDEMIOLOGICAL STATUS AND SPREAD OF DERMACENTOR RETICULATUS TICKS IN UKRAINE OVER THE LAST 10 YEARS. Wiad Lek. 2021;74(8):1952-1959. PMID: 34537749.
Fedorina EA, Arkhipova AL, Kosovskiy GY, Kovalchuk SN. Molecular survey and genetic characterization of Anaplasma marginale isolates in cattle from two regions of Russia. Ticks Tick Borne Dis. 2019 Feb;10(2):251-257. doi: 10.1016/j.ttbdis.2018.10.011. Epub 2018 Oct 26. PMID: 30442571.
Fernández de Mera IG, Ruiz-Fons F, de la Fuente G, Mangold AJ, Gortázar C, de la Fuente J. Spotted fever group rickettsiae in questing ticks, central Spain. Emerg Infect Dis. 2013 Jul;19(7):1163-5. doi: 10.3201/eid1907.130005. PMID: 23763913; PMCID: PMC3713984.
Fischer S, Spierling NG, Heuser E, Kling C, Schmidt S, Rosenfeld UM, Reil D, Imholt C, Jacob J, Ulrich RG, Essbauer S. High prevalence of Rickettsia helvetica in wild small mammal populations in Germany. Ticks Tick Borne Dis. 2018 Mar;9(3):500-505. doi: 10.1016/j.ttbdis.2018.01.009. Epub 2018 Feb 3. PMID: 29398604.
Földvári G, Rigó K, Lakos A. Transmission of Rickettsia slovaca and Rickettsia raoultii by male Dermacentor marginatus and Dermacentor reticulatus ticks to humans. Diagn Microbiol Infect Dis. 2013 Jul;76(3):387-9. doi: 10.1016/j.diagmicrobio.2013.03.005. Epub 2013 Apr 18. PMID: 23602788.
Franon E, Manckoundia P. Memory of an exotic holiday. Eur J Intern Med. 2015 Dec;26(10):e57-8. doi: 10.1016/j.ejim.2015.07.007. Epub 2015 Jul 18. PMID: 26198784.
Gaillard E, Socolovschi C, Fourcade C, Lavigne JP, Raoult D, Sotto A. Sepsis sévère avec coagulation intravasculaire disséminée au cours d'une infection à Rickettsia sibirica mongolitimonae [A case of severe sepsis with disseminated intravascular coagulation during Rickettsia sibirica mongolitimonae infection]. Med Mal Infect. 2015 Jan-Feb;45(1-2):57-9. French. doi: 10.1016/j.medmal.2014.10.005. …
Gajda E, Hildebrand J, Sprong H, Buńkowska-Gawlik K, Perec-Matysiak A, Coipan EC. Spotted fever rickettsiae in wild-living rodents from south-western Poland. Parasit Vectors. 2017 Sep 6;10(1):413. doi: 10.1186/s13071-017-2356-5. PMID: 28874204; PMCID: PMC5585920.
Gałęcki R, Jaroszewski J, Bakuła T, Galon EM, Xuan X. Molecular Detection of Selected Pathogens with Zoonotic Potential in Deer Keds (Lipoptena fortisetosa). Pathogens. 2021 Mar 10;10(3):324. doi: 10.3390/pathogens10030324. PMID: 33801932; PMCID: PMC7999563.
Galfsky D, Król N, Pfeffer M, Obiegala A. Long-term trends of tick-borne pathogens in regard to small mammal and tick populations from Saxony, Germany. Parasit Vectors. 2019 Mar 26;12(1):131. doi: 10.1186/s13071-019-3382-2. PMID: 30909955; PMCID: PMC6434846.
Ganjuur N, Abu Rached N, Doerler M, Gambichler T. Rickettsialpox caused by Rickettsia africae in an elderly woman. Clin Exp Dermatol. 2020 Oct;45(7):905-907. doi: 10.1111/ced.14221. Epub 2020 Jun 29. PMID: 32180236.
Garcia-Vozmediano A, Giglio G, Ramassa E, Nobili F, Rossi L, Tomassone L. Low Risk Perception about Ticks and Tick-Borne Diseases in an Area Recently Invaded by Ticks in Northwestern Italy. Vet Sci. 2021 Jul 13;8(7):131. doi: 10.3390/vetsci8070131. PMID: 34357923; PMCID: PMC8310202.
Garcia-Vozmediano A, Giglio G, Ramassa E, Nobili F, Rossi L, Tomassone L. Dermacentor marginatus and Dermacentor reticulatus, and Their Infection by SFG Rickettsiae and Francisella-Like Endosymbionts, in Mountain and Periurban Habitats of Northwestern Italy. Vet Sci. 2020 Oct 16;7(4):157. doi: 10.3390/vetsci7040157. PMID: 33081422; PMCID: PMC7712301.
Garcia-Vozmediano A, Krawczyk AI, Sprong H, Rossi L, Ramassa E, Tomassone L. Ticks climb the mountains: Ixodid tick infestation and infection by tick-borne pathogens in the Western Alps. Ticks Tick Borne Dis. 2020 Sep;11(5):101489. doi: 10.1016/j.ttbdis.2020.101489. Epub 2020 Jun 8. PMID: 32723635.
Germanakis A, Chochlakis D, Angelakis E, Tselentis Y, Psaroulaki A. Rickettsia aeschlimannii infection in a man, Greece. Emerg Infect Dis. 2013 Jul;19(7):1176-7. doi: 10.3201/eid1907.130232. PMID: 23764167; PMCID: PMC3713992.
Germanakis A, Chochlakis D, Angelakis E, Tselentis Y, Psaroulaki A. Skin lesions and inoculation eschars at the tick bite site in spotted fever group rickettsioses: experience from a patient series in eastern crete, Greece. Dermatology. 2014;228(4):332-7. doi: 10.1159/000360525. Epub 2014 Apr 30. PMID: 24800649.
Geurden T, Becskei C, Six RH, Maeder S, Latrofa MS, Otranto D, Farkas R. Detection of tick-borne pathogens in ticks from dogs and cats in different European countries. Ticks Tick Borne Dis. 2018 Sep;9(6):1431-1436. doi: 10.1016/j.ttbdis.2018.06.013. Epub 2018 Jul 3. PMID: 29983263.
Giangaspero A, Marangi M, Papini R, Paoletti B, Wijnveld M, Jongejan F. Theileria sp. OT3 and other tick-borne pathogens in sheep and ticks in Italy: molecular characterization and phylogeny. Ticks Tick Borne Dis. 2015 Feb;6(1):75-83. doi: 10.1016/j.ttbdis.2014.09.007. Epub 2014 Oct 22. PMID: 25448422.
Giudice E, Di Pietro S, Alaimo A, Blanda V, Lelli R, Francaviglia F, Caracappa S, Torina A. A molecular survey of Rickettsia felis in fleas from cats and dogs in Sicily (Southern Italy). PLoS One. 2014 Sep 9;9(9):e106820. doi: 10.1371/journal.pone.0106820. PMID: 25203839; PMCID: PMC4159232.
Gomard Y, Flores O, Vittecoq M, Blanchon T, Toty C, Duron O, Mavingui P, Tortosa P, McCoy KD. Changes in Bacterial Diversity, Composition and Interactions During the Development of the Seabird Tick Ornithodoros maritimus (Argasidae). Microb Ecol. 2021 Apr;81(3):770-783. doi: 10.1007/s00248-020-01611-9. Epub 2020 Oct 7. PMID: 33025063.
Grandi G, Chitimia-Dobler L, Choklikitumnuey P, Strube C, Springer A, Albihn A, Jaenson TGT, Omazic A. First records of adult Hyalomma marginatum and H. rufipes ticks (Acari: Ixodidae) in Sweden. Ticks Tick Borne Dis. 2020 May;11(3):101403. doi: 10.1016/j.ttbdis.2020.101403. Epub 2020 Jan 30. PMID: 32037097.
Granitov V, Shpynov S, Beshlebova O, Arsenjeva I, Dedkov V, Safonova M, Stukolova O, Pantjukhina A, Tarasevich I. New evidence on tick-borne rickettsioses in the Altai region of Russia using primary lesions, serum and blood clots of molecular and serological study. Microbes Infect. 2015 Nov-Dec;17(11-12):862-5. doi: 10.1016/j.micinf.2015.08.011. Epub 2015 Sep 3. PMID: 26344602.
Granquist EG, Kristiansson M, Lindgren PE, Matussek A, Nødtvedt A, Okstad W, Stuen S. Evaluation of microbial communities and symbionts in Ixodes ricinus and ungulate hosts (Cervus elaphus and Ovis aries) from shared habitats on the west coast of Norway. Ticks Tick Borne Dis. 2014 Oct;5(6):780-4. doi: 10.1016/j.ttbdis.2014.05.005. Epub 2014 Aug 15. PMID: 25132534.
Grech-Angelini S, Stachurski F, Vayssier-Taussat M, Devillers E, Casabianca F, Lancelot R, Uilenberg G, Moutailler S. Tick-borne pathogens in ticks (Acari: Ixodidae) collected from various domestic and wild hosts in Corsica (France), a Mediterranean island environment. Transbound Emerg Dis. 2020 Mar;67(2):745-757. doi: 10.1111/tbed.13393. Epub 2019 Nov 3. PMID: 31630482.
Grochowska A, Dunaj J, Pancewicz S, Czupryna P, Majewski P, Wondim M, Tryniszewska E, Moniuszko-Malinowska A. Detection of Borrelia burgdorferi s.l., Anaplasma phagocytophilum and Babesia spp. in Dermacentor reticulatus ticks found within the city of Białystok, Poland-first data. Exp Appl Acarol. 2021 Sep;85(1):63-73. doi: 10.1007/s10493-021-00655-x. Epub 2021 Sep 15. PMID: 34528136; PMCID: PMC84…
Guccione C, Colomba C, Rubino R, Bonura C, Anastasia A, Agrenzano S, Caputo V, Giammanco GM, Cascio A. A severe case of Israeli spotted fever with pleural effusion in Italy. Infection. 2022 Feb;50(1):269-272. doi: 10.1007/s15010-021-01693-8. Epub 2021 Sep 9. PMID: 34499325; PMCID: PMC8803768.
Gunes T, Ataş M. The Prevalence of Tick-Borne Pathogens in Ticks Collected from the Northernmost Province (Sinop) of Turkey. Vector Borne Zoonotic Dis. 2020 Mar;20(3):171-176. doi: 10.1089/vbz.2019.2513. Epub 2019 Dec 16. PMID: 31841657.
Gyllemark P, Wilhelmsson P, Elm C, Hoornstra D, Hovius JW, Johansson M, Tjernberg I, Lindgren PE, Henningsson AJ, Sjöwall J. Are other tick-borne infections overlooked in patients investigated for Lyme neuroborreliosis? A large retrospective study from South-eastern Sweden. Ticks Tick Borne Dis. 2021 Sep;12(5):101759. doi: 10.1016/j.ttbdis.2021.101759. Epub 2021 Jun 4. PMID: 34161869.
Hajduskova E, Literak I, Papousek I, Costa FB, Novakova M, Labruna MB, Zdrazilova-Dubska L. 'Candidatus Rickettsia mendelii', a novel basal group rickettsia detected in Ixodes ricinus ticks in the Czech Republic. Ticks Tick Borne Dis. 2016 Apr;7(3):482-6. doi: 10.1016/j.ttbdis.2016.02.004. Epub 2016 Feb 4. PMID: 26873811.
Hamel D, Silaghi C, Zapadynska S, Kudrin A, Pfister K. Vector-borne pathogens in ticks and EDTA-blood samples collected from client-owned dogs, Kiev, Ukraine. Ticks Tick Borne Dis. 2013 Feb;4(1-2):152-5. doi: 10.1016/j.ttbdis.2012.08.005. Epub 2012 Sep 20. PMID: 23069260.
Hansford KM, Carter D, Gillingham EL, Hernandez-Triana LM, Chamberlain J, Cull B, McGinley L, Paul Phipps L, Medlock JM. Hyalomma rufipes on an untraveled horse: Is this the first evidence of Hyalomma nymphs successfully moulting in the United Kingdom? Ticks Tick Borne Dis. 2019 Apr;10(3):704-708. doi: 10.1016/j.ttbdis.2019.03.003. Epub 2019 Mar 9. PMID: 30876825.
Harrison N, Burgmann H, Forstner C, Ramharter M, Széll M, Schötta AM, Stanek G, Markowicz M. Molecular diagnosis of African tick bite fever using eschar swabs in a traveller returning from Tanzania. Wien Klin Wochenschr. 2016 Aug;128(15-16):602-5. doi: 10.1007/s00508-016-1047-0. Epub 2016 Aug 3. PMID: 27488618; PMCID: PMC5010599.
Hauck D, Jordan D, Springer A, Schunack B, Pachnicke S, Fingerle V, Strube C. Transovarial transmission of Borrelia spp., Rickettsia spp. and Anaplasma phagocytophilum in Ixodes ricinus under field conditions extrapolated from DNA detection in questing larvae. Parasit Vectors. 2020 Apr 7;13(1):176. doi: 10.1186/s13071-020-04049-7. PMID: 32264920; PMCID: PMC7140504.
Hauck D, Springer A, Pachnicke S, Schunack B, Fingerle V, Strube C. Ixodes inopinatus in northern Germany: occurrence and potential vector role for Borrelia spp., Rickettsia spp., and Anaplasma phagocytophilum in comparison with Ixodes ricinus. Parasitol Res. 2019 Dec;118(12):3205-3216. doi: 10.1007/s00436-019-06506-4. Epub 2019 Nov 12. PMID: 31720842.
Heglasová I, Víchová B, Kraljik J, Mošanský L, Miklisová D, Stanko M. Molecular evidence and diversity of the spotted-fever group Rickettsia spp. in small mammals from natural, suburban and urban areas of Eastern Slovakia. Ticks Tick Borne Dis. 2018 Sep;9(6):1400-1406. doi: 10.1016/j.ttbdis.2018.06.011. Epub 2018 Jun 23. PMID: 30207272.
Heglasová I, Víchová B, Stanko M. Detection of Rickettsia spp. in Fleas Collected from Small Mammals in Slovakia, Central Europe. Vector Borne Zoonotic Dis. 2020 Sep;20(9):652-656. doi: 10.1089/vbz.2019.2567. Epub 2020 May 4. PMID: 32366189.
Heuser E, Fischer S, Ryll R, Mayer-Scholl A, Hoffmann D, Spahr C, Imholt C, Alfa DM, Fröhlich A, Lüschow D, Johne R, Ehlers B, Essbauer S, Nöckler K, Ulrich RG. Survey for zoonotic pathogens in Norway rat populations from Europe. Pest Manag Sci. 2017 Feb;73(2):341-348. doi: 10.1002/ps.4339. Epub 2016 Jul 29. PMID: 27299665.
Heylen D, Fonville M, Docters van Leeuwen A, Stroo A, Duisterwinkel M, van Wieren S, Diuk-Wasser M, de Bruin A, Sprong H. Pathogen communities of songbird-derived ticks in Europe's low countries. Parasit Vectors. 2017 Oct 18;10(1):497. doi: 10.1186/s13071-017-2423-y. PMID: 29047399; PMCID: PMC5648423.
Hing M, Van Den Bossche D, Lernout T, Cochez C, Pirnay JP, Heuninckx W. Prevalence of Anaplasma phagocytophilum in humans in Belgium for the period 2013-2016. Acta Clin Belg. 2019 Aug;74(4):280-285. doi: 10.1080/17843286.2018.1491928. Epub 2018 Jul 20. PMID: 30029581.
Hirzmann J, Ebmer D, Sánchez-Contreras GJ, Rubio-García A, Magdowski G, Gärtner U, Taubert A, Hermosilla C. The seal louse (Echinophthirius horridus) in the Dutch Wadden Sea: investigation of vector-borne pathogens. Parasit Vectors. 2021 Feb 5;14(1):96. doi: 10.1186/s13071-021-04586-9. PMID: 33546761; PMCID: PMC7863525.
Hocquart M, Drouet H, Levet P, Raoult D, Parola P, Eldin C. Cellulitis of the face associated with SENLAT caused by Rickettsia slovaca detected by qPCR on scalp eschar swab sample: An unusual case report and review of literature. Ticks Tick Borne Dis. 2019 Aug;10(5):1142-1145. doi: 10.1016/j.ttbdis.2019.06.010. Epub 2019 Jun 12. PMID: 31213411.
Hodžić A, Fuehrer HP, Duscher GG. First Molecular Evidence of Zoonotic Bacteria in Ticks in Bosnia and Herzegovina. Transbound Emerg Dis. 2017 Aug;64(4):1313-1316. doi: 10.1111/tbed.12473. Epub 2016 Jan 22. PMID: 26799474.
Hofmann-Lehmann R, Wagmann N, Meli ML, Riond B, Novacco M, Joekel D, Gentilini F, Marsilio F, Pennisi MG, Lloret A, Carrapiço T, Boretti FS. Detection of 'Candidatus Neoehrlichia mikurensis' and other Anaplasmataceae and Rickettsiaceae in Canidae in Switzerland and Mediterranean countries. Schweiz Arch Tierheilkd. 2016 Oct;158(10):691-700. English. doi: 10.17236/sat00087. PMID: 27707682.
Hofmeester TR, Krawczyk AI, van Leeuwen AD, Fonville M, Montizaan MGE, van den Berge K, Gouwy J, Ruyts SC, Verheyen K, Sprong H. Role of mustelids in the life-cycle of ixodid ticks and transmission cycles of four tick-borne pathogens. Parasit Vectors. 2018 Nov 20;11(1):600. doi: 10.1186/s13071-018-3126-8. PMID: 30458847; PMCID: PMC6245527.
Honig V, Carolan HE, Vavruskova Z, Massire C, Mosel MR, Crowder CD, Rounds MA, Ecker DJ, Ruzek D, Grubhoffer L, Luft BJ, Eshoo MW. Broad-range survey of vector-borne pathogens and tick host identification of Ixodes ricinus from Southern Czech Republic. FEMS Microbiol Ecol. 2017 Nov 1;93(11):fix129. doi: 10.1093/femsec/fix129. PMID: 29029144; PMCID: PMC5812510.
Höper L, Skoog E, Stenson M, Grankvist A, Wass L, Olsen B, Nilsson K, Mårtensson A, Söderlind J, Sakinis A, Wennerås C. Vasculitis due to Candidatus Neoehrlichia mikurensis: A Cohort Study of 40 Swedish Patients. Clin Infect Dis. 2021 Oct 5;73(7):e2372-e2378. doi: 10.1093/cid/ciaa1217. PMID: 32818961.
Hornok S, Baneth G, Grima A, Takács N, Kontschán J, Meli ML, Suter V, Salant H, Farkas R, Hofmann-Lehmann R. Molecular investigations of cat fleas (Ctenocephalides felis) provide the first evidence of Rickettsia felis in Malta and Candidatus Rickettsia senegalensis in Israel. New Microbes New Infect. 2018 May 22;25:3-6. doi: 10.1016/j.nmni.2018.05.001. PMID: 29988839; PMCID: PMC6031890.
Hornok S, Boldogh SA, Takács N, Juhász A, Kontschán J, Földi D, Koleszár B, Morandini P, Gyuranecz M, Szekeres S. Anaplasmataceae closely related to Ehrlichia chaffeensis and Neorickettsia helminthoeca from birds in Central Europe, Hungary. Antonie Van Leeuwenhoek. 2020 Jul;113(7):1067-1073. doi: 10.1007/s10482-020-01415-4. Epub 2020 Apr 21. PMID: 32318980; PMCID: PMC7272389.
Hornok S, Csörgő T, de la Fuente J, Gyuranecz M, Privigyei C, Meli ML, Kreizinger Z, Gönczi E, Fernández de Mera IG, Hofmann-Lehmann R. Synanthropic birds associated with high prevalence of tick-borne rickettsiae and with the first detection of Rickettsia aeschlimannii in Hungary. Vector Borne Zoonotic Dis. 2013 Feb;13(2):77-83. doi: 10.1089/vbz.2012.1032. Epub 2013 Jan 5. PMID: 23289394.
Hornok S, Dénes B, Meli ML, Tánczos B, Fekete L, Gyuranecz M, de la Fuente J, de Mera IG, Farkas R, Hofmann-Lehmann R. Non-pet dogs as sentinels and potential synanthropic reservoirs of tick-borne and zoonotic bacteria. Vet Microbiol. 2013 Dec 27;167(3-4):700-3. doi: 10.1016/j.vetmic.2013.08.011. Epub 2013 Aug 20. PMID: 24021884.
Hornok S, Földvári G, Rigó K, Meli ML, Tóth M, Molnár V, Gönczi E, Farkas R, Hofmann-Lehmann R. Vector-borne agents detected in fleas of the northern white-breasted hedgehog. Vector Borne Zoonotic Dis. 2014 Jan;14(1):74-6. doi: 10.1089/vbz.2013.1387. Epub 2013 Dec 20. PMID: 24359423.
Hornok S, Fuente J, Horváth G, Fernández de Mera IG, Wijnveld M, Tánczos B, Farkas R, Jongejan F. Molecular evidence of Ehrlichia canis and Rickettsia massiliae in ixodid ticks of carnivores from South Hungary. Acta Vet Hung. 2013 Mar;61(1):42-50. doi: 10.1556/AVet.2012.050. PMID: 23439290.
Hornok S, Kováts D, Csörgő T, Meli ML, Gönczi E, Hadnagy Z, Takács N, Farkas R, Hofmann-Lehmann R. Birds as potential reservoirs of tick-borne pathogens: first evidence of bacteraemia with Rickettsia helvetica. Parasit Vectors. 2014 Mar 28;7:128. doi: 10.1186/1756-3305-7-128. PMID: 24679245; PMCID: PMC3976504.
Hornok S, Mühldorfer K, Takács N, Hofmann-Lehmann R, Meli ML, Gyuranecz M, Unnsteinsdóttir ER, Greenwood AD, Czirják GÁ. Broad Range Screening of Vector-Borne Pathogens in Arctic Foxes (Vulpes lagopus) in Iceland. Animals (Basel). 2020 Nov 4;10(11):2031. doi: 10.3390/ani10112031. PMID: 33158098; PMCID: PMC7694187.
Hornok S, Mulvihill M, Szőke K, Gönczi E, Sulyok KM, Gyuranecz M, Hofmann-Lehmann R. Impact of a freeway on the dispersal of ticks and Ixodes ricinus-borne pathogens: forested resting areas may become Lyme disease hotspots. Acta Vet Hung. 2017 Jun;65(2):242-252. doi: 10.1556/004.2017.024. PMID: 28605964.
Hornok S, Sugár L, Fernández de Mera IG, de la Fuente J, Horváth G, Kovács T, Micsutka A, Gönczi E, Flaisz B, Takács N, Farkas R, Meli ML, Hofmann-Lehmann R. Tick- and fly-borne bacteria in ungulates: the prevalence of Anaplasma phagocytophilum, haemoplasmas and rickettsiae in water buffalo and deer species in Central Europe, Hungary. BMC Vet Res. 2018 Mar 20;14(1):98. doi: 10.1186/s12917-018-140…
Hornok S, Szőke K, Estók P, Krawczyk A, Haarsma AJ, Kováts D, Boldogh SA, Morandini P, Szekeres S, Takács N, Kontschán J, Meli ML, Fernández de Mera IG, de la Fuente J, Gyuranecz M, Sulyok KM, Weibel B, Gönczi E, de Bruin A, Sprong H, Hofmann-Lehmann R. Assessing bat droppings and predatory bird pellets for vector-borne bacteria: molecular evidence of bat-associated Neorickettsia sp. in Europe. A…
Hornok S, Szőke K, Meli ML, Sándor AD, Görföl T, Estók P, Wang Y, Tu VT, Kováts D, Boldogh SA, Corduneanu A, Sulyok KM, Gyuranecz M, Kontschán J, Takács N, Halajian A, Epis S, Hofmann-Lehmann R. Molecular detection of vector-borne bacteria in bat ticks (Acari: Ixodidae, Argasidae) from eight countries of the Old and New Worlds. Parasit Vectors. 2019 Jan 22;12(1):50. doi: 10.1186/s13071-019-3303-4…
Huber D, Reil I, Duvnjak S, Jurković D, Lukačević D, Pilat M, Beck A, Mihaljević Ž, Vojta L, Polkinghorne A, Beck R. Molecular detection of Anaplasma platys, Anaplasma phagocytophilum and Wolbachia sp. but not Ehrlichia canis in Croatian dogs. Parasitol Res. 2017 Nov;116(11):3019-3026. doi: 10.1007/s00436-017-5611-y. Epub 2017 Sep 14. PMID: 28905230.
Hvidsten D, Frafjord K, Gray JS, Henningsson AJ, Jenkins A, Kristiansen BE, Lager M, Rognerud B, Slåtsve AM, Stordal F, Stuen S, Wilhelmsson P. The distribution limit of the common tick, Ixodes ricinus, and some associated pathogens in north-western Europe. Ticks Tick Borne Dis. 2020 Jul;11(4):101388. doi: 10.1016/j.ttbdis.2020.101388. Epub 2020 Feb 3. PMID: 32122808.
Igolkina Y, Bondarenko E, Rar V, Epikhina T, Vysochina N, Pukhovskaya N, Tikunov A, Ivanov L, Golovljova I, Ivanov М, Tikunova N. Genetic variability of Rickettsia spp. in Ixodes persulcatus ticks from continental and island areas of the Russian Far East. Ticks Tick Borne Dis. 2016 Oct;7(6):1284-1289. doi: 10.1016/j.ttbdis.2016.06.005. Epub 2016 Jun 24. PMID: 27424272.
Igolkina Y, Krasnova E, Rar V, Savelieva M, Epikhina T, Tikunov A, Khokhlova N, Provorova V, Tikunova N. Detection of causative agents of tick-borne rickettsioses in Western Siberia, Russia: identification of Rickettsia raoultii and Rickettsia sibirica DNA in clinical samples. Clin Microbiol Infect. 2018 Feb;24(2):199.e9-199.e12. doi: 10.1016/j.cmi.2017.06.003. Epub 2017 Jun 9. PMID: 28606645.
Igolkina Y, Rar V, Krasnova E, Filimonova E, Tikunov A, Epikhina T, Tikunova N. Occurrence and clinical manifestations of tick-borne rickettsioses in Western Siberia: First Russian cases of Rickettsia aeschlimannii and Rickettsia slovaca infections. Ticks Tick Borne Dis. 2022 Feb 16;13(3):101927. doi: 10.1016/j.ttbdis.2022.101927. Epub ahead of print. PMID: 35220061.
Igolkina Y, Rar V, Vysochina N, Ivanov L, Tikunov A, Pukhovskaya N, Epikhina T, Golovljova I, Tikunova N. Genetic variability of Rickettsia spp. in Dermacentor and Haemaphysalis ticks from the Russian Far East. Ticks Tick Borne Dis. 2018 Sep;9(6):1594-1603. doi: 10.1016/j.ttbdis.2018.07.015. Epub 2018 Aug 1. PMID: 30121164.
Igolkina YP, Rar VA, Yakimenko VV, Malkova MG, Tancev AK, Tikunov AY, Epikhina TI, Tikunova NV. Genetic variability of Rickettsia spp. in Ixodes persulcatus/Ixodes trianguliceps sympatric areas from Western Siberia, Russia: Identification of a new Candidatus Rickettsia species. Infect Genet Evol. 2015 Aug;34:88-93. doi: 10.1016/j.meegid.2015.07.015. Epub 2015 Jul 16. PMID: 26190452.
Ionita M, Mitrea IL, Pfister K, Hamel D, Silaghi C. Molecular evidence for bacterial and protozoan pathogens in hard ticks from Romania. Vet Parasitol. 2013 Sep 1;196(1-2):71-6. doi: 10.1016/j.vetpar.2013.01.016. Epub 2013 Jan 29. PMID: 23428204.
Ionita M, Silaghi C, Mitrea IL, Edouard S, Parola P, Pfister K. Molecular detection of Rickettsia conorii and other zoonotic spotted fever group rickettsiae in ticks, Romania. Ticks Tick Borne Dis. 2016 Feb;7(1):150-153. doi: 10.1016/j.ttbdis.2015.10.006. Epub 2015 Oct 17. PMID: 26507182.
Jaenson TGT, Wilhelmsson P. First records of tick-borne pathogens in populations of the taiga tick Ixodes persulcatus in Sweden. Parasit Vectors. 2019 Nov 28;12(1):559. doi: 10.1186/s13071-019-3813-0. PMID: 31775857; PMCID: PMC6882324.
Jahfari S, Hofhuis A, Fonville M, van der Giessen J, van Pelt W, Sprong H. Molecular Detection of Tick-Borne Pathogens in Humans with Tick Bites and Erythema Migrans, in the Netherlands. PLoS Negl Trop Dis. 2016 Oct 5;10(10):e0005042. doi: 10.1371/journal.pntd.0005042. PMID: 27706159; PMCID: PMC5051699.
Jahfari S, Ruyts SC, Frazer-Mendelewska E, Jaarsma R, Verheyen K, Sprong H. Melting pot of tick-borne zoonoses: the European hedgehog contributes to the maintenance of various tick-borne diseases in natural cycles urban and suburban areas. Parasit Vectors. 2017 Mar 7;10(1):134. doi: 10.1186/s13071-017-2065-0. PMID: 28270232; PMCID: PMC5341398.
Jensen PM, Christoffersen CS, Moutailler S, Michelet L, Klitgaard K, Bødker R. Transmission differentials for multiple pathogens as inferred from their prevalence in larva, nymph and adult of Ixodes ricinus (Acari: Ixodidae). Exp Appl Acarol. 2017 Feb;71(2):171-182. doi: 10.1007/s10493-017-0110-5. Epub 2017 Mar 2. PMID: 28255923.
Jeske K, Herzig-Straschil B, Răileanu C, Kunec D, Tauchmann O, Emirhar D, Schmidt S, Trimpert J, Silaghi C, Heckel G, Ulrich RG, Drewes S. Zoonotic pathogen screening of striped field mice (Apodemus agrarius) from Austria. Transbound Emerg Dis. 2021 Feb 3. doi: 10.1111/tbed.14015. Epub ahead of print. PMID: 33534959.
Kamani J, Baneth G, Gutiérrez R, Nachum-Biala Y, Salant H, Mumcuoglu KY, Harrus S. Molecular screening of Ctenocephalides felis fleas collected from stray cats in the Jerusalem District, Israel, for Bartonella spp., Rickettsia spp. and Coxiella burnetii. Vet Parasitol Reg Stud Reports. 2015 Dec;1-2:59-64. doi: 10.1016/j.vprsr.2016.04.001. Epub 2016 Apr 13. PMID: 31018411.
Karasartova D, Gureser AS, Gokce T, Celebi B, Yapar D, Keskin A, Celik S, Ece Y, Erenler AK, Usluca S, Mumcuoglu KY, Taylan-Ozkan A. Bacterial and protozoal pathogens found in ticks collected from humans in Corum province of Turkey. PLoS Negl Trop Dis. 2018 Apr 12;12(4):e0006395. doi: 10.1371/journal.pntd.0006395. PMID: 29649265; PMCID: PMC5916866.
Karra N, Dolinski R, Akria L, Yampoulski Y, Awad J. A Case of Hemophagocytic Lymphohistiocytosis Associated With Mediterranean Spotted Fever in a Healthy 29-Year-Old Female. Open Forum Infect Dis. 2020 Aug 13;7(10):ofaa355. doi: 10.1093/ofid/ofaa355. PMID: 33072805; PMCID: PMC7545116.
Kartashov MY, Glushkova LI, Mikryukova TP, Korabelnikov IV, Egorova YI, Tupota NL, Protopopova EV, Konovalova SN, Ternovoi VA, Loktev VB. Detection of Rickettsia helvetica and Candidatus R. tarasevichiae DNA in Ixodes persulcatus ticks collected in Northeastern European Russia (Komi Republic). Ticks Tick Borne Dis. 2017 Jun;8(4):588-592. doi: 10.1016/j.ttbdis.2017.04.001. Epub 2017 Apr 6. PMID: 2…
Kartashov MY, Kononova YV, Petrova ID, Tupota NL, Mikryukova TP, Ternovoi VA, Tishkova FH, Loktev VB. Detection of Ehrlichia spp. and Theileria spp. in Hyalomma anatolicum ticks collected in Tajikistan. Vavilovskii Zhurnal Genet Selektsii. 2020 Feb;24(1):55-59. doi: 10.18699/VJ20.595. PMID: 33659781; PMCID: PMC7716523.
Katargina O, Geller J, Ivanova A, Värv K, Tefanova V, Vene S, Lundkvist Å, Golovljova I. Detection and identification of Rickettsia species in Ixodes tick populations from Estonia. Ticks Tick Borne Dis. 2015 Sep;6(6):689-94. doi: 10.1016/j.ttbdis.2015.06.001. Epub 2015 Jun 11. PMID: 26096853.
Kazimírová M, Hamšíková Z, Špitalská E, Minichová L, Mahríková L, Caban R, Sprong H, Fonville M, Schnittger L, Kocianová E. Diverse tick-borne microorganisms identified in free-living ungulates in Slovakia. Parasit Vectors. 2018 Sep 3;11(1):495. doi: 10.1186/s13071-018-3068-1. PMID: 30176908; PMCID: PMC6122462.
Keskin A, Bursali A, Keskin A, Tekin S. Molecular detection of spotted fever group rickettsiae in ticks removed from humans in Turkey. Ticks Tick Borne Dis. 2016 Jul;7(5):951-953. doi: 10.1016/j.ttbdis.2016.04.015. Epub 2016 Apr 23. PMID: 27131413.
Keskin A, Koprulu TK, Bursali A, Ozsemir AC, Yavuz KE, Tekin S. First record of Ixodes arboricola (Ixodida: Ixodidae) from Turkey with presence of Candidatus Rickettsia vini (Rickettsiales: Rickettsiaceae). J Med Entomol. 2014 Jul;51(4):864-7. doi: 10.1603/me13169. PMID: 25118420.
Kiewra D, Zaleśny G, Czułowska A. The prevalence of Anaplasma phagocytophilum in questing Ixodes ricinus ticks in SW Poland. Pol J Microbiol. 2014;63(1):89-93. PMID: 25033668.
Kirczuk L, Piotrowski M, Rymaszewska A. Detection of Tick-Borne Pathogens of the Genera Rickettsia, Anaplasma and Francisella in Ixodes ricinus Ticks in Pomerania (Poland). Pathogens. 2021 Jul 15;10(7):901. doi: 10.3390/pathogens10070901. PMID: 34358050; PMCID: PMC8308924.
Kirczuk L, Piotrowski M, Rymaszewska A. Detection of Tick-Borne Pathogens of the Genera Rickettsia, Anaplasma and Francisella in Ixodes ricinus Ticks in Pomerania (Poland). Pathogens. 2021 Jul 15;10(7):901. doi: 10.3390/pathogens10070901. PMID: 34358050; PMCID: PMC8308924.
Kjær LJ, Klitgaard K, Soleng A, Edgar KS, Lindstedt HEH, Paulsen KM, Andreassen ÅK, Korslund L, Kjelland V, Slettan A, Stuen S, Kjellander P, Christensson M, Teräväinen M, Baum A, Jensen LM, Bødker R. Spatial patterns of pathogen prevalence in questing Ixodes ricinus nymphs in southern Scandinavia, 2016. Sci Rep. 2020 Nov 9;10(1):19376. doi: 10.1038/s41598-020-76334-5. PMID: 33168841; PMCID: PMC7…
Klein D, Beth-Din A, Cohen R, Lazar S, Glinert I, Zayyad H, Atiya-Nasagi Y. New Spotted Fever Group Rickettsia Isolate, Identified by Sequence Analysis of Conserved Genomic Regions. Pathogens. 2019 Dec 20;9(1):11. doi: 10.3390/pathogens9010011. PMID: 31861899; PMCID: PMC7168670.
Kniazeva V, Pogotskaya Y, Higgs S, Krasko A. The Prevalence of Different Human Pathogenic Microorganisms Transmitted by Ixodes Tick Vectors in Belarus. Vector Borne Zoonotic Dis. 2021 Jan;21(1):6-10. doi: 10.1089/vbz.2020.2675. Epub 2020 Oct 27. PMID: 33107810.
Knoll S, Springer A, Hauck D, Schunack B, Pachnicke S, Fingerle V, Strube C. Distribution of Borrelia burgdorferi s.l. and Borrelia miyamotoi in Ixodes tick populations in Northern Germany, co-infections with Rickettsiales and assessment of potential influencing factors. Med Vet Entomol. 2021 Dec;35(4):595-606. doi: 10.1111/mve.12537. Epub 2021 Jun 27. PMID: 34180074.
Knoll S, Springer A, Hauck D, Schunack B, Pachnicke S, Strube C. Regional, seasonal, biennial and landscape-associated distribution of Anaplasma phagocytophilum and Rickettsia spp. infections in Ixodes ticks in northern Germany and implications for risk assessment at larger spatial scales. Ticks Tick Borne Dis. 2021 May;12(3):101657. doi: 10.1016/j.ttbdis.2021.101657. Epub 2021 Jan 19. PMID: 3352…
Koetsveld J, Tijsse-Klasen E, Herremans T, Hovius JW, Sprong H. Serological and molecular evidence for spotted fever group Rickettsia and Borrelia burgdorferi sensu lato co-infections in The Netherlands. Ticks Tick Borne Dis. 2016 Mar;7(2):371-7. doi: 10.1016/j.ttbdis.2015.12.010. Epub 2015 Dec 17. PMID: 26739030.
Kohn M, Krücken J, McKay-Demeler J, Pachnicke S, Krieger K, von Samson-Himmelstjerna G. Dermacentor reticulatus in Berlin/Brandenburg (Germany): Activity patterns and associated pathogens. Ticks Tick Borne Dis. 2019 Jan;10(1):191-206. doi: 10.1016/j.ttbdis.2018.10.003. Epub 2018 Oct 18. PMID: 30385074.
Kostopoulou V, Chochlakis D, Kanta C, Katsanou A, Rossiou K, Rammos A, Papadopoulos SF, Katsarou T, Tselentis Y, Psaroulaki A, Boukas C. A Case of Human Infection by Rickettsia slovaca in Greece. Jpn J Infect Dis. 2016 Jul 22;69(4):335-7. doi: 10.7883/yoken.JJID.2015.194. Epub 2015 Sep 11. PMID: 26370429.
Kovryha N, Tsyhankova A, Zelenuchina O, Mashchak O, Terekhov R, Rogovskyy AS. Prevalence of Borrelia burgdorferi and Anaplasma phagocytophilum in Ixodid Ticks from Southeastern Ukraine. Vector Borne Zoonotic Dis. 2021 Apr;21(4):242-246. doi: 10.1089/vbz.2020.2716. Epub 2021 Jan 21. PMID: 33475465; PMCID: PMC7997714.
Kowalec M, Szewczyk T, Welc-Falęciak R, Siński E, Karbowiak G, Bajer A. Rickettsiales Occurrence and Co-occurrence in Ixodes ricinus Ticks in Natural and Urban Areas. Microb Ecol. 2019 May;77(4):890-904. doi: 10.1007/s00248-018-1269-y. Epub 2018 Oct 16. PMID: 30327827; PMCID: PMC6478632.
Krawczyk AI, van Duijvendijk GLA, Swart A, Heylen D, Jaarsma RI, Jacobs FHH, Fonville M, Sprong H, Takken W. Effect of rodent density on tick and tick-borne pathogen populations: consequences for infectious disease risk. Parasit Vectors. 2020 Jan 20;13(1):34. doi: 10.1186/s13071-020-3902-0. PMID: 31959217; PMCID: PMC6971888.
Król N, Obiegala A, Kretschmar FM, Hamel D, Pfeffer M. Tick-borne pathogens in the European polecat, Mustela putorius and in attached Ixodes hexagonus ticks from Germany. Ticks Tick Borne Dis. 2019 Apr;10(3):594-597. doi: 10.1016/j.ttbdis.2019.02.004. Epub 2019 Feb 11. PMID: 30773320.
Król N, Obiegala A, Pfeffer M, Lonc E, Kiewra D. Detection of selected pathogens in ticks collected from cats and dogs in the Wrocław Agglomeration, South-West Poland. Parasit Vectors. 2016 Jun 21;9(1):351. doi: 10.1186/s13071-016-1632-0. PMID: 27329450; PMCID: PMC4915085.
Kubelová M, Papoušek I, Bělohlávek T, de Bellocq JG, Baird SJ, Široký P. Spotted fever group rickettsiae detected in immature stages of ticks parasitizing on Iberian endemic lizard Lacerta schreiberi Bedriaga, 1878. Ticks Tick Borne Dis. 2015 Sep;6(6):711-4. doi: 10.1016/j.ttbdis.2015.06.003. Epub 2015 Jun 12. PMID: 26141751.
Kuscu F, Orkun O, Ulu A, Kurtaran B, Komur S, Inal AS, Erdogan D, Tasova Y, Aksu HSZ. Rickettsia sibirica mongolitimonae Infection, Turkey, 2016. Emerg Infect Dis. 2017 Jul;23(7):1214-1216. doi: 10.3201/eid2307.170188. PMID: 28628458; PMCID: PMC5512508.
Laaksonen M, Klemola T, Feuth E, Sormunen JJ, Puisto A, Mäkelä S, Penttinen R, Ruohomäki K, Hänninen J, Sääksjärvi IE, Vuorinen I, Sprong H, Hytönen J, Vesterinen EJ. Tick-borne pathogens in Finland: comparison of Ixodes ricinus and I. persulcatus in sympatric and parapatric areas. Parasit Vectors. 2018 Oct 24;11(1):556. doi: 10.1186/s13071-018-3131-y. PMID: 30355331; PMCID: PMC6201636.
Labropoulou S, Charvalos E, Chatzipanagiotou S, Ioannidis A, Sylignakis P, Τaka S, Karageorgou I, Linou M, Mpizta G, Mentis A, Edouard S, Raoult D, Angelakis E. Sunbathing, a possible risk factor of murine typhus infection in Greece. PLoS Negl Trop Dis. 2021 Mar 12;15(3):e0009186. doi: 10.1371/journal.pntd.0009186. PMID: 33711035; PMCID: PMC7990230.
Lacasta, D.; Lorenzo, M.; González, J.M.; Ruiz de Arcaute, M.; Benito, A.Á.; Baselga, C.; Milian, M.E.; Lorenzo, N.; Jiménez, C.; Villanueva-Saz, S.; Ferrer, L.M. Epidemiological Study Related to the First Outbreak of Ovine Anaplasmosis in Spain. Animals 2021, 11, 2036. https://doi.org/10.3390/ani11072036
Latrofa MS, Dantas-Torres F, de Caprariis D, Cantacessi C, Capelli G, Lia RP, Breitschwerdt EB, Otranto D. Vertical transmission of Anaplasma platys and Leishmania infantum in dogs during the first half of gestation. Parasit Vectors. 2016 May 10;9(1):269. doi: 10.1186/s13071-016-1545-y. PMID: 27161003; PMCID: PMC4862140.
Latrofa MS, Dantas-Torres F, Giannelli A, Otranto D. Molecular detection of tick-borne pathogens in Rhipicephalus sanguineus group ticks. Ticks Tick Borne Dis. 2014 Oct;5(6):943-6. doi: 10.1016/j.ttbdis.2014.07.014. Epub 2014 Aug 10. PMID: 25113982.
Lawrence AL, Hii SF, Jirsová D, Panáková L, Ionică AM, Gilchrist K, Modrý D, Mihalca AD, Webb CE, Traub RJ, Šlapeta J. Integrated morphological and molecular identification of cat fleas (Ctenocephalides felis) and dog fleas (Ctenocephalides canis) vectoring Rickettsia felis in central Europe. Vet Parasitol. 2015 Jun 15;210(3-4):215-23. doi: 10.1016/j.vetpar.2015.03.029. Epub 2015 Apr 9. PMID: 258…
Lejal E, Marsot M, Chalvet-Monfray K, Cosson JF, Moutailler S, Vayssier-Taussat M, Pollet T. A three-years assessment of Ixodes ricinus-borne pathogens in a French peri-urban forest. Parasit Vectors. 2019 Nov 21;12(1):551. doi: 10.1186/s13071-019-3799-7. PMID: 31752997; PMCID: PMC6873405.
Lejal E, Moutailler S, Šimo L, Vayssier-Taussat M, Pollet T. Tick-borne pathogen detection in midgut and salivary glands of adult Ixodes ricinus. Parasit Vectors. 2019 Apr 2;12(1):152. doi: 10.1186/s13071-019-3418-7. PMID: 30940200; PMCID: PMC6444572.
Lernout T, De Regge N, Tersago K, Fonville M, Suin V, Sprong H. Prevalence of pathogens in ticks collected from humans through citizen science in Belgium. Parasit Vectors. 2019 Nov 21;12(1):550. doi: 10.1186/s13071-019-3806-z. PMID: 31752967; PMCID: PMC6873681.
Levytska VA, Mushinsky AB, Zubrikova D, Blanarova L, Długosz E, Vichova B, Slivinska KA, Gajewski Z, Gizinski S, Liu S, Zhou L, Rogovskyy AS. Detection of pathogens in ixodid ticks collected from animals and vegetation in five regions of Ukraine. Ticks Tick Borne Dis. 2021 Jan;12(1):101586. doi: 10.1016/j.ttbdis.2020.101586. Epub 2020 Oct 4. PMID: 33059172.
Li K, Stanojević M, Stamenković G, Ilić B, Paunović M, Lu M, Pešić B, Đurić Maslovara I, Siljic M, Cirkovic V, Zhang Y. Insight into diversity of bacteria belonging to the order Rickettsiales in 9 arthropods species collected in Serbia. Sci Rep. 2019 Dec 10;9(1):18680. doi: 10.1038/s41598-019-55077-y. PMID: 31822714; PMCID: PMC6904564.
Licari E, Takács N, Solymosi N, Farkas R. First detection of tick-borne pathogens of dogs from Malta. Ticks Tick Borne Dis. 2017 Mar;8(3):396-399. doi: 10.1016/j.ttbdis.2017.01.002. Epub 2017 Jan 18. PMID: 28143697.
Liebig K, Boelke M, Grund D, Schicht S, Springer A, Strube C, Chitimia-Dobler L, Dobler G, Jung K, Becker S. Tick populations from endemic and non-endemic areas in Germany show differential susceptibility to TBEV. Sci Rep. 2020 Sep 23;10(1):15478. doi: 10.1038/s41598-020-71920-z. PMID: 32968088; PMCID: PMC7511395.
Lieskovská N, Minichová L, Šorf R, Gacíková E, Vrbová E, Kazimírová M, Sekeyová Z. Dogs as sentinels for distribution of spotted-fever group rickettsiae in Slovakia. Travel Med Infect Dis. 2018 Nov-Dec;26:64-65. doi: 10.1016/j.tmaid.2018.05.011. Epub 2018 May 23. PMID: 29800723.
Liesner JM, Krücken J, Schaper R, Pachnicke S, Kohn B, Müller E, Schulze C, von Samson-Himmelstjerna G. Vector-borne pathogens in dogs and red foxes from the federal state of Brandenburg, Germany. Vet Parasitol. 2016 Jul 15;224:44-51. doi: 10.1016/j.vetpar.2016.05.012. Epub 2016 May 11. PMID: 27270389.
Lindblom A, Wallménius K, Sjöwall J, Fryland L, Wilhelmsson P, Lindgren PE, Forsberg P, Nilsson K. Prevalence of Rickettsia spp. in Ticks and Serological and Clinical Outcomes in Tick-Bitten Individuals in Sweden and on the Åland Islands. PLoS One. 2016 Nov 15;11(11):e0166653. doi: 10.1371/journal.pone.0166653. PMID: 27846275; PMCID: PMC5113005.
Livanova NN, Fomenko NV, Akimov IA, Ivanov MJ, Tikunova NV, Armstrong R, Konyaev SV. Dog survey in Russian veterinary hospitals: tick identification and molecular detection of tick-borne pathogens. Parasit Vectors. 2018 Nov 14;11(1):591. doi: 10.1186/s13071-018-3161-5. PMID: 30428925; PMCID: PMC6234536.
Loarte MDC, Melenotte C, Cassir N, Cammilleri S, Dory-Lautrec P, Raoult D, Parola P. Rickettsia mongolitimonae Encephalitis, Southern France, 2018. Emerg Infect Dis. 2020 Feb;26(2):362-364. doi: 10.3201/eid2602.181667. PMID: 31961319; PMCID: PMC6986838.
Lommano E, Dvořák C, Vallotton L, Jenni L, Gern L. Tick-borne pathogens in ticks collected from breeding and migratory birds in Switzerland. Ticks Tick Borne Dis. 2014 Oct;5(6):871-82. doi: 10.1016/j.ttbdis.2014.07.001. Epub 2014 Aug 10. PMID: 25113989.
Long-term trends of tick-borne pathogens in regard to small mammal and tick populations from Saxony, Germany
Luu L, Palomar AM, Farrington G, Schilling AK, Premchand-Branker S, McGarry J, Makepeace BL, Meredith A, Bell-Sakyi L. Bacterial Pathogens and Symbionts Harboured by Ixodes ricinus Ticks Parasitising Red Squirrels in the United Kingdom. Pathogens. 2021 Apr 11;10(4):458. doi: 10.3390/pathogens10040458. PMID: 33920445; PMCID: PMC8070177.
Madeddu G, Fiore V, Mancini F, Caddeo A, Ciervo A, Babudieri S, Masala G, Bagella P, Nunnari G, Rezza G, Mura MS. Mediterranean spotted fever-like illness in Sardinia, Italy: a clinical and microbiological study. Infection. 2016 Dec;44(6):733-738. doi: 10.1007/s15010-016-0921-z. Epub 2016 Jul 5. PMID: 27380385.
Maia C, Cristóvão JM, Pereira A, Parreira R, Campino L. Detection of Rickettsia conorii israelensis DNA in the Blood of a Cat and a Dog From Southern Portugal. Top Companion Anim Med. 2019 Sep;36:12-15. doi: 10.1053/j.tcam.2019.06.001. Epub 2019 Jun 25. PMID: 31472723.
Maia C, Ferreira A, Nunes M, Vieira ML, Campino L, Cardoso L. Molecular detection of bacterial and parasitic pathogens in hard ticks from Portugal. Ticks Tick Borne Dis. 2014 Jun;5(4):409-14. doi: 10.1016/j.ttbdis.2014.01.009. Epub 2014 Apr 18. PMID: 24745731.
Mancini F, Ciccozzi M, Lo Presti A, Cella E, Giovanetti M, Di Luca M, Toma L, Bianchi R, Khoury C, Rezza G, Ciervo A. Characterization of spotted fever group Rickettsiae in ticks from a city park of Rome, Italy. Ann Ist Super Sanita. 2015;51(4):284-90. doi: 10.4415/ANN_15_04_07. PMID: 26783214.
Manoj RRS, Mendoza-Roldan JA, Latrofa MS, Remesar S, Brianti E, Otranto D. Molecular detection of zoonotic blood pathogens in ticks from illegally imported turtles in Italy. Acta Trop. 2021 Oct;222:106038. doi: 10.1016/j.actatropica.2021.106038. Epub 2021 Jul 3. PMID: 34224721.
Mărcuţan ID, Kalmár Z, Ionică AM, D'Amico G, Mihalca AD, Vasile C, Sándor AD. Spotted fever group rickettsiae in ticks of migratory birds in Romania. Parasit Vectors. 2016 May 20;9(1):294. doi: 10.1186/s13071-016-1565-7. PMID: 27207258; PMCID: PMC4875720.
Mardosaitė-Busaitienė D, Radzijevskaja J, Balčiauskas L, Paulauskas A. First detection of Rickettsia helvetica in small mammals in Lithuania. New Microbes New Infect. 2018 Jan 6;22:19-23. doi: 10.1016/j.nmni.2017.12.012. PMID: 29556404; PMCID: PMC5857161.
Markowicz M, Schötta AM, Höss D, Kundi M, Schray C, Stockinger H, Stanek G. Infections with Tickborne Pathogens after Tick Bite, Austria, 2015-2018. Emerg Infect Dis. 2021 Apr;27(4):1048–56. doi: 10.3201/eid2704.203366. PMID: 33755546; PMCID: PMC8007293.
Martello E, Mannelli A, Grego E, Ceballos LA, Ragagli C, Stella MC, Tomassone L. Borrelia burgdorferi sensu lato and spotted fever group rickettsiae in small rodents and attached ticks in the Northern Apennines, Italy. Ticks Tick Borne Dis. 2019 Jun;10(4):862-867. doi: 10.1016/j.ttbdis.2019.04.005. Epub 2019 Apr 14. PMID: 31014939.
Martello E, Selmi M, Ragagli C, Ambrogi C, Stella MC, Mannelli A, Tomassone L. Rickettsia slovaca in immature Dermacentor marginatus and tissues from Apodemus spp. in the northern Apennines, Italy. Ticks Tick Borne Dis. 2013 Dec;4(6):518-21. doi: 10.1016/j.ttbdis.2013.07.002. Epub 2013 Oct 9. PMID: 24120274.
Matei IA, Corduneanu A, Sándor AD, Ionică AM, Panait L, Kalmár Z, Ivan T, Papuc I, Bouari C, Fit N, Mihalca AD. Rickettsia spp. in bats of Romania: high prevalence of Rickettsia monacensis in two insectivorous bat species. Parasit Vectors. 2021 Feb 10;14(1):107. doi: 10.1186/s13071-021-04592-x. Erratum in: Parasit Vectors. 2021 Apr 6;14(1):187. PMID: 33568213; PMCID: PMC7873661.
Matei IA, Ionică AM, Corduneanu A, Domșa C, Sándor AD. The Presence of Ehrlichia Canis in Rhipicephalus Bursa Ticks Collected from Ungulates in Continental Eastern Europe. J Vet Res. 2021 Sep 23;65(3):271-275. doi: 10.2478/jvetres-2021-0044. PMID: 34917838; PMCID: PMC8643095.
Matei IA, Ivan T, Ionică AM, D'Amico G, Deak G, Nadas GC, Novac CS, Gherman CM, Mihalca AD. Anaplasma phagocytophilum in Multiple Tissue Samples of Wild Carnivores in Romania. J Wildl Dis. 2021 Oct 1;57(4):949-953. doi: 10.7589/JWD-D-20-00158. PMID: 34427664.
Matei IA, Kalmár Z, Lupşe M, D'Amico G, Ionică AM, Dumitrache MO, Gherman CM, Mihalca AD. The risk of exposure to rickettsial infections and human granulocytic anaplasmosis associated with Ixodes ricinus tick bites in humans in Romania: A multiannual study. Ticks Tick Borne Dis. 2017 Mar;8(3):375-378. doi: 10.1016/j.ttbdis.2016.12.013. Epub 2016 Dec 29. PMID: 28063832.
Matulaityte V, Paulauskas A, Bratchikov M, Radzijevskaja J. New record of Rickettsia vini in Ixodes lividus ticks from Lithuania. Ticks Tick Borne Dis. 2020 May;11(3):101372. doi: 10.1016/j.ttbdis.2020.101372. Epub 2020 Jan 9. PMID: 31983628.
May K, Jordan D, Fingerle V, Strube C. Borrelia burgdorferi sensu lato and co-infections with Anaplasma phagocytophilum and Rickettsia spp. in Ixodes ricinus in Hamburg, Germany. Med Vet Entomol. 2015 Dec;29(4):425-9. doi: 10.1111/mve.12125. Epub 2015 Jun 19. PMID: 26096626.
McGinley L, Hansford KM, Cull B, Gillingham EL, Carter DP, Chamberlain JF, Hernandez-Triana LM, Phipps LP, Medlock JM. First report of human exposure to Hyalomma marginatum in England: Further evidence of a Hyalomma moulting event in north-western Europe? Ticks Tick Borne Dis. 2021 Jan;12(1):101541. doi: 10.1016/j.ttbdis.2020.101541. Epub 2020 Sep 10. PMID: 33007668.
Medkour H, Laidoudi Y, Marié JL, Fenollar F, Davoust B, Mediannikov O. MOLECULAR INVESTIGATION OF VECTOR-BORNE PATHOGENS IN RED FOXES (VULPES VULPES) FROM SOUTHERN FRANCE. J Wildl Dis. 2020 Oct 1;56(4):837-850. doi: 10.7589/2019-09-234. PMID: 32402231.
Mendoza-Roldan JA, Ravindran Santhakumari Manoj R, Latrofa MS, Iatta R, Annoscia G, Lovreglio P, Stufano A, Dantas-Torres F, Davoust B, Laidoudi Y, Mediannikov O, Otranto D. Role of reptiles and associated arthropods in the epidemiology of rickettsioses: A one health paradigm. PLoS Negl Trop Dis. 2021 Feb 17;15(2):e0009090. doi: 10.1371/journal.pntd.0009090. PMID: 33596200; PMCID: PMC7888606.
Meslin P, Renoux MC, Manin C, Wendremaire P, Rosselini D, Tambat A, Tiprez C, Akhdar M. Une fièvre boutonneuse méditerranéenne chez un nourrisson de 2 mois [A 2-month-old baby with Mediterranean spotted fever]. Arch Pediatr. 2014 Jul;21(7):772-5. French. doi: 10.1016/j.arcped.2014.04.022. Epub 2014 Jun 13. PMID: 24935448.
Messner M, Kayikci FN, Shahi-Barogh B, Harl J, Messner C, Fuehrer HP. Screening of wild ruminants from the Kaunertal and other alpine regions of Tyrol (Austria) for vector-borne pathogens. Parasitol Res. 2019 Sep;118(9):2735-2740. doi: 10.1007/s00436-019-06412-9. Epub 2019 Aug 3. PMID: 31375956; PMCID: PMC6700037.
Michalski MM, Kubiak K, Szczotko M, Dmitryjuk M. Tick-Borne Pathogens in Ticks Collected from Wild Ungulates in North-Eastern Poland. Pathogens. 2021 May 11;10(5):587. doi: 10.3390/pathogens10050587. PMID: 34064818; PMCID: PMC8151034.
Michelet L, Delannoy S, Devillers E, Umhang G, Aspan A, Juremalm M, Chirico J, van der Wal FJ, Sprong H, Boye Pihl TP, Klitgaard K, Bødker R, Fach P, Moutailler S. High-throughput screening of tick-borne pathogens in Europe. Front Cell Infect Microbiol. 2014 Jul 29;4:103. doi: 10.3389/fcimb.2014.00103. PMID: 25120960; PMCID: PMC4114295.
Michelet L, Joncour G, Devillers E, Torina A, Vayssier-Taussat M, Bonnet SI, Moutailler S. Tick species, tick-borne pathogens and symbionts in an insular environment off the coast of Western France. Ticks Tick Borne Dis. 2016 Oct;7(6):1109-1115. doi: 10.1016/j.ttbdis.2016.08.014. Epub 2016 Aug 29. PMID: 27622976.
Mierzejewska EJ, Pawełczyk A, Radkowski M, Welc-Falęciak R, Bajer A. Pathogens vectored by the tick, Dermacentor reticulatus, in endemic regions and zones of expansion in Poland. Parasit Vectors. 2015 Sep 24;8:490. doi: 10.1186/s13071-015-1099-4. PMID: 26403456; PMCID: PMC4581476.
Mifsud M, Takács N, Gyurkovszky M, Solymosi N, Farkas R. Detection of Flea-Borne Pathogens from Cats and Fleas in a Maltese Shelter. Vector Borne Zoonotic Dis. 2020 Jul;20(7):529-534. doi: 10.1089/vbz.2019.2553. Epub 2020 Apr 8. PMID: 32267802.
Milhano N, Palma M, Marcili A, Núncio MS, de Carvalho IL, de Sousa R. Rickettsia lusitaniae sp. nov. isolated from the soft tick Ornithodoros erraticus (Acarina: Argasidae). Comp Immunol Microbiol Infect Dis. 2014 May;37(3):189-93. doi: 10.1016/j.cimid.2014.01.006. Epub 2014 Jan 30. PMID: 24513450.
Millán J, Proboste T, Fernández de Mera IG, Chirife AD, de la Fuente J, Altet L. Molecular detection of vector-borne pathogens in wild and domestic carnivores and their ticks at the human-wildlife interface. Ticks Tick Borne Dis. 2016 Mar;7(2):284-90. doi: 10.1016/j.ttbdis.2015.11.003. Epub 2015 Nov 18. PMID: 26643497.
Millet I, Ragionieri M, Tomassone L, Trentin C, Mannelli A. Assessment of the Exposure of People to Questing Ticks Carrying Agents of Zoonoses in Aosta Valley, Italy. Vet Sci. 2019 Mar 17;6(1):28. doi: 10.3390/vetsci6010028. PMID: 30884896; PMCID: PMC6466159.
Minichová L, Hamšíková Z, Mahríková L, Slovák M, Kocianová E, Kazimírová M, Škultéty Ľ, Štefanidesová K, Špitalská E. Molecular evidence of Rickettsia spp. in ixodid ticks and rodents in suburban, natural and rural habitats in Slovakia. Parasit Vectors. 2017 Mar 24;10(1):158. doi: 10.1186/s13071-017-2094-8. PMID: 28340608; PMCID: PMC5366151.
Miťková K, Berthová L, Kalúz S, Kazimírová M, Burdová L, Kocianová E. First detections of Rickettsia helvetica and R. monacensis in ectoparasitic mites (Laelapidae and Trombiculidae) infesting rodents in south-western Slovakia. Parasitol Res. 2015 Jul;114(7):2465-72. doi: 10.1007/s00436-015-4443-x. Epub 2015 Apr 7. PMID: 25843569.
Molecular detection of Rickettsia bellii in Amblyomma rotundatum from imported red-footed tortoise (Chelonoides carbonaria)
Molecular investigation and phylogeny of Anaplasmataceae species infecting domestic animals and ticks in Corsica, France
Moniuszko-Malinowska A, Dunaj J, Andersson MO, Chmielewski T, Czupryna P, Groth M, Grygorczuk S, Zajkowska J, Kondrusik M, Kruszewska E, Pancewicz S. Anaplasmosis in Poland - analysis of 120 patients. Ticks Tick Borne Dis. 2021 Sep;12(5):101763. doi: 10.1016/j.ttbdis.2021.101763. Epub 2021 Jun 2. PMID: 34161867.
Moraga-Fernández A, Chaligiannis Ι, Cabezas-Cruz A, Papa A, Sotiraki S, de la Fuente J, G Fernández de Mera I. Molecular identification of spotted fever group Rickettsia in ticks collected from dogs and small ruminants in Greece. Exp Appl Acarol. 2019 Jul;78(3):421-430. doi: 10.1007/s10493-019-00392-2. Epub 2019 Jun 7. PMID: 31175472.
Morand A, Angelakis E, Ben Chaabane M, Parola P, Raoult D, Gautret P. Seek and Find! PCR analyses of skin infections in West-European travelers returning from abroad with an eschar. Travel Med Infect Dis. 2018 Nov-Dec;26:32-36. doi: 10.1016/j.tmaid.2018.02.009. Epub 2018 Mar 2. PMID: 29501703.
Morar D, Dărăbuş G, Imre M, Ilie MS, Imre K. First record of autochthonous canine ehrlichiosis caused by Ehrlichia canis in Romania. Vet Clin Pathol. 2015 Jun;44(2):200-4. doi: 10.1111/vcp.12252. Epub 2015 Apr 13. PMID: 25867940.
Morganti G, Gavaudan S, Canonico C, Ravagnan S, Olivieri E, Diaferia M, Marenzoni ML, Antognoni MT, Capelli G, Silaghi C, Veronesi F. Molecular Survey on Rickettsia spp., Anaplasma phagocytophilum, Borrelia burgdorferi Sensu Lato, and Babesia spp. in Ixodes ricinus Ticks Infesting Dogs in Central Italy. Vector Borne Zoonotic Dis. 2017 Nov;17(11):743-748. doi: 10.1089/vbz.2017.2154. Epub 2017 Oct …
Mori E, Pisanu B, Zozzoli R, Solano E, Olivieri E, Sassera D, Montagna M. Arthropods and associated pathogens from native and introduced rodents in Northeastern Italy. Parasitol Res. 2018 Oct;117(10):3237-3243. doi: 10.1007/s00436-018-6022-4. Epub 2018 Jul 30. PMID: 30058030.
Movila A, Alekseev AN, Dubinina HV, Toderas I. Detection of tick-borne pathogens in ticks from migratory birds in the Baltic region of Russia. Med Vet Entomol. 2013 Mar;27(1):113-7. doi: 10.1111/j.1365-2915.2012.01037.x. Epub 2012 Aug 27. PMID: 22924442.
Movila A, Dubinina HV, Sitnicova N, Bespyatova L, Uspenskaia I, Efremova G, Toderas I, Alekseev AN. Comparison of tick-borne microorganism communities in Ixodes spp. of the Ixodes ricinus species complex at distinct geographical regions. Exp Appl Acarol. 2014 May;63(1):65-76. doi: 10.1007/s10493-013-9761-z. Epub 2013 Dec 20. PMID: 24356921.
Movila A, Toderas I, Uspenskaia I, Conovalov J. Molecular detection of tick-borne pathogens in Ixodes ricinus from Moldova collected in 1960. Ticks Tick Borne Dis. 2013 Jun;4(4):359-61. doi: 10.1016/j.ttbdis.2012.12.004. Epub 2013 Feb 26. PMID: 23528990.
Movilla R, Altet L, Serrano L, Tabar MD, Roura X. Molecular detection of vector-borne pathogens in blood and splenic samples from dogs with splenic disease. Parasit Vectors. 2017 Mar 13;10(1):131. doi: 10.1186/s13071-017-2074-z. PMID: 28285583; PMCID: PMC5346854.
Mumcuoglu KY, Arslan-Akveran G, Aydogdu S, Karasartova D, Kosar N, Gureser AS, Shacham B, Taylan-Ozkan A. Pathogens in ticks collected in Israel: I. Bacteria and protozoa in Hyalomma aegyptium and Hyalomma dromedarii collected from tortoises and camels. Ticks Tick Borne Dis. 2022 Jan;13(1):101866. doi: 10.1016/j.ttbdis.2021.101866. Epub 2021 Nov 11. PMID: 34798529.
Muz MN, Erat S, Mumcuoglu KY. Protozoan and Microbial Pathogens of House Cats in the Province of Tekirdag in Western Turkey. Pathogens. 2021 Aug 31;10(9):1114. doi: 10.3390/pathogens10091114. PMID: 34578146; PMCID: PMC8466416.
Nader J, Król N, Pfeffer M, Ohlendorf V, Marklewitz M, Drosten C, Junglen S, Obiegala A. The diversity of tick-borne bacteria and parasites in ticks collected from the Strandja Nature Park in south-eastern Bulgaria. Parasit Vectors. 2018 Mar 20;11(1):165. doi: 10.1186/s13071-018-2721-z. PMID: 29554928; PMCID: PMC5859726.
Namina A, Capligina V, Seleznova M, Krumins R, Aleinikova D, Kivrane A, Akopjana S, Lazovska M, Berzina I, Ranka R. Tick-borne pathogens in ticks collected from dogs, Latvia, 2011-2016. BMC Vet Res. 2019 Nov 6;15(1):398. doi: 10.1186/s12917-019-2149-5. PMID: 31694625; PMCID: PMC6836430.
Nebbak A, Dahmana H, Almeras L, Raoult D, Boulanger N, Jaulhac B, Mediannikov O, Parola P. Co-infection of bacteria and protozoan parasites in Ixodes ricinus nymphs collected in the Alsace region, France. Ticks Tick Borne Dis. 2019 Oct;10(6):101241. doi: 10.1016/j.ttbdis.2019.06.001. Epub 2019 Jun 8. PMID: 31279737.
Nilsson K, Wallménius K, Hartwig S, Norlander T, Påhlson C. Bell's palsy and sudden deafness associated with Rickettsia spp. infection in Sweden. A retrospective and prospective serological survey including PCR findings. Eur J Neurol. 2014 Feb;21(2):206-14. doi: 10.1111/ene.12218. Epub 2013 Jun 21. PMID: 23790098; PMCID: PMC4232316.
Nilsson K, Wallménius K, Rundlöf-Nygren P, Strömdahl S, Påhlson C. African tick bite fever in returning Swedish travellers. Report of two cases and aspects of diagnostics. Infect Ecol Epidemiol. 2017 Aug 2;7(1):1343081. doi: 10.1080/20008686.2017.1343081. PMID: 28815000; PMCID: PMC5549825.
Nogueras MM, Pons I, Ortuño A, Miret J, Pla J, Castellà J, Segura F. Molecular detection of Rickettsia typhi in cats and fleas. PLoS One. 2013 Aug 6;8(8):e71386. doi: 10.1371/journal.pone.0071386. PMID: 23940746; PMCID: PMC3735526.
Nogueras MM, Roson B, Lario S, Sanfeliu I, Pons I, Anton E, Casanovas A, Segura F. Coinfection with "Rickettsia sibirica subsp. mongolotimonae" and Rickettsia conorii in a Human Patient: a Challenge for Molecular Diagnosis Tools. J Clin Microbiol. 2015 Sep;53(9):3057-62. doi: 10.1128/JCM.00457-15. Epub 2015 Jul 1. PMID: 26135877; PMCID: PMC4540899.
Norte AC, Harris DJ, Silveira D, Nunes CS, Núncio MS, Martínez EG, Giménez A, de Sousa R, Lopes de Carvalho I, Perera A. Diversity of microorganisms in Hyalomma aegyptium collected from spur-thighed tortoise (Testudo graeca) in North Africa and Anatolia. Transbound Emerg Dis. 2021 Jun 14. doi: 10.1111/tbed.14188. Epub ahead of print. PMID: 34125999.
Nouchi A, Monsel G, Jaspard M, Jannic A, Angelakis E, Caumes E. Rickettsia sibirica mongolitimonae infection in a woman travelling from Cameroon: a case report and review of the literature. J Travel Med. 2018 Jan 1;25(1). doi: 10.1093/jtm/tax074. PMID: 29394384.
Novakova M, Bulkova A, Costa FB, Kristin A, Krist M, Krause F, Liznarova E, Labruna MB, Literak I. Molecular characterization of 'Candidatus Rickettsia vini' in Ixodes arboricola from the Czech Republic and Slovakia. Ticks Tick Borne Dis. 2015 Apr;6(3):330-3. doi: 10.1016/j.ttbdis.2015.02.006. Epub 2015 Mar 11. PMID: 25769386.
Novakova M, Costa FB, Krause F, Literak I, Labruna MB. Rickettsia vini n. sp. (Rickettsiaceae) infecting the tick Ixodes arboricola (Acari: Ixodidae). Parasit Vectors. 2016 Aug 26;9(1):469. doi: 10.1186/s13071-016-1742-8. PMID: 27565956; PMCID: PMC5000463.
Nováková M, Heneberg P, Heylen DJA, Medvecký M, Muñoz-Leal S, Šmajs D, Literák I. Isolated populations of Ixodes lividus ticks in the Czech Republic and Belgium host genetically homogeneous Rickettsia vini. Ticks Tick Borne Dis. 2018 Mar;9(3):479-484. doi: 10.1016/j.ttbdis.2017.12.018. Epub 2018 Jan 11. PMID: 29373306.
Obiegala A, Król N, Oltersdorf C, Nader J, Pfeffer M. The enzootic life-cycle of Borrelia burgdorferi (sensu lato) and tick-borne rickettsiae: an epidemiological study on wild-living small mammals and their ticks from Saxony, Germany. Parasit Vectors. 2017 Mar 13;10(1):115. doi: 10.1186/s13071-017-2053-4. PMID: 28285593; PMCID: PMC5346851.
Obiegala A, Oltersdorf C, Silaghi C, Kiefer D, Kiefer M, Woll D, Pfeffer M. Rickettsia spp. in small mammals and their parasitizing ectoparasites from Saxony, Germany. Vet Parasitol Reg Stud Reports. 2016 Sep;5:19-24. doi: 10.1016/j.vprsr.2016.08.008. Epub 2016 Sep 1. PMID: 31014532.
Oechslin CP, Heutschi D, Lenz N, Tischhauser W, Péter O, Rais O, Beuret CM, Leib SL, Bankoul S, Ackermann-Gäumann R. Prevalence of tick-borne pathogens in questing Ixodes ricinus ticks in urban and suburban areas of Switzerland. Parasit Vectors. 2017 Nov 9;10(1):558. doi: 10.1186/s13071-017-2500-2. PMID: 29121976; PMCID: PMC5680829.
Olsthoorn F, Sprong H, Fonville M, Rocchi M, Medlock J, Gilbert L, Ghazoul J. Occurrence of tick-borne pathogens in questing Ixodes ricinus ticks from Wester Ross, Northwest Scotland. Parasit Vectors. 2021 Aug 26;14(1):430. doi: 10.1186/s13071-021-04946-5. PMID: 34446082; PMCID: PMC8393815.
Orkun Ö, Çakmak A, Nalbantoğlu S, Karaer Z. Molecular detection of a novel Babesia sp. and pathogenic spotted fever group rickettsiae in ticks collected from hedgehogs in Turkey: Haemaphysalis erinacei, a novel candidate vector for the genus Babesia. Infect Genet Evol. 2019 Apr;69:190-198. doi: 10.1016/j.meegid.2019.01.028. Epub 2019 Jan 22. PMID: 30682550.
Orkun Ö, Çakmak A, Nalbantoğlu S, Karaer Z. Turkey tick news: A molecular investigation into the presence of tick-borne pathogens in host-seeking ticks in Anatolia; Initial evidence of putative vectors and pathogens, and footsteps of a secretly rising vector tick, Haemaphysalis parva. Ticks Tick Borne Dis. 2020 May;11(3):101373. doi: 10.1016/j.ttbdis.2020.101373. Epub 2020 Jan 14. PMID: 31964592.
Orkun Ö, Çakmak A. Molecular identification of tick-borne bacteria in wild animals and their ticks in Central Anatolia, Turkey. Comp Immunol Microbiol Infect Dis. 2019 Apr;63:58-65. doi: 10.1016/j.cimid.2018.12.007. Epub 2019 Jan 9. PMID: 30961819.
Orkun Ö, Emir H. Identification of tick-borne pathogens in ticks collected from wild animals in Turkey. Parasitol Res. 2020 Sep;119(9):3083-3091. doi: 10.1007/s00436-020-06812-2. Epub 2020 Jul 18. PMID: 32683558.
Orkun Ö, Karaer Z, Çakmak A, Nalbantoğlu S. Identification of tick-borne pathogens in ticks feeding on humans in Turkey. PLoS Negl Trop Dis. 2014 Aug 7;8(8):e3067. doi: 10.1371/journal.pntd.0003067. PMID: 25101999; PMCID: PMC4125308.
Orkun Ö, Karaer Z, Çakmak A, Nalbantoğlu S. Spotted fever group rickettsiae in ticks in Turkey. Ticks Tick Borne Dis. 2014 Mar;5(2):213-8. doi: 10.1016/j.ttbdis.2012.11.018. Epub 2013 Nov 25. PMID: 24355764.
Orkun Ö. Molecular investigation of the natural transovarial transmission of tick-borne pathogens in Turkey. Vet Parasitol. 2019 Sep;273:97-104. doi: 10.1016/j.vetpar.2019.08.013. Epub 2019 Aug 24. PMID: 31473450.
Ortuño A, Sanfeliu I, Nogueras MM, Pons I, López-Claessens S, Castellà J, Antón E, Segura F. Detection of Rickettsia massiliae/Bar29 and Rickettsia conorii in red foxes (Vulpes vulpes) and their Rhipicephalus sanguineus complex ticks. Ticks Tick Borne Dis. 2018 Mar;9(3):629-631. doi: 10.1016/j.ttbdis.2018.02.002. Epub 2018 Feb 8. PMID: 29433817.
Otranto D, Dantas-Torres F, Giannelli A, Latrofa MS, Cascio A, Cazzin S, Ravagnan S, Montarsi F, Zanzani SA, Manfredi MT, Capelli G. Ticks infesting humans in Italy and associated pathogens. Parasit Vectors. 2014 Jul 14;7:328. doi: 10.1186/1756-3305-7-328. PMID: 25023709; PMCID: PMC4223688.
Overzier E, Pfister K, Herb I, Mahling M, Böck G Jr, Silaghi C. Detection of tick-borne pathogens in roe deer (Capreolus capreolus), in questing ticks (Ixodes ricinus), and in ticks infesting roe deer in southern Germany. Ticks Tick Borne Dis. 2013 Jun;4(4):320-8. doi: 10.1016/j.ttbdis.2013.01.004. Epub 2013 Apr 6. PMID: 23571115.
Overzier E, Pfister K, Thiel C, Herb I, Mahling M, Silaghi C. Diversity of Babesia and Rickettsia species in questing Ixodes ricinus: a longitudinal study in urban, pasture, and natural habitats. Vector Borne Zoonotic Dis. 2013 Aug;13(8):559-64. doi: 10.1089/vbz.2012.1278. Epub 2013 May 22. PMID: 23697771; PMCID: PMC3741418.
Ozubek S, Ipek DNS, Aktas M. A Molecular Survey of Rickettsias in Shelter Dogs and Distribution of Rhipicephalus sanguineus (Acari: Ixodidae) sensu lato in Southeast Turkey. J Med Entomol. 2018 Feb 28;55(2):459-463. doi: 10.1093/jme/tjx213. PMID: 29186493.
Pajoro M, Pistone D, Varotto Boccazzi I, Mereghetti V, Bandi C, Fabbi M, Scattorin F, Sassera D, Montagna M. Molecular screening for bacterial pathogens in ticks (Ixodes ricinus) collected on migratory birds captured in northern Italy. Folia Parasitol (Praha). 2018 Jun 15;65:2018.008. doi: 10.14411/fp.2018.008. PMID: 29925679.
Pakanen VM, Sormunen JJ, Sippola E, Blomqvist D, Kallio ER. Questing abundance of adult taiga ticks Ixodes persulcatus and their Borrelia prevalence at the north-western part of their distribution. Parasit Vectors. 2020 Jul 29;13(1):384. doi: 10.1186/s13071-020-04259-z. PMID: 32727555; PMCID: PMC7391513.
Palomar AM, García-Álvarez L, Santibáñez S, Portillo A, Oteo JA. Detection of tick-borne 'Candidatus Neoehrlichia mikurensis' and Anaplasma phagocytophilum in Spain in 2013. Parasit Vectors. 2014 Jan 31;7:57. doi: 10.1186/1756-3305-7-57. PMID: 24484637; PMCID: PMC3912351.
Palomar AM, Portillo A, Crespo A, Santibáñez S, Mazuelas D, Oteo JA. Prevalence of 'Candidatus Rickettsia vini' in Ixodes arboricola ticks in the North of Spain, 2011-2013. Parasit Vectors. 2015 Feb 19;8:110. doi: 10.1186/s13071-015-0724-6. PMID: 25889739; PMCID: PMC4337319.
Palomar AM, Portillo A, Mazuelas D, Roncero L, Arizaga J, Crespo A, Gutiérrez Ó, Márquez FJ, Cuadrado JF, Eiros JM, Oteo JA. Molecular analysis of Crimean-Congo hemorrhagic fever virus and Rickettsia in Hyalomma marginatum ticks removed from patients (Spain) and birds (Spain and Morocco), 2009-2015. Ticks Tick Borne Dis. 2016 Jul;7(5):983-987. doi: 10.1016/j.ttbdis.2016.05.004. Epub 2016 May 11. …
Palomar AM, Portillo A, Santibáñez P, Mazuelas D, Roncero L, García-Álvarez L, Santibáñez S, Gutiérrez Ó, Oteo JA. Detection of tick-borne Anaplasma bovis, Anaplasma phagocytophilum and Anaplasma centrale in Spain. Med Vet Entomol. 2015 Sep;29(3):349-53. doi: 10.1111/mve.12124. Epub 2015 Jun 25. PMID: 26111122.
Palomar AM, Premchand-Branker S, Alberdi P, Belova OA, Moniuszko-Malinowska A, Kahl O, Bell-Sakyi L. Isolation of known and potentially pathogenic tick-borne microorganisms from European ixodid ticks using tick cell lines. Ticks Tick Borne Dis. 2019 Apr;10(3):628-638. doi: 10.1016/j.ttbdis.2019.02.008. Epub 2019 Feb 19. PMID: 30819609; PMCID: PMC6446187.
Palomar AM, Veiga J, Portillo A, Santibáñez S, Václav R, Santibáñez P, Oteo JA, Valera F. Novel Genotypes of Nidicolous Argas Ticks and Their Associated Microorganisms From Spain. Front Vet Sci. 2021 Mar 29;8:637837. doi: 10.3389/fvets.2021.637837. PMID: 33855055; PMCID: PMC8039128.
Papa A, Tsioka K, Daskou MA, Minti F, Papadopoulou E, Melidou A, Giadinis N. Application of 16S rRNA next generation sequencing in ticks in Greece. Heliyon. 2020 Jul 28;6(7):e04542. doi: 10.1016/j.heliyon.2020.e04542. PMID: 32760836; PMCID: PMC7393430.
Papa A, Xanthopoulou K, Kotriotsiou T, Papaioakim M, Sotiraki S, Chaligiannis I, Maltezos E. Rickettsia species in human-parasitizing ticks in Greece. Trans R Soc Trop Med Hyg. 2016 May;110(5):299-304. doi: 10.1093/trstmh/trw022. PMID: 27198214; PMCID: PMC4914872.
Pascucci I, Antognini E, Canonico C, Montalbano MG, Necci A, di Donato A, Moriconi M, Morandi B, Morganti G, Crotti S, Gavaudan S. One Health Approach to Rickettsiosis: A Five-Year Study on Spotted Fever Group Rickettsiae in Ticks Collected from Humans, Animals and Environment. Microorganisms. 2021 Dec 25;10(1):35. doi: 10.3390/microorganisms10010035. PMID: 35056484; PMCID: PMC8781306.
Pascucci I, Di Domenico M, Capobianco Dondona G, Di Gennaro A, Polci A, Capobianco Dondona A, Mancuso E, Cammà C, Savini G, Cecere JG, Spina F, Monaco F. Assessing the role of migratory birds in the introduction of ticks and tick-borne pathogens from African countries: An Italian experience. Ticks Tick Borne Dis. 2019 Oct;10(6):101272. doi: 10.1016/j.ttbdis.2019.101272. Epub 2019 Aug 16. PMID: 31…
Pascucci I, Di Domenico M, Curini V, Cocco A, Averaimo D, D'Alterio N, Cammà C. Diversity of Rickettsia in Ticks Collected in Abruzzi and Molise Regions (Central Italy). Microorganisms. 2019 Dec 13;7(12):696. doi: 10.3390/microorganisms7120696. PMID: 31847276; PMCID: PMC6956140.
Paul RE, Cote M, Le Naour E, Bonnet SI. Environmental factors influencing tick densities over seven years in a French suburban forest. Parasit Vectors. 2016 May 27;9(1):309. doi: 10.1186/s13071-016-1591-5. PMID: 27234215; PMCID: PMC4884405.
Pawelczyk O, Asman M, Solarz K. The molecular detection of Anaplasma phagocytophilum and Rickettsia spp. in cat and dog fleas collected from companion animals. Folia Parasitol (Praha). 2019 Nov 12;66:2019.020. doi: 10.14411/fp.2019.020. PMID: 31823859.
Pedersen BN, Jenkins A, Kjelland V. Tick-borne pathogens in Ixodes ricinus ticks collected from migratory birds in southern Norway. PLoS One. 2020 Apr 9;15(4):e0230579. doi: 10.1371/journal.pone.0230579. PMID: 32271774; PMCID: PMC7145107.
Pennisi MG, Persichetti MF, Serrano L, Altet L, Reale S, Gulotta L, Solano-Gallego L. Ticks and associated pathogens collected from cats in Sicily and Calabria (Italy). Parasit Vectors. 2015 Oct 7;8:512. doi: 10.1186/s13071-015-1128-3. PMID: 26445916; PMCID: PMC4596469.
Pereira A, Parreira R, Cotão AJ, Nunes M, Vieira ML, Azevedo F, Campino L, Maia C. Tick-borne bacteria and protozoa detected in ticks collected from domestic animals and wildlife in central and southern Portugal. Ticks Tick Borne Dis. 2018 Feb;9(2):225-234. doi: 10.1016/j.ttbdis.2017.09.008. Epub 2017 Sep 20. PMID: 28958791.
Pereira A, Parreira R, Nunes M, Casadinho A, Vieira ML, Campino L, Maia C. Molecular detection of tick-borne bacteria and protozoa in cervids and wild boars from Portugal. Parasit Vectors. 2016 May 10;9(1):251. doi: 10.1186/s13071-016-1535-0. PMID: 27160767; PMCID: PMC4862153.
Persichetti MF, Solano-Gallego L, Serrano L, Altet L, Reale S, Masucci M, Pennisi MG. Detection of vector-borne pathogens in cats and their ectoparasites in southern Italy. Parasit Vectors. 2016 May 10;9(1):247. doi: 10.1186/s13071-016-1534-1. PMID: 27160725; PMCID: PMC4862052.
Petersen A, Rosenstierne MW, Rasmussen M, Fuursted K, Nielsen HV, O'Brien Andersen L, Bødker R, Fomsgaard A. Field samplings of Ixodes ricinus ticks from a tick-borne encephalitis virus micro-focus in Northern Zealand, Denmark. Ticks Tick Borne Dis. 2019 Aug;10(5):1028-1032. doi: 10.1016/j.ttbdis.2019.05.005. Epub 2019 May 19. PMID: 31151922.
Pietzsch ME, Hansford KM, Cull B, Jahfari S, Sprong H, Medlock JM. Detection of Dermacentor marginatus and a possible Rickettsia slovaca case in the United Kingdom - the risk of the visiting traveller. Travel Med Infect Dis. 2015 Mar-Apr;13(2):200-1. doi: 10.1016/j.tmaid.2015.01.002. Epub 2015 Feb 10. PMID: 25702622.
Piksa K, Stańczak J, Biernat B, Górz A, Nowak-Chmura M, Siuda K. Detection of Borrelia burgdorferi sensu lato and spotted fever group rickettsiae in hard ticks (Acari, Ixodidae) parasitizing bats in Poland. Parasitol Res. 2016 Apr;115(4):1727-31. doi: 10.1007/s00436-016-4936-2. Epub 2016 Feb 2. PMID: 26833325; PMCID: PMC4799242.
Pintore E, Olivieri E, Floriano AM, Sassera D, Sanna N, Garippa G. First detection of Amblyomma variegatum and molecular finding of Rickettsia africae in Sardinia, Italy. Ticks Tick Borne Dis. 2021 Jan;12(1):101561. doi: 10.1016/j.ttbdis.2020.101561. Epub 2020 Sep 25. PMID: 33007667.
Pistone D, Pajoro M, Novakova E, Vicari N, Gaiardelli C, Viganò R, Luzzago C, Montagna M, Lanfranchi P. Ticks and bacterial tick-borne pathogens in Piemonte region, Northwest Italy. Exp Appl Acarol. 2017 Dec;73(3-4):477-491. doi: 10.1007/s10493-017-0202-2. Epub 2017 Nov 30. PMID: 29189951.
Potkonjak A, Gutiérrez R, Savić S, Vračar V, Nachum-Biala Y, Jurišić A, Kleinerman G, Rojas A, Petrović A, Baneth G, Harrus S. Molecular detection of emerging tick-borne pathogens in Vojvodina, Serbia. Ticks Tick Borne Dis. 2016 Feb;7(1):199-203. doi: 10.1016/j.ttbdis.2015.10.007. Epub 2015 Oct 28. PMID: 26565929.
Pulido-Pérez A, Gómez-Recuero L, Lozano-Masdemont B, Suárez-Fernández R. Infección por Rickettsia sibirica mongolitimonae en dos adultos inmunocompetentes [Rickettsia sibirica mongolitimonae infection in two immunocompetent adults]. Enferm Infecc Microbiol Clin. 2015 Nov;33(9):635-6. Spanish. doi: 10.1016/j.eimc.2015.03.006. Epub 2015 May 13. PMID: 25979600.
Quarsten H, Salte T, Lorentzen ÅR, Hansen IJW, Hamre R, Forselv KJN, Øines Ø, Wennerås C, Noraas S. Tick-borne Pathogens Detected in the Blood of Immunosuppressed Norwegian Patients Living in a Tick-endemic Area. Clin Infect Dis. 2021 Oct 5;73(7):e2364-e2371. doi: 10.1093/cid/ciaa971. PMID: 32662513.
Quarsten H, Skarpaas T, Fajs L, Noraas S, Kjelland V. Tick-borne bacteria in Ixodes ricinus collected in southern Norway evaluated by a commercial kit and established real-time PCR protocols. Ticks Tick Borne Dis. 2015 Jun;6(4):538-44. doi: 10.1016/j.ttbdis.2015.04.008. Epub 2015 Apr 28. PMID: 25985721.
Radzijevskaja J, Kaminskienė E, Lipatova I, Mardosaitė-Busaitienė D, Balčiauskas L, Stanko M, Paulauskas A. Prevalence and diversity of Rickettsia species in ectoparasites collected from small rodents in Lithuania. Parasit Vectors. 2018 Jun 28;11(1):375. doi: 10.1186/s13071-018-2947-9. PMID: 29954410; PMCID: PMC6025725.
Radzijevskaja J, Paulauskas A, Aleksandraviciene A, Jonauskaite I, Stanko M, Karbowiak G, Petko B. New records of spotted fever group rickettsiae in Baltic region. Microbes Infect. 2015 Nov-Dec;17(11-12):874-8. doi: 10.1016/j.micinf.2015.09.006. Epub 2015 Sep 15. PMID: 26383013.
Raele DA, Galante D, Pugliese N, Salandra G, Cafiero MA. Spotted fever group rickettsiae associated with ixodid ticks in wild environment in Southern Italy. Microbiologyopen. 2018 Feb;7(1):e00527. doi: 10.1002/mbo3.527. Epub 2017 Oct 18. PMID: 29047217; PMCID: PMC5822307.
Raileanu C, Moutailler S, Pavel I, Porea D, Mihalca AD, Savuta G, Vayssier-Taussat M. Borrelia Diversity and Co-infection with Other Tick Borne Pathogens in Ticks. Front Cell Infect Microbiol. 2017 Feb 14;7:36. doi: 10.3389/fcimb.2017.00036. PMID: 28261565; PMCID: PMC5306127.
Raileanu C, Moutailler S, Porea D, Oslobanu L, Anita D, Anita A, Vayssier-Taussat M, Savuta G. Molecular Evidence of Rickettsia spp., Anaplasma phagocytophilum, and "Candidatus Neoehrlichia mikurensis" in Ticks from Natural and Urban Habitats in Eastern Romania. Vector Borne Zoonotic Dis. 2018 Jul;18(7):343-349. doi: 10.1089/vbz.2017.2221. Epub 2018 May 7. PMID: 29733258.
Răileanu C, Tauchmann O, Silaghi C. Sympatric occurrence of Ixodes ricinus with Dermacentor reticulatus and Haemaphysalis concinna and the associated tick-borne pathogens near the German Baltic coast. Parasit Vectors. 2022 Feb 22;15(1):65. doi: 10.1186/s13071-022-05173-2. PMID: 35193661; PMCID: PMC8862291.
Rajoelison P, Mediannikov O, Javelle E, Raoult D, Parola P, Aoun O. Rickettsia sibirica mongolitimonae human infection: A diagnostic challenge. Travel Med Infect Dis. 2018 Nov-Dec;26:72-73. doi: 10.1016/j.tmaid.2018.07.002. Epub 2018 Jul 14. PMID: 30012470.
Ramos JM, Jado I, Padilla S, Masiá M, Anda P, Gutiérrez F. Human infection with Rickettsia sibirica mongolitimonae, Spain, 2007-2011. Emerg Infect Dis. 2013 Feb;19(2):267-9. doi: 10.3201/eid1902.111706. PMID: 23343524; PMCID: PMC3559030.
Ramos RA, Giannelli A, Lia RP, Brianti E, Tarallo VD, Breitshwerdt EB, Dantas-Torres F, Stanneck D, Otranto D. Incidence of Cercopithifilaria bainae in dogs and probability of co-infection with other tick-borne pathogens. PLoS One. 2014 Feb 3;9(2):e88198. doi: 10.1371/journal.pone.0088198. PMID: 24498437; PMCID: PMC3912174.
Ramos RA, Latrofa MS, Giannelli A, Lacasella V, Campbell BE, Dantas-Torres F, Otranto D. Detection of Anaplasma platys in dogs and Rhipicephalus sanguineus group ticks by a quantitative real-time PCR. Vet Parasitol. 2014 Sep 15;205(1-2):285-8. doi: 10.1016/j.vetpar.2014.06.023. Epub 2014 Jun 27. PMID: 25027609.
Rar V, Livanova N, Tkachev S, Kaverina G, Tikunov A, Sabitova Y, Igolkina Y, Panov V, Livanov S, Fomenko N, Babkin I, Tikunova N. Detection and genetic characterization of a wide range of infectious agents in Ixodes pavlovskyi ticks in Western Siberia, Russia. Parasit Vectors. 2017 May 25;10(1):258. doi: 10.1186/s13071-017-2186-5. PMID: 28545549; PMCID: PMC5445278.
Rauch J, Eisermann P, Noack B, Mehlhoop U, Muntau B, Schäfer J, Tappe D. Typhus Group Rickettsiosis, Germany, 2010-20171. Emerg Infect Dis. 2018 Jul;24(7):1213-1220. doi: 10.3201/eid2407.180093. PMID: 29912688; PMCID: PMC6038764.
Rauch J, Muntau B, Eggert P, Tappe D. Rickettsia typhi as Cause of Fatal Encephalitic Typhus in Hospitalized Patients, Hamburg, Germany, 1940-1944. Emerg Infect Dis. 2018 Nov;24(11):1982-1987. doi: 10.3201/eid2411.171373. PMID: 30334722; PMCID: PMC6200005.
Ravi A, Ereqat S, Al-Jawabreh A, Abdeen Z, Abu Shamma O, Hall H, Pallen MJ, Nasereddin A. Metagenomic profiling of ticks: Identification of novel rickettsial genomes and detection of tick-borne canine parvovirus. PLoS Negl Trop Dis. 2019 Jan 14;13(1):e0006805. doi: 10.1371/journal.pntd.0006805. PMID: 30640905; PMCID: PMC6347332.
Razanske I, Rosef O, Radzijevskaja J, Krikstolaitis R, Paulauskas A. Impact of tick-borne Anaplasma phagocytophilum infections in calves of moose (Alces alces) in southern Norway. Folia Parasitol (Praha). 2021 Oct 13;68:2021.023. doi: 10.14411/fp.2021.023. PMID: 34782490.
Regier Y, Komma K, Weigel M, Kraiczy P, Laisi A, Pulliainen AT, Hain T, Kempf VAJ. Combination of microbiome analysis and serodiagnostics to assess the risk of pathogen transmission by ticks to humans and animals in central Germany. Parasit Vectors. 2019 Jan 7;12(1):11. doi: 10.1186/s13071-018-3240-7. PMID: 30616666; PMCID: PMC6322329.
Remesar S, Castro-Scholten S, Cano-Terriza D, Díaz P, Morrondo P, Jiménez-Martín D, Rouco C, García-Bocanegra I. Molecular identification of zoonotic Rickettsia species in Ixodidae parasitizing wild lagomorphs from Mediterranean ecosystems. Transbound Emerg Dis. 2021 Nov 5. doi: 10.1111/tbed.14379. Epub ahead of print. PMID: 34738325.
Remesar S, Díaz P, Portillo A, Santibáñez S, Prieto A, Díaz-Cao JM, López CM, Panadero R, Fernández G, Díez-Baños P, Oteo JA, Morrondo P. Prevalence and molecular characterization of Rickettsia spp. in questing ticks from north-western Spain. Exp Appl Acarol. 2019 Oct;79(2):267-278. doi: 10.1007/s10493-019-00426-9. Epub 2019 Oct 26. PMID: 31655926.
René-Martellet M, Lebert I, Chêne J, Massot R, Leon M, Leal A, Badavelli S, Chalvet-Monfray K, Ducrot C, Abrial D, Chabanne L, Halos L. Diagnosis and incidence risk of clinical canine monocytic ehrlichiosis under field conditions in Southern Europe. Parasit Vectors. 2015 Jan 6;8:3. doi: 10.1186/s13071-014-0613-4. PMID: 25561342; PMCID: PMC4302712.
Revilla-Martí P, Cecilio-Irazola Á, Gayán-Ordás J, Sanjoaquín-Conde I, Linares-Vicente JA, Oteo JA. Acute Myopericarditis Associated with Tickborne Rickettsia sibirica mongolitimonae. Emerg Infect Dis. 2017 Dec;23(12):2091-2093. doi: 10.3201/eid2312.170293. PMID: 29148392; PMCID: PMC5708254.
Reye AL, Stegniy V, Mishaeva NP, Velhin S, Hübschen JM, Ignatyev G, Muller CP. Prevalence of tick-borne pathogens in Ixodes ricinus and Dermacentor reticulatus ticks from different geographical locations in Belarus. PLoS One. 2013;8(1):e54476. doi: 10.1371/journal.pone.0054476. Epub 2013 Jan 22. PMID: 23349900; PMCID: PMC3551763.
Rogovskyy A, Batool M, Gillis DC, Holman PJ, Nebogatkin IV, Rogovska YV, Rogovskyy MS. Diversity of Borrelia spirochetes and other zoonotic agents in ticks from Kyiv, Ukraine. Ticks Tick Borne Dis. 2018 Feb;9(2):404-409. doi: 10.1016/j.ttbdis.2017.12.006. Epub 2017 Dec 15. PMID: 29258801.
Rogovskyy AS, Threadgill DW, Akimov IA, Nebogatkin IV, Rogovska YV, Melnyk MV, Rogovskyy SP. Borrelia and Other Zoonotic Pathogens in Ixodes ricinus and Dermacentor reticulatus Ticks Collected from the Chernobyl Exclusion Zone on the 30th Anniversary of the Nuclear Disaster. Vector Borne Zoonotic Dis. 2019 Jul;19(7):466-473. doi: 10.1089/vbz.2018.2318. Epub 2019 May 21. PMID: 31112094.
Rogovskyy AS, Threadgill DW, Akimov IA, Nebogatkin IV, Rogovska YV, Melnyk MV, Rogovskyy SP. Borrelia and Other Zoonotic Pathogens in Ixodes ricinus and Dermacentor reticulatus Ticks Collected from the Chernobyl Exclusion Zone on the 30th Anniversary of the Nuclear Disaster. Vector Borne Zoonotic Dis. 2019 Jul;19(7):466-473. doi: 10.1089/vbz.2018.2318. Epub 2019 May 21. PMID: 31112094.
Rollins RE, Schaper S, Kahlhofer C, Frangoulidis D, Strauß AFT, Cardinale M, Springer A, Strube C, Bakkes DK, Becker NS, Chitimia-Dobler L. Ticks (Acari: Ixodidae) on birds migrating to the island of Ponza, Italy, and the tick-borne pathogens they carry. Ticks Tick Borne Dis. 2021 Jan;12(1):101590. doi: 10.1016/j.ttbdis.2020.101590. Epub 2020 Oct 9. PMID: 33113477.
Rose J, Nachum-Biala Y, Mumcuoglu KY, Alkhamis MA, Ben-Nun A, Lensky I, Klement E, Nasereddin A, Abdeen ZA, Harrus S. Genetic characterization of spotted fever group rickettsiae in questing ixodid ticks collected in Israel and environmental risk factors for their infection. Parasitology. 2017 Jul;144(8):1088-1101. doi: 10.1017/S0031182017000336. Epub 2017 Mar 23. PMID: 28330517.
Rosso F, Tagliapietra V, Baráková I, Derdáková M, Konečný A, Hauffe HC, Rizzoli A. Prevalence and genetic variability of Anaplasma phagocytophilum in wild rodents from the Italian alps. Parasit Vectors. 2017 Jun 14;10(1):293. doi: 10.1186/s13071-017-2221-6. PMID: 28615038; PMCID: PMC5471728.
Rudakov N, Samoylenko I, Shtrek S, Igolkina Y, Rar V, Zhirakovskaia E, Tkachev S, Kostrykina T, Blokhina I, Lentz P, Tikunova N. A fatal case of tick-borne rickettsiosis caused by mixed Rickettsia sibirica subsp. sibirica and "Candidatus Rickettsia tarasevichiae" infection in Russia. Ticks Tick Borne Dis. 2019 Oct;10(6):101278. doi: 10.1016/j.ttbdis.2019.101278. Epub 2019 Aug 24. PMID: 31477530.
Rudolf I, Venclíková K, Blažejová H, Betášová L, Mendel J, Hubálek Z, Parola P. First report of Rickettsia raoultii and Rickettsia helvetica in Dermacentor reticulatus ticks from the Czech Republic. Ticks Tick Borne Dis. 2016 Oct;7(6):1222-1224. doi: 10.1016/j.ttbdis.2016.07.011. Epub 2016 Jul 21. PMID: 27473853.
Rymaszewska A, Piotrowski M. Use of DNA sequences for Rickettsia identification in Ixodes ricinus ticks: the first detection of Rickettsia monacensis in Poland. Microbes Infect. 2013 Feb;15(2):140-6. doi: 10.1016/j.micinf.2012.11.005. Epub 2012 Nov 20. PMID: 23178758.
Rymaszewska A. Investigation of the tick-borne pathogens Rickettsia helvetica and Anaplasma phagocytophilum in the blood of the domestic goat (Capra hircus). Pol J Vet Sci. 2018 Jun;21(2):415-417. doi: 10.24425/122607. PMID: 30450885.
Rzotkiewicz S, Gutiérrez R, Krasnov BR, Morick D, Khokhlova IS, Nachum-Biala Y, Baneth G, Harrus S. Novel evidence suggests that a 'Rickettsia felis-like' organism is an endosymbiont of the desert flea, Xenopsylla ramesis. Mol Ecol. 2015 Mar;24(6):1364-73. doi: 10.1111/mec.13106. Epub 2015 Mar 6. PMID: 25677805.
Salazar Alarcón E, Guillén-Martín S, Callejas-Caballero I, Valero-Arenas A. Clinical case report: Not all rickettsiosis are mediterranean spotted fever. Enferm Infecc Microbiol Clin (Engl Ed). 2022 Jan;40(1):44-45. doi: 10.1016/j.eimce.2021.10.004. Epub 2021 Oct 31. PMID: 34732342.
Sandalakis V, Chochlakis D, Ioannou I, Psaroulaki A. Identification of a novel uncultured Rickettsia species strain (Rickettsia species strain Tselenti) in Cyprus. Am J Trop Med Hyg. 2013 Apr;88(4):698-700. doi: 10.4269/ajtmh.11-0508. Epub 2013 Feb 25. PMID: 23438767; PMCID: PMC3617854.
Sándor AD, Kalmár Z, Matei I, Ionică AM, Mărcuţan ID. Urban Breeding Corvids as Disseminators of Ticks and Emerging Tick-Borne Pathogens. Vector Borne Zoonotic Dis. 2017 Feb;17(2):152-154. doi: 10.1089/vbz.2016.2054. Epub 2016 Dec 6. PMID: 27922802.
Sansyzbayev Y, Nurmakhanov T, Berdibekov A, Vilkova A, Yeskhodzhayev O, St John HK, Jiang J, Farris CM, Richards AL. Survey for Rickettsiae Within Fleas of Great Gerbils, Almaty Oblast, Kazakhstan. Vector Borne Zoonotic Dis. 2017 Mar;17(3):172-178. doi: 10.1089/vbz.2016.2049. Epub 2016 Dec 19. PMID: 27992288.
Santoro M, D'Alessio N, Cerrone A, Lucibelli MG, Borriello G, Aloise G, Auriemma C, Riccone N, Galiero G. The Eurasian otter (Lutra lutra) as a potential host for rickettsial pathogens in southern Italy. PLoS One. 2017 Mar 7;12(3):e0173556. doi: 10.1371/journal.pone.0173556. PMID: 28267780; PMCID: PMC5340359.
Santoro M, Veneziano V, D'Alessio N, Di Prisco F, Lucibelli MG, Borriello G, Cerrone A, Dantas-Torres F, Latrofa MS, Otranto D, Galiero G. Molecular survey of Ehrlichia canis and Coxiella burnetii infections in wild mammals of southern Italy. Parasitol Res. 2016 Nov;115(11):4427-4431. doi: 10.1007/s00436-016-5213-0. Epub 2016 Aug 17. PMID: 27535678.
Santos AS, de Bruin A, Veloso AR, Marques C, Pereira da Fonseca I, de Sousa R, Sprong H, Santos-Silva MM. Detection of Anaplasma phagocytophilum, Candidatus Neoehrlichia sp., Coxiella burnetii and Rickettsia spp. in questing ticks from a recreational park, Portugal. Ticks Tick Borne Dis. 2018 Sep;9(6):1555-1564. doi: 10.1016/j.ttbdis.2018.07.010. Epub 2018 Jul 26. PMID: 30097348.
Sarikloglou E, Goula A, Sidiropoulos C, Tsolia M, Papa A. Murine Typhus with Marked Thrombocytopenia in a Child in Northern Greece and Literature Review. Jpn J Infect Dis. 2018 Sep 21;71(5):368-369. doi: 10.7883/yoken.JJID.2018.091. Epub 2018 May 31. PMID: 29848847.
Sayfullin RF, Perekopskaya NE, Karan LS, Zvereva NN, Sayfullin MA. Autochthonous Case of Rickettsia slovaca Infection in Russia. Emerg Infect Dis. 2021 Oct;27(10):2736-2738. doi: 10.3201/eid2710.204621. PMID: 34546169; PMCID: PMC8462319.
Scarpulla M, Barlozzari G, Marcario A, Salvato L, Blanda V, De Liberato C, D'Agostini C, Torina A, Macrì G. Molecular detection and characterization of spotted fever group rickettsiae in ticks from Central Italy. Ticks Tick Borne Dis. 2016 Jul;7(5):1052-1056. doi: 10.1016/j.ttbdis.2016.06.003. Epub 2016 Jun 15. PMID: 27365155.
Scarpulla M, Barlozzari G, Salvato L, De Liberato C, Lorenzetti R, Macrì G. Rickettsia helvetica in Human-Parasitizing and Free-Living Ixodes ricinus from Urban and Wild Green Areas in the Metropolitan City of Rome, Italy. Vector Borne Zoonotic Dis. 2018 Aug;18(8):404-407. doi: 10.1089/vbz.2017.2235. Epub 2018 Apr 17. PMID: 29664700; PMCID: PMC6067101.
Schäfer I, Kohn B, Müller E. Anaplasma phagocytophilum in domestic cats from Germany, Austria and Switzerland and clinical/laboratory findings in 18 PCR-positive cats (2008-2020). J Feline Med Surg. 2021 Jun 2:1098612X211017459. doi: 10.1177/1098612X211017459. Epub ahead of print. PMID: 34076536.
Scheid P, Speck S, Schwarzenberger R, Litzinger M, Balczun C, Dobler G. Detection of Rickettsia helvetica in Ixodes ricinus infesting wild and domestic animals and in a botfly larva (Cephenemyia stimulator) infesting roe deer in Germany. Ticks Tick Borne Dis. 2016 Oct;7(6):1268-1273. doi: 10.1016/j.ttbdis.2016.07.002. Epub 2016 Jul 5. PMID: 27430966.
Schjørring S, Jepsen MT, Sørensen CA, Valentiner-Branth P, Kantsø B, Petersen RF, Skovgaard O, Krogfelt KA. Laboratory Diagnostics of Rickettsia Infections in Denmark 2008-2015. Biology (Basel). 2020 Jun 19;9(6):133. doi: 10.3390/biology9060133. PMID: 32575502; PMCID: PMC7345066.
Schmuck HM, Chitimia-Dobler L, Król N, Kacza J, Pfeffer M. Collection of immature Dermacentor reticulatus (Fabricius, 1794) ticks from vegetation and detection of Rickettsia raoultii in them. Ticks Tick Borne Dis. 2020 Nov;11(6):101543. doi: 10.1016/j.ttbdis.2020.101543. Epub 2020 Aug 24. PMID: 32993950.
Schreiber C, Krücken J, Beck S, Maaz D, Pachnicke S, Krieger K, Gross M, Kohn B, von Samson-Himmelstjerna G. Pathogens in ticks collected from dogs in Berlin/Brandenburg, Germany. Parasit Vectors. 2014 Dec 2;7:535. doi: 10.1186/s13071-014-0535-1. PMID: 25441762; PMCID: PMC4262381.
Schüle C, Rehbein S, Shukullari E, Rapti D, Reese S, Silaghi C. Police dogs from Albania as indicators of exposure risk to Toxoplasma gondii, Neospora caninum and vector-borne pathogens of zoonotic and veterinary concern. Vet Parasitol Reg Stud Reports. 2015 Dec;1-2:35-46. doi: 10.1016/j.vprsr.2016.03.004. Epub 2016 Apr 6. PMID: 31018407.
Seasonally biased or single-habitat sampling is not informative on the real prevalence of Dermacentor reticulatus-borne rickettsiae - A pilot study
Selmi M, Ballardini M, Salvato L, Ricci E. Rickettsia spp. in Dermacentor marginatus ticks: analysis of the host-vector-pathogen interactions in a northern Mediterranean area. Exp Appl Acarol. 2017 May;72(1):79-91. doi: 10.1007/s10493-017-0132-z. Epub 2017 May 12. PMID: 28500468.
Sevestre J, Diarra AZ, Oumarou HA, Durant J, Delaunay P, Parola P. Detection of emerging tick-borne disease agents in the Alpes-Maritimes region, southeastern France. Ticks Tick Borne Dis. 2021 Nov;12(6):101800. doi: 10.1016/j.ttbdis.2021.101800. Epub 2021 Jul 30. PMID: 34352531.
Sgroi G, Iatta R, Lia RP, D'Alessio N, Manoj RRS, Veneziano V, Otranto D. Spotted fever group rickettsiae in Dermacentor marginatus from wild boars in Italy. Transbound Emerg Dis. 2021 Jul;68(4):2111-2120. doi: 10.1111/tbed.13859. Epub 2020 Oct 11. PMID: 32986912.
Sgroi G, Iatta R, Lia RP, Napoli E, Buono F, Bezerra-Santos MA, Veneziano V, Otranto D. Tick exposure and risk of tick-borne pathogens infection in hunters and hunting dogs: a citizen science approach. Transbound Emerg Dis. 2021 Sep 6. doi: 10.1111/tbed.14314. Epub ahead of print. PMID: 34487635.
Silaghi C, Pfister K, Overzier E. Molecular investigation for bacterial and protozoan tick-borne pathogens in wild boars (Sus scrofa) from southern Germany. Vector Borne Zoonotic Dis. 2014 May;14(5):371-3. doi: 10.1089/vbz.2013.1495. Epub 2014 Apr 18. PMID: 24745766; PMCID: PMC4025625.
Skotarczak B, Wodecka B, Rymaszewska A, Adamska M. Molecular evidence for bacterial pathogens in Ixodes ricinus ticks infesting Shetland ponies. Exp Appl Acarol. 2016 Jun;69(2):179-89. doi: 10.1007/s10493-016-0027-4. Epub 2016 Feb 26. PMID: 26920921; PMCID: PMC4844639.
Solano-Gallego L, Caprì A, Pennisi MG, Caldin M, Furlanello T, Trotta M. Acute febrile illness is associated with Rickettsia spp infection in dogs. Parasit Vectors. 2015 Apr 10;8:216. doi: 10.1186/s13071-015-0824-3. PMID: 25886403; PMCID: PMC4407383.
Sonnleitner ST, Simeoni J, Lang S, Dobler G, Speck S, Zelger R, Schennach H, Lass-Flörl C, Walder G. Spotted fever group--Rickettsiae in the Tyrols: evidence by seroepidemiology and PCR. Zoonoses Public Health. 2013 Jun;60(4):284-90. doi: 10.1111/j.1863-2378.2012.01534.x. Epub 2012 Aug 8. PMID: 22883690.
Sormunen JJ, Andersson T, Aspi J, Bäck J, Cederberg T, Haavisto N, Halonen H, Hänninen J, Inkinen J, Kulha N, Laaksonen M, Loehr J, Mäkelä S, Mäkinen K, Norkko J, Paavola R, Pajala P, Petäjä T, Puisto A, Sippola E, Snickars M, Sundell J, Tanski N, Uotila A, Vesilahti EM, Vesterinen EJ, Vuorenmaa S, Ylönen H, Ylönen J, Klemola T. Monitoring of ticks and tick-borne pathogens through a nationwide re…
Sormunen JJ, Klemola T, Hänninen J, Mäkelä S, Vuorinen I, Penttinen R, Sääksjärvi IE, Vesterinen EJ. The importance of study duration and spatial scale in pathogen detection-evidence from a tick-infested island. Emerg Microbes Infect. 2018 Nov 28;7(1):189. doi: 10.1038/s41426-018-0188-9. PMID: 30482899; PMCID: PMC6258729.
Spada E, Proverbio D, Galluzzo P, Della Pepa A, Perego R, Bagnagatti De Giorgi G, Ferro E. Molecular study on selected vector-borne infections in urban stray colony cats in northern Italy. J Feline Med Surg. 2014 Aug;16(8):684-8. doi: 10.1177/1098612X13514422. Epub 2013 Dec 6. PMID: 24319060.
Speck S, Perseke L, Petney T, Skuballa J, Pfäffle M, Taraschewski H, Bunnell T, Essbauer S, Dobler G. Detection of Rickettsia helvetica in ticks collected from European hedgehogs (Erinaceus europaeus, Linnaeus, 1758). Ticks Tick Borne Dis. 2013 Apr;4(3):222-6. doi: 10.1016/j.ttbdis.2012.11.003. Epub 2013 Jan 19. PMID: 23337491.
Špitalská E, Boldiš V, Derdáková M, Selyemová D, Rusňáková Tarageľová V. Rickettsial infection in Ixodes ricinus ticks in urban and natural habitats of Slovakia. Ticks Tick Borne Dis. 2014 Mar;5(2):161-5. doi: 10.1016/j.ttbdis.2013.10.002. Epub 2013 Dec 15. PMID: 24342052.
Špitalská E, Boldiš V, Mošanský L, Sparagano O, Stanko M. Rickettsia species in fleas collected from small mammals in Slovakia. Parasitol Res. 2015 Nov;114(11):4333-9. doi: 10.1007/s00436-015-4713-7. Epub 2015 Sep 8. PMID: 26346455.
Špitalská E, Boldišová E, Štefanidesová K, Kocianová E, Majerčíková Z, Tarageľová VR, Selyemová D, Chvostáč M, Derdáková M, Škultéty Ľ. Pathogenic microorganisms in ticks removed from Slovakian residents over the years 2008-2018. Ticks Tick Borne Dis. 2021 Mar;12(2):101626. doi: 10.1016/j.ttbdis.2020.101626. Epub 2020 Dec 13. PMID: 33385938.
Špitalská E, Kraljik J, Miklisová D, Boldišová E, Sparagano OAE, Stanko M. Circulation of Rickettsia species and rickettsial endosymbionts among small mammals and their ectoparasites in Eastern Slovakia. Parasitol Res. 2020 Jul;119(7):2047-2057. doi: 10.1007/s00436-020-06701-8. Epub 2020 May 8. PMID: 32382991.
Špitalská E, Sparagano O, Stanko M, Schwarzová K, Špitalský Z, Škultéty Ľ, Havlíková SF. Diversity of Coxiella-like and Francisella-like endosymbionts, and Rickettsia spp., Coxiella burnetii as pathogens in the tick populations of Slovakia, Central Europe. Ticks Tick Borne Dis. 2018 Jul;9(5):1207-1211. doi: 10.1016/j.ttbdis.2018.05.002. Epub 2018 May 3. PMID: 29748120.y
Špitalská E, Stanko M, Mošanský L, Kraljik J, Miklisová D, Mahríková L, Bona M, Kazimírová M. Seasonal analysis of Rickettsia species in ticks in an agricultural site of Slovakia. Exp Appl Acarol. 2016 Mar;68(3):315-24. doi: 10.1007/s10493-015-9941-0. Epub 2015 Jun 29. PMID: 26119003.
Sprong H, Fonville M, Docters van Leeuwen A, Devillers E, Ibañez-Justicia A, Stroo A, Hansford K, Cull B, Medlock J, Heyman P, Cochez C, Weis L, Silaghi C, Moutailler S. Detection of pathogens in Dermacentor reticulatus in northwestern Europe: evaluation of a high-throughput array. Heliyon. 2019 Feb 28;5(2):e01270. doi: 10.1016/j.heliyon.2019.e01270. PMID: 30891514; PMCID: PMC6401523.
Stańczak J, Biernat B, Matyjasek A, Racewicz M, Zalewska M, Lewandowska D. Kampinos National Park: a risk area for spotted fever group rickettsioses, central Poland? Exp Appl Acarol. 2016 Nov;70(3):395-410. doi: 10.1007/s10493-016-0083-9. Epub 2016 Sep 8. PMID: 27631765; PMCID: PMC5061876.
Stańczak J, Biernat B, Racewicz M, Zalewska M, Matyjasek A. Prevalence of different Rickettsia spp. in Ixodes ricinus and Dermacentor reticulatus ticks (Acari: Ixodidae) in north-eastern Poland. Ticks Tick Borne Dis. 2018 Feb;9(2):427-434. doi: 10.1016/j.ttbdis.2017.12.010. Epub 2017 Dec 21. PMID: 29290582.
Stefanetti V, Morganti G, Veronesi F, Gavaudan S, Capelli G, Ravagnan S, Antognoni MT, Bianchi F, Passamonti F. Exposure of Owned Dogs and Feeding Ticks to Spotted Fever Group Rickettsioses in Central Italy. Vector Borne Zoonotic Dis. 2018 Dec;18(12):704-708. doi: 10.1089/vbz.2018.2303. Epub 2018 Aug 21. PMID: 30129908.
Sukara R, Chochlakis D, Ćirović D, Penezić A, Mihaljica D, Ćakić S, Valčić M, Tselentis Y, Psaroulaki A, Tomanović S. Golden jackals (Canis aureus) as hosts for ticks and tick-borne pathogens in Serbia. Ticks Tick Borne Dis. 2018 Jul;9(5):1090-1097. doi: 10.1016/j.ttbdis.2018.04.003. Epub 2018 Apr 10. PMID: 29678402.
Sukhiashvili R, Zhgenti E, Khmaladze E, Burjanadze I, Imnadze P, Jiang J, St John H, Farris CM, Gallagher T, Obiso RJ, Richards AL. Identification and distribution of nine tick-borne spotted fever group Rickettsiae in the Country of Georgia. Ticks Tick Borne Dis. 2020 Sep;11(5):101470. doi: 10.1016/j.ttbdis.2020.101470. Epub 2020 May 23. PMID: 32723640.
Svehlová A, Berthová L, Sallay B, Boldiš V, Sparagano OA, Spitalská E. Sympatric occurrence of Ixodes ricinus, Dermacentor reticulatus and Haemaphysalis concinna ticks and Rickettsia and Babesia species in Slovakia. Ticks Tick Borne Dis. 2014 Sep;5(5):600-5. doi: 10.1016/j.ttbdis.2014.04.010. Epub 2014 Jun 24. PMID: 24973275.
Szekeres S, Docters van Leeuwen A, Rigó K, Jablonszky M, Majoros G, Sprong H, Földvári G. Prevalence and diversity of human pathogenic rickettsiae in urban versus rural habitats, Hungary. Exp Appl Acarol. 2016 Feb;68(2):223-6. doi: 10.1007/s10493-015-9989-x. Epub 2015 Nov 28. PMID: 26613759.
Szekeres S, Docters van Leeuwen A, Tóth E, Majoros G, Sprong H, Földvári G. Road-killed mammals provide insight into tick-borne bacterial pathogen communities within urban habitats. Transbound Emerg Dis. 2019 Jan;66(1):277-286. doi: 10.1111/tbed.13019. Epub 2018 Oct 11. PMID: 30230270.
Tabar MD, Movilla R, Serrano L, Altet L, Francino O, Roura X. PCR evaluation of selected vector-borne pathogens in dogs with pericardial effusion. J Small Anim Pract. 2018 Apr;59(4):248-252. doi: 10.1111/jsap.12817. Epub 2018 Jan 22. PMID: 29355984.
Tappe D, Booken N, Böer-Auer A, Rauch J, Schmiedel S, Reich K. Histology and Serum Cytokine Responses in an Imported Rickettsia slovaca Infection, Germany. Am J Trop Med Hyg. 2018 Jan;98(1):248-251. doi: 10.4269/ajtmh.17-0392. PMID: 29141745; PMCID: PMC5928713.
Tappe J, Jordan D, Janecek E, Fingerle V, Strube C. Revisited: Borrelia burgdorferi sensu lato infections in hard ticks (Ixodes ricinus) in the city of Hanover (Germany). Parasit Vectors. 2014 Sep 18;7:441. doi: 10.1186/1756-3305-7-441. Erratum in: Parasit Vectors. 2016;9(1):249. PMID: 25233844; PMCID: PMC4262061.
Teodorowski O, Kalinowski M, Winiarczyk D, Janecki R, Winiarczyk S, Adaszek Ł. Molecular surveillance of tick-borne diseases affecting horses in Poland-Own observations. Vet Med Sci. 2021 Jul;7(4):1159-1165. doi: 10.1002/vms3.451. Epub 2021 Feb 23. PMID: 33620135; PMCID: PMC8294402.
The role of Rhipicephalus sanguineus ticks parasitizing dogs in the spread of tick-borne rickettsial pathogens in the city of Sevastopol
Theunissen C, Cnops L, Van Esbroeck M, Huits R, Bottieau E. Acute-phase diagnosis of murine and scrub typhus in Belgian travelers by polymerase chain reaction: a case report. BMC Infect Dis. 2017 Apr 13;17(1):273. doi: 10.1186/s12879-017-2385-x. PMID: 28407761; PMCID: PMC5390359.
Tick-borne bacteria in urban road-killed mammals
Tijsse-Klasen E, Hansford KM, Jahfari S, Phipps P, Sprong H, Medlock JM. Spotted fever group rickettsiae in Dermacentor reticulatus and Haemaphysalis punctata ticks in the UK. Parasit Vectors. 2013 Jul 19;6:212. doi: 10.1186/1756-3305-6-212. PMID: 23870197; PMCID: PMC3725166.
Tijsse-Klasen E, Sprong H, Pandak N. Co-infection of Borrelia burgdorferi sensu lato and Rickettsia species in ticks and in an erythema migrans patient. Parasit Vectors. 2013 Dec 10;6:347. doi: 10.1186/1756-3305-6-347. PMID: 24326096; PMCID: PMC3878868.
Toma L, Mancini F, Di Luca M, Cecere JG, Bianchi R, Khoury C, Quarchioni E, Manzia F, Rezza G, Ciervo A. Detection of microbial agents in ticks collected from migratory birds in central Italy. Vector Borne Zoonotic Dis. 2014 Mar;14(3):199-205. doi: 10.1089/vbz.2013.1458. Epub 2014 Feb 27. PMID: 24576218; PMCID: PMC3952585.
Tomanović S, Chochlakis D, Radulović Z, Milutinović M, Cakić S, Mihaljica D, Tselentis Y, Psaroulaki A. Analysis of pathogen co-occurrence in host-seeking adult hard ticks from Serbia. Exp Appl Acarol. 2013 Mar;59(3):367-76. doi: 10.1007/s10493-012-9597-y. Epub 2012 Jul 7. PMID: 22773070.
Tomasiewicz K, Krzowska-Firych J, Bielec D, Socolovschi C, Raoult D. First case of imported African tick-bite fever in Poland - Case report. Ann Agric Environ Med. 2015;22(3):412-3. doi: 10.5604/12321966.1167703. PMID: 26403104.
Tomassone L, Ceballos LA, Ragagli C, Martello E, De Sousa R, Stella MC, Mannelli A. Importance of Common Wall Lizards in the Transmission Dynamics of Tick-Borne Pathogens in the Northern Apennine Mountains, Italy. Microb Ecol. 2017 Nov;74(4):961-968. doi: 10.1007/s00248-017-0994-y. Epub 2017 May 24. PMID: 28540487.
Tomassone L, Grego E, Auricchio D, Iori A, Giannini F, Rambozzi L. Lyme borreliosis spirochetes and spotted fever group rickettsiae in ixodid ticks from Pianosa island, Tuscany Archipelago, Italy. Vector Borne Zoonotic Dis. 2013 Feb;13(2):84-91. doi: 10.1089/vbz.2012.1046. Epub 2013 Jan 5. PMID: 23289398.
Torina A, Blanda V, Antoci F, Scimeca S, D'Agostino R, Scariano E, Piazza A, Galluzzo P, Giudice E, Caracappa S. A Molecular survey of Anaplasma spp., Rickettsia spp., Ehrlichia canis and Babesia microti in foxes and fleas from Sicily. Transbound Emerg Dis. 2013 Nov;60 Suppl 2:125-30. doi: 10.1111/tbed.12137. PMID: 24589112.
Tosoni A, Mirijello A, Ciervo A, Mancini F, Rezza G, Damiano F, Cauda R, Gasbarrini A, Addolorato G; Internal Medicine Sepsis Study Group. Human Rickettsia aeschlimannii infection: first case with acute hepatitis and review of the literature. Eur Rev Med Pharmacol Sci. 2016 Jun;20(12):2630-3. PMID: 27383315.
Traversa D, Di Cesare A, Simonato G, Cassini R, Merola C, Diakou A, Halos L, Beugnet F, Frangipane di Regalbono A. Zoonotic intestinal parasites and vector-borne pathogens in Italian shelter and kennel dogs. Comp Immunol Microbiol Infect Dis. 2017 Apr;51:69-75. doi: 10.1016/j.cimid.2017.04.003. Epub 2017 Apr 21. PMID: 28504099.
Turebekov N, Abdiyeva K, Yegemberdiyeva R, Dmitrovsky A, Yeraliyeva L, Shapiyeva Z, Amirbekov A, Oradova A, Kachiyeva Z, Ziyadina L, Hoelscher M, Froeschl G, Dobler G, Zinner J, Frey S, Essbauer S. Prevalence of Rickettsia species in ticks including identification of unknown species in two regions in Kazakhstan. Parasit Vectors. 2019 May 3;12(1):197. doi: 10.1186/s13071-019-3440-9. PMID: 31053085…
Uiterwijk M, Ibáñez-Justicia A, van de Vossenberg B, Jacobs F, Overgaauw P, Nijsse R, Dabekaussen C, Stroo A, Sprong H. Imported Hyalomma ticks in the Netherlands 2018-2020. Parasit Vectors. 2021 May 7;14(1):244. doi: 10.1186/s13071-021-04738-x. PMID: 33962655; PMCID: PMC8106226.
Ulutasdemir N, Eroglu F, Tanrıverdi M, Dagli EI, Koltas IS. The epidemic typhus and trench fever are risk for public health due to increased migration in southeast of Turkey. Acta Trop. 2018 Feb;178:115-118. doi: 10.1016/j.actatropica.2017.11.003. Epub 2017 Nov 7. PMID: 29126839.
Václavík T, Balážová A, Baláž V, Tkadlec E, Schichor M, Zechmeisterová K, Ondruš J, Široký P. Landscape epidemiology of neglected tick-borne pathogens in central Europe. Transbound Emerg Dis. 2021 May;68(3):1685-1696. doi: 10.1111/tbed.13845. Epub 2020 Oct 8. PMID: 32966705.
Vaculová T, Derdáková M, Špitalská E, Václav R, Chvostáč M, Rusňáková Tarageľová V. Simultaneous Occurrence of Borrelia miyamotoi, Borrelia burgdorferi Sensu Lato, Anaplasma phagocytophilum and Rickettsia helvetica in Ixodes ricinus Ticks in Urban Foci in Bratislava, Slovakia. Acta Parasitol. 2019 Mar;64(1):19-30. doi: 10.2478/s11686-018-00004-w. Epub 2019 Jan 22. PMID: 30671773.
Venclíková K, Mendel J, Betášová L, Blažejová H, Jedličková P, Straková P, Hubálek Z, Rudolf I. Neglected tick-borne pathogens in the Czech Republic, 2011-2014. Ticks Tick Borne Dis. 2016 Feb;7(1):107-112. doi: 10.1016/j.ttbdis.2015.09.004. Epub 2015 Sep 24. PMID: 26482948.
Venclikova K, Rudolf I, Mendel J, Betasova L, Hubalek Z. Rickettsiae in questing Ixodes ricinus ticks in the Czech Republic. Ticks Tick Borne Dis. 2014 Mar;5(2):135-8. doi: 10.1016/j.ttbdis.2013.09.008. Epub 2013 Nov 16. PMID: 24252265.
Víchová B, Bona M, Miterpáková M, Kraljik J, Čabanová V, Nemčíková G, Hurníková Z, Oravec M. Fleas and Ticks of Red Foxes as Vectors of Canine Bacterial and Parasitic Pathogens, in Slovakia, Central Europe. Vector Borne Zoonotic Dis. 2018 Nov;18(11):611-619. doi: 10.1089/vbz.2018.2314. Epub 2018 Jul 17. PMID: 30016223.
Vikentjeva M, Geller J, Remm J, Golovljova I. Rickettsia spp. in rodent-attached ticks in Estonia and first evidence of spotted fever group Rickettsia species Candidatus Rickettsia uralica in Europe. Parasit Vectors. 2021 Jan 20;14(1):65. doi: 10.1186/s13071-020-04564-7. PMID: 33472659; PMCID: PMC7818765.
Vila A, Estrada-Peña A, Altet L, Cusco A, Dandreano S, Francino O, Halos L, Roura X. Endosymbionts carried by ticks feeding on dogs in Spain. Ticks Tick Borne Dis. 2019 Jun;10(4):848-852. doi: 10.1016/j.ttbdis.2019.04.003. Epub 2019 Apr 6. PMID: 31006611.
Villaescusa A, García-Sancho M, Rodríguez-Franco F, Tesouro MÁ, Sainz Á. Effects of doxycycline on haematology, blood chemistry and peripheral blood lymphocyte subsets of healthy dogs and dogs naturally infected with Ehrlichia canis. Vet J. 2015 Jun;204(3):263-8. doi: 10.1016/j.tvjl.2015.03.031. Epub 2015 Apr 1. PMID: 25957920.
Wallménius K, Barboutis C, Fransson T, Jaenson TG, Lindgren PE, Nyström F, Olsen B, Salaneck E, Nilsson K. Spotted fever Rickettsia species in Hyalomma and Ixodes ticks infesting migratory birds in the European Mediterranean area. Parasit Vectors. 2014 Jul 10;7:318. doi: 10.1186/1756-3305-7-318. PMID: 25011617; PMCID: PMC4230250.
Waner T, Keysary A, Eremeeva ME, Din AB, Mumcuoglu KY, King R, Atiya-Nasagi Y. Rickettsia africae and Candidatus Rickettsia barbariae in ticks in Israel. Am J Trop Med Hyg. 2014 May;90(5):920-2. doi: 10.4269/ajtmh.13-0697. Epub 2014 Mar 10. PMID: 24615133; PMCID: PMC4015588.
Welc-Falęciak R, Kowalec M, Karbowiak G, Bajer A, Behnke JM, Siński E. Rickettsiaceae and Anaplasmataceae infections in Ixodes ricinus ticks from urban and natural forested areas of Poland. Parasit Vectors. 2014 Mar 24;7:121. doi: 10.1186/1756-3305-7-121. PMID: 24661311; PMCID: PMC3994390.
Wijburg SR, Fonville M, de Bruin A, van Rijn PA, Montizaan MGE, van den Broek J, Sprong H, Rijks JM. Prevalence and predictors of vector-borne pathogens in Dutch roe deer. Parasit Vectors. 2022 Mar 5;15(1):76. doi: 10.1186/s13071-022-05195-w. PMID: 35248157.
Wijnveld M, Schötta AM, Pintér A, Stockinger H, Stanek G. Novel Rickettsia raoultii strain isolated and propagated from Austrian Dermacentor reticulatus ticks. Parasit Vectors. 2016 Nov 3;9(1):567. doi: 10.1186/s13071-016-1858-x. PMID: 27809928; PMCID: PMC5093946.
Wijnveld M, Schötta AM, Stelzer T, Duscher G, Leschnik M, Stockinger H, Lindgren PE, Stanek G. Novel Protozoans in Austria Revealed through the Use of Dogs as Sentinels for Ticks and Tick-Borne Pathogens. Microorganisms. 2021 Jun 28;9(7):1392. doi: 10.3390/microorganisms9071392. PMID: 34203236; PMCID: PMC8306317.
Wimbauer M, Bakkes DK, Wölfel S, Bröker M, Schaper S, Rieß R, Dobler G, Chitimia-Dobler L. Rickettsia spp. in ticks (Acari: Ixodidae) from wild birds: First detection of Candidatus Rickettsia vini in Hesse, Germany. Ticks Tick Borne Dis. 2022 Jan 31;13(3):101908. doi: 10.1016/j.ttbdis.2022.101908. Epub ahead of print. PMID: 35121228.
Wodecka B, Rymaszewska A, Skotarczak B. Host and pathogen DNA identification in blood meals of nymphal Ixodes ricinus ticks from forest parks and rural forests of Poland. Exp Appl Acarol. 2014 Apr;62(4):543-55. doi: 10.1007/s10493-013-9763-x. Epub 2013 Dec 19. PMID: 24352572; PMCID: PMC3933768.
Wójcik-Fatla A, Cisak E, Zając V, Sroka J, Sawczyn A, Dutkiewicz J. Study on tick-borne rickettsiae in eastern Poland. I. Prevalence in Dermacentor reticulatus (Acari: Amblyommidae). Ann Agric Environ Med. 2013;20(2):276-9. PMID: 23772574.
Zając V, Wójcik-Fatla A, Sawczyn A, Cisak E, Sroka J, Kloc A, Zając Z, Buczek A, Dutkiewicz J, Bartosik K. Prevalence of infections and co-infections with 6 pathogens in Dermacentor reticulatus ticks collected in eastern Poland. Ann Agric Environ Med. 2017 Mar 21;24(1):26-32. doi: 10.5604/12321966.1233893. PMID: 28378977.
Zammarchi L, Farese A, Trotta M, Amantini A, Raoult D, Bartoloni A. Rickettsia africae infection complicated with painful sacral syndrome in an Italian traveller returning from Zimbabwe. Int J Infect Dis. 2014 Dec;29:194-6. doi: 10.1016/j.ijid.2014.10.017. Epub 2014 Nov 5. PMID: 25447725.
Zanet S, Battisti E, Pepe P, Ciuca L, Colombo L, Trisciuoglio A, Ferroglio E, Cringoli G, Rinaldi L, Maurelli MP. Tick-borne pathogens in Ixodidae ticks collected from privately-owned dogs in Italy: a country-wide molecular survey. BMC Vet Res. 2020 Feb 7;16(1):46. doi: 10.1186/s12917-020-2263-4. PMID: 32028946; PMCID: PMC7006417.
Zobba R, Anfossi AG, Pinna Parpaglia ML, Dore GM, Chessa B, Spezzigu A, Rocca S, Visco S, Pittau M, Alberti A. Molecular investigation and phylogeny of Anaplasma spp. in Mediterranean ruminants reveal the presence of neutrophil-tropic strains closely related to A. platys. Appl Environ Microbiol. 2014 Jan;80(1):271-80. doi: 10.1128/AEM.03129-13. Epub 2013 Oct 25. PMID: 24162569; PMCID: PMC3911010.
Zobba R, Anfossi AG, Visco S, Sotgiu F, Dedola C, Pinna Parpaglia ML, Battilani M, Pittau M, Alberti A. Cell tropism and molecular epidemiology of Anaplasma platys-like strains in cats. Ticks Tick Borne Dis. 2015 Apr;6(3):272-80. doi: 10.1016/j.ttbdis.2015.01.008. Epub 2015 Feb 11. PMID: 25682496.
Zobba R, Ben Said M, Belkahia H, Pittau M, Cacciotto C, Pinna Parpaglia ML, Messadi L, Alberti A. Molecular epidemiology of Anaplasma spp. related to A. phagocytophilum in Mediterranean small ruminants. Acta Trop. 2020 Feb;202:105286. doi: 10.1016/j.actatropica.2019.105286. Epub 2019 Nov 29. PMID: 31790650.
Zurita A, Benkacimi L, El Karkouri K, Cutillas C, Parola P, Laroche M. New records of bacteria in different species of fleas from France and Spain. Comp Immunol Microbiol Infect Dis. 2021 Jun;76:101648. doi: 10.1016/j.cimid.2021.101648. Epub 2021 Apr 6. PMID: 33895462.

## Sheet: Table S3 References for country
Country	Ref.
Albania	Schüle C, Rehbein S, Shukullari E, Rapti D, Reese S, Silaghi C. Police dogs from Albania as indicators of exposure risk to Toxoplasma gondii, Neospora caninum and vector-borne pathogens of zoonotic and veterinary concern. Vet Parasitol Reg Stud Reports. 2015 Dec;1-2:35-46. doi: 10.1016/j.vprsr.2016.03.004. Epub 2016 Apr 6. PMID: 31018407.
Austria	Duscher GG, Hodžić A, Hufnagl P, Wille-Piazzai W, Schötta AM, Markowicz MA, Estrada-Peña A, Stanek G, Allerberger F. Adult Hyalomma marginatum tick positive for Rickettsia aeschlimannii in Austria, October 2018. Euro Surveill. 2018 Nov;23(48):1800595. doi: 10.2807/1560-7917.ES.2018.23.48.1800595. PMID: 30621821; PMCID: PMC6280420.
Austria	Duscher GG, Hodžić A, Potkonjak A, Leschnik MW, Spergser J. Bartonella henselae and Rickettsia felis Detected in Cat Fleas (Ctenocephalides felis) Derived from Eastern Austrian Cats. Vector Borne Zoonotic Dis. 2018 May;18(5):282-284. doi: 10.1089/vbz.2017.2215. Epub 2018 Apr 18. PMID: 29668398.
Austria	Wijnveld M, Schötta AM, Stelzer T, Duscher G, Leschnik M, Stockinger H, Lindgren PE, Stanek G. Novel Protozoans in Austria Revealed through the Use of Dogs as Sentinels for Ticks and Tick-Borne Pathogens. Microorganisms. 2021 Jun 28;9(7):1392. doi: 10.3390/microorganisms9071392. PMID: 34203236; PMCID: PMC8306317.
Austria	Markowicz M, Schötta AM, Höss D, Kundi M, Schray C, Stockinger H, Stanek G. Infections with Tickborne Pathogens after Tick Bite, Austria, 2015-2018. Emerg Infect Dis. 2021 Apr;27(4):1048–56. doi: 10.3201/eid2704.203366. PMID: 33755546; PMCID: PMC8007293.
Austria	Sonnleitner ST, Simeoni J, Lang S, Dobler G, Speck S, Zelger R, Schennach H, Lass-Flörl C, Walder G. Spotted fever group--Rickettsiae in the Tyrols: evidence by seroepidemiology and PCR. Zoonoses Public Health. 2013 Jun;60(4):284-90. doi: 10.1111/j.1863-2378.2012.01534.x. Epub 2012 Aug 8. PMID: 22883690.
Austria	Duscher GG, Hodžić A, Weiler M, Vaux AGC, Rudolf I, Sixl W, Medlock JM, Versteirt V, Hubálek Z. First report of Rickettsia raoultii in field collected Dermacentor reticulatus ticks from Austria. Ticks Tick Borne Dis. 2016 Jul;7(5):720-722. doi: 10.1016/j.ttbdis.2016.02.022. Epub 2016 Mar 2. PMID: 26976704.
Austria	Wijnveld M, Schötta AM, Pintér A, Stockinger H, Stanek G. Novel Rickettsia raoultii strain isolated and propagated from Austrian Dermacentor reticulatus ticks. Parasit Vectors. 2016 Nov 3;9(1):567. doi: 10.1186/s13071-016-1858-x. PMID: 27809928; PMCID: PMC5093946.
Austria	Harrison N, Burgmann H, Forstner C, Ramharter M, Széll M, Schötta AM, Stanek G, Markowicz M. Molecular diagnosis of African tick bite fever using eschar swabs in a traveller returning from Tanzania. Wien Klin Wochenschr. 2016 Aug;128(15-16):602-5. doi: 10.1007/s00508-016-1047-0. Epub 2016 Aug 3. PMID: 27488618; PMCID: PMC5010599.
Austria	Jeske K, Herzig-Straschil B, Răileanu C, Kunec D, Tauchmann O, Emirhar D, Schmidt S, Trimpert J, Silaghi C, Heckel G, Ulrich RG, Drewes S. Zoonotic pathogen screening of striped field mice (Apodemus agrarius) from Austria. Transbound Emerg Dis. 2021 Feb 3. doi: 10.1111/tbed.14015. Epub ahead of print. PMID: 33534959.
Austria	Messner M, Kayikci FN, Shahi-Barogh B, Harl J, Messner C, Fuehrer HP. Screening of wild ruminants from the Kaunertal and other alpine regions of Tyrol (Austria) for vector-borne pathogens. Parasitol Res. 2019 Sep;118(9):2735-2740. doi: 10.1007/s00436-019-06412-9. Epub 2019 Aug 3. PMID: 31375956; PMCID: PMC6700037.
Austria	Dyachenko V, Geiger C, Pantchev N, Majzoub M, Bell-Sakyi L, Krupka I, Straubinger RK. Isolation of canine Anaplasma phagocytophilum strains from clinical blood samples using the Ixodes ricinus cell line IRE/CTVM20. Vet Microbiol. 2013 Mar 23;162(2-4):980-986. doi: 10.1016/j.vetmic.2012.10.021. Epub 2012 Oct 26. PMID: 23146170; PMCID: PMC3757156.
Austria	Schäfer I, Kohn B, Müller E. Anaplasma phagocytophilum in domestic cats from Germany, Austria and Switzerland and clinical/laboratory findings in 18 PCR-positive cats (2008-2020). J Feline Med Surg. 2021 Jun 2:1098612X211017459. doi: 10.1177/1098612X211017459. Epub ahead of print. PMID: 34076536.
Austria	Cézanne R, Mrowietz N, Eigner B, Duscher GG, Glawischnig W, Fuehrer HP. Molecular analysis of Anaplasma phagocytophilum and Babesia divergens in red deer (Cervus elaphus) in Western Austria. Mol Cell Probes. 2017 Feb;31:55-58. doi: 10.1016/j.mcp.2016.07.003. Epub 2016 Jul 11. PMID: 27417532.
Belarus	Reye AL, Stegniy V, Mishaeva NP, Velhin S, Hübschen JM, Ignatyev G, Muller CP. Prevalence of tick-borne pathogens in Ixodes ricinus and Dermacentor reticulatus ticks from different geographical locations in Belarus. PLoS One. 2013;8(1):e54476. doi: 10.1371/journal.pone.0054476. Epub 2013 Jan 22. PMID: 23349900; PMCID: PMC3551763.
Belarus	Kniazeva V, Pogotskaya Y, Higgs S, Krasko A. The Prevalence of Different Human Pathogenic Microorganisms Transmitted by Ixodes Tick Vectors in Belarus. Vector Borne Zoonotic Dis. 2021 Jan;21(1):6-10. doi: 10.1089/vbz.2020.2675. Epub 2020 Oct 27. PMID: 33107810.
Belgium	Sprong H, Fonville M, Docters van Leeuwen A, Devillers E, Ibañez-Justicia A, Stroo A, Hansford K, Cull B, Medlock J, Heyman P, Cochez C, Weis L, Silaghi C, Moutailler S. Detection of pathogens in Dermacentor reticulatus in northwestern Europe: evaluation of a high-throughput array. Heliyon. 2019 Feb 28;5(2):e01270. doi: 10.1016/j.heliyon.2019.e01270. PMID: 30891514; PMCID: PMC6401523.
Belgium	Claerebout E, Losson B, Cochez C, Casaert S, Dalemans AC, De Cat A, Madder M, Saegerman C, Heyman P, Lempereur L. Ticks and associated pathogens collected from dogs and cats in Belgium. Parasit Vectors. 2013 Jun 19;6:183. doi: 10.1186/1756-3305-6-183. PMID: 23777784; PMCID: PMC3688525.
Belgium	Jahfari S, Ruyts SC, Frazer-Mendelewska E, Jaarsma R, Verheyen K, Sprong H. Melting pot of tick-borne zoonoses: the European hedgehog contributes to the maintenance of various tick-borne diseases in natural cycles urban and suburban areas. Parasit Vectors. 2017 Mar 7;10(1):134. doi: 10.1186/s13071-017-2065-0. PMID: 28270232; PMCID: PMC5341398.
Belgium	Lernout T, De Regge N, Tersago K, Fonville M, Suin V, Sprong H. Prevalence of pathogens in ticks collected from humans through citizen science in Belgium. Parasit Vectors. 2019 Nov 21;12(1):550. doi: 10.1186/s13071-019-3806-z. PMID: 31752967; PMCID: PMC6873681.
Belgium	Geurden T, Becskei C, Six RH, Maeder S, Latrofa MS, Otranto D, Farkas R. Detection of tick-borne pathogens in ticks from dogs and cats in different European countries. Ticks Tick Borne Dis. 2018 Sep;9(6):1431-1436. doi: 10.1016/j.ttbdis.2018.06.013. Epub 2018 Jul 3. PMID: 29983263.
Belgium	Al-Khafaji AM, Bell-Sakyi L, Fracasso G, Luu L, Heylen D, Matthysen E, Oteo JA, Palomar AM. Isolation of Candidatus Rickettsia vini from Belgian Ixodes arboricola ticks and propagation in tick cell lines. Ticks Tick Borne Dis. 2020 Nov;11(6):101511. doi: 10.1016/j.ttbdis.2020.101511. Epub 2020 Jul 10. PMID: 32993931; PMCID: PMC7545694.
Belgium	Nováková M, Heneberg P, Heylen DJA, Medvecký M, Muñoz-Leal S, Šmajs D, Literák I. Isolated populations of Ixodes lividus ticks in the Czech Republic and Belgium host genetically homogeneous Rickettsia vini. Ticks Tick Borne Dis. 2018 Mar;9(3):479-484. doi: 10.1016/j.ttbdis.2017.12.018. Epub 2018 Jan 11. PMID: 29373306.
Belgium	Hing M, Van Den Bossche D, Lernout T, Cochez C, Pirnay JP, Heuninckx W. Prevalence of Anaplasma phagocytophilum in humans in Belgium for the period 2013-2016. Acta Clin Belg. 2019 Aug;74(4):280-285. doi: 10.1080/17843286.2018.1491928. Epub 2018 Jul 20. PMID: 30029581.
Belgium	Theunissen C, Cnops L, Van Esbroeck M, Huits R, Bottieau E. Acute-phase diagnosis of murine and scrub typhus in Belgian travelers by polymerase chain reaction: a case report. BMC Infect Dis. 2017 Apr 13;17(1):273. doi: 10.1186/s12879-017-2385-x. PMID: 28407761; PMCID: PMC5390359.
Benelux	Heylen D, Fonville M, Docters van Leeuwen A, Stroo A, Duisterwinkel M, van Wieren S, Diuk-Wasser M, de Bruin A, Sprong H. Pathogen communities of songbird-derived ticks in Europe's low countries. Parasit Vectors. 2017 Oct 18;10(1):497. doi: 10.1186/s13071-017-2423-y. PMID: 29047399; PMCID: PMC5648423.
Bosnia-Erzgovina	Hodžić A, Fuehrer HP, Duscher GG. First Molecular Evidence of Zoonotic Bacteria in Ticks in Bosnia and Herzegovina. Transbound Emerg Dis. 2017 Aug;64(4):1313-1316. doi: 10.1111/tbed.12473. Epub 2016 Jan 22. PMID: 26799474.
Bulgaria	Nader J, Król N, Pfeffer M, Ohlendorf V, Marklewitz M, Drosten C, Junglen S, Obiegala A. The diversity of tick-borne bacteria and parasites in ticks collected from the Strandja Nature Park in south-eastern Bulgaria. Parasit Vectors. 2018 Mar 20;11(1):165. doi: 10.1186/s13071-018-2721-z. PMID: 29554928; PMCID: PMC5859726.
Croatia	Tijsse-Klasen E, Sprong H, Pandak N. Co-infection of Borrelia burgdorferi sensu lato and Rickettsia species in ticks and in an erythema migrans patient. Parasit Vectors. 2013 Dec 10;6:347. doi: 10.1186/1756-3305-6-347. PMID: 24326096; PMCID: PMC3878868.
Croatia	Huber D, Reil I, Duvnjak S, Jurković D, Lukačević D, Pilat M, Beck A, Mihaljević Ž, Vojta L, Polkinghorne A, Beck R. Molecular detection of Anaplasma platys, Anaplasma phagocytophilum and Wolbachia sp. but not Ehrlichia canis in Croatian dogs. Parasitol Res. 2017 Nov;116(11):3019-3026. doi: 10.1007/s00436-017-5611-y. Epub 2017 Sep 14. PMID: 28905230.
Cyprus	Sandalakis V, Chochlakis D, Ioannou I, Psaroulaki A. Identification of a novel uncultured Rickettsia species strain (Rickettsia species strain Tselenti) in Cyprus. Am J Trop Med Hyg. 2013 Apr;88(4):698-700. doi: 10.4269/ajtmh.11-0508. Epub 2013 Feb 25. PMID: 23438767; PMCID: PMC3617854.
Cyprus	Germanakis A, Chochlakis D, Angelakis E, Tselentis Y, Psaroulaki A. Skin lesions and inoculation eschars at the tick bite site in spotted fever group rickettsioses: experience from a patient series in eastern crete, Greece. Dermatology. 2014;228(4):332-7. doi: 10.1159/000360525. Epub 2014 Apr 30. PMID: 24800649.
Czech-Rep.	Millán J, Proboste T, Fernández de Mera IG, Chirife AD, de la Fuente J, Altet L. Molecular detection of vector-borne pathogens in wild and domestic carnivores and their ticks at the human-wildlife interface. Ticks Tick Borne Dis. 2016 Mar;7(2):284-90. doi: 10.1016/j.ttbdis.2015.11.003. Epub 2015 Nov 18. PMID: 26643497.
Czech-Rep.	Lawrence AL, Hii SF, Jirsová D, Panáková L, Ionică AM, Gilchrist K, Modrý D, Mihalca AD, Webb CE, Traub RJ, Šlapeta J. Integrated morphological and molecular identification of cat fleas (Ctenocephalides felis) and dog fleas (Ctenocephalides canis) vectoring Rickettsia felis in central Europe. Vet Parasitol. 2015 Jun 15;210(3-4):215-23. doi: 10.1016/j.vetpar.2015.03.029. Epub 2015 Apr 9. PMID: 258…
Czech-Rep.	Rudolf I, Venclíková K, Blažejová H, Betášová L, Mendel J, Hubálek Z, Parola P. First report of Rickettsia raoultii and Rickettsia helvetica in Dermacentor reticulatus ticks from the Czech Republic. Ticks Tick Borne Dis. 2016 Oct;7(6):1222-1224. doi: 10.1016/j.ttbdis.2016.07.011. Epub 2016 Jul 21. PMID: 27473853.
Czech-Rep.	Venclíková K, Mendel J, Betášová L, Blažejová H, Jedličková P, Straková P, Hubálek Z, Rudolf I. Neglected tick-borne pathogens in the Czech Republic, 2011-2014. Ticks Tick Borne Dis. 2016 Feb;7(1):107-112. doi: 10.1016/j.ttbdis.2015.09.004. Epub 2015 Sep 24. PMID: 26482948.
Czech-Rep.	Honig V, Carolan HE, Vavruskova Z, Massire C, Mosel MR, Crowder CD, Rounds MA, Ecker DJ, Ruzek D, Grubhoffer L, Luft BJ, Eshoo MW. Broad-range survey of vector-borne pathogens and tick host identification of Ixodes ricinus from Southern Czech Republic. FEMS Microbiol Ecol. 2017 Nov 1;93(11):fix129. doi: 10.1093/femsec/fix129. PMID: 29029144; PMCID: PMC5812510.
Czech-Rep.	Václavík T, Balážová A, Baláž V, Tkadlec E, Schichor M, Zechmeisterová K, Ondruš J, Široký P. Landscape epidemiology of neglected tick-borne pathogens in central Europe. Transbound Emerg Dis. 2021 May;68(3):1685-1696. doi: 10.1111/tbed.13845. Epub 2020 Oct 8. PMID: 32966705.
Czech-Rep.	Venclikova K, Rudolf I, Mendel J, Betasova L, Hubalek Z. Rickettsiae in questing Ixodes ricinus ticks in the Czech Republic. Ticks Tick Borne Dis. 2014 Mar;5(2):135-8. doi: 10.1016/j.ttbdis.2013.09.008. Epub 2013 Nov 16. PMID: 24252265.
Czech-Rep.	Hajduskova E, Literak I, Papousek I, Costa FB, Novakova M, Labruna MB, Zdrazilova-Dubska L. 'Candidatus Rickettsia mendelii', a novel basal group rickettsia detected in Ixodes ricinus ticks in the Czech Republic. Ticks Tick Borne Dis. 2016 Apr;7(3):482-6. doi: 10.1016/j.ttbdis.2016.02.004. Epub 2016 Feb 4. PMID: 26873811.
Czech-Rep.	Novakova M, Bulkova A, Costa FB, Kristin A, Krist M, Krause F, Liznarova E, Labruna MB, Literak I. Molecular characterization of 'Candidatus Rickettsia vini' in Ixodes arboricola from the Czech Republic and Slovakia. Ticks Tick Borne Dis. 2015 Apr;6(3):330-3. doi: 10.1016/j.ttbdis.2015.02.006. Epub 2015 Mar 11. PMID: 25769386.
Czech-Rep.	Novakova M, Costa FB, Krause F, Literak I, Labruna MB. Rickettsia vini n. sp. (Rickettsiaceae) infecting the tick Ixodes arboricola (Acari: Ixodidae). Parasit Vectors. 2016 Aug 26;9(1):469. doi: 10.1186/s13071-016-1742-8. PMID: 27565956; PMCID: PMC5000463.
Czech-Rep.	Nováková M, Heneberg P, Heylen DJA, Medvecký M, Muñoz-Leal S, Šmajs D, Literák I. Isolated populations of Ixodes lividus ticks in the Czech Republic and Belgium host genetically homogeneous Rickettsia vini. Ticks Tick Borne Dis. 2018 Mar;9(3):479-484. doi: 10.1016/j.ttbdis.2017.12.018. Epub 2018 Jan 11. PMID: 29373306.
Denmark	Jensen PM, Christoffersen CS, Moutailler S, Michelet L, Klitgaard K, Bødker R. Transmission differentials for multiple pathogens as inferred from their prevalence in larva, nymph and adult of Ixodes ricinus (Acari: Ixodidae). Exp Appl Acarol. 2017 Feb;71(2):171-182. doi: 10.1007/s10493-017-0110-5. Epub 2017 Mar 2. PMID: 28255923.
Denmark	Kjær LJ, Klitgaard K, Soleng A, Edgar KS, Lindstedt HEH, Paulsen KM, Andreassen ÅK, Korslund L, Kjelland V, Slettan A, Stuen S, Kjellander P, Christensson M, Teräväinen M, Baum A, Jensen LM, Bødker R. Spatial patterns of pathogen prevalence in questing Ixodes ricinus nymphs in southern Scandinavia, 2016. Sci Rep. 2020 Nov 9;10(1):19376. doi: 10.1038/s41598-020-76334-5. PMID: 33168841; PMCID: PMC7…
Denmark	Michelet L, Delannoy S, Devillers E, Umhang G, Aspan A, Juremalm M, Chirico J, van der Wal FJ, Sprong H, Boye Pihl TP, Klitgaard K, Bødker R, Fach P, Moutailler S. High-throughput screening of tick-borne pathogens in Europe. Front Cell Infect Microbiol. 2014 Jul 29;4:103. doi: 10.3389/fcimb.2014.00103. PMID: 25120960; PMCID: PMC4114295.
Denmark	Petersen A, Rosenstierne MW, Rasmussen M, Fuursted K, Nielsen HV, O'Brien Andersen L, Bødker R, Fomsgaard A. Field samplings of Ixodes ricinus ticks from a tick-borne encephalitis virus micro-focus in Northern Zealand, Denmark. Ticks Tick Borne Dis. 2019 Aug;10(5):1028-1032. doi: 10.1016/j.ttbdis.2019.05.005. Epub 2019 May 19. PMID: 31151922.
Denmark	Schjørring S, Jepsen MT, Sørensen CA, Valentiner-Branth P, Kantsø B, Petersen RF, Skovgaard O, Krogfelt KA. Laboratory Diagnostics of Rickettsia Infections in Denmark 2008-2015. Biology (Basel). 2020 Jun 19;9(6):133. doi: 10.3390/biology9060133. PMID: 32575502; PMCID: PMC7345066.
East	Movila A, Dubinina HV, Sitnicova N, Bespyatova L, Uspenskaia I, Efremova G, Toderas I, Alekseev AN. Comparison of tick-borne microorganism communities in Ixodes spp. of the Ixodes ricinus species complex at distinct geographical regions. Exp Appl Acarol. 2014 May;63(1):65-76. doi: 10.1007/s10493-013-9761-z. Epub 2013 Dec 20. PMID: 24356921.
Estonia	Katargina O, Geller J, Ivanova A, Värv K, Tefanova V, Vene S, Lundkvist Å, Golovljova I. Detection and identification of Rickettsia species in Ixodes tick populations from Estonia. Ticks Tick Borne Dis. 2015 Sep;6(6):689-94. doi: 10.1016/j.ttbdis.2015.06.001. Epub 2015 Jun 11. PMID: 26096853.
Estonia	Vikentjeva M, Geller J, Remm J, Golovljova I. Rickettsia spp. in rodent-attached ticks in Estonia and first evidence of spotted fever group Rickettsia species Candidatus Rickettsia uralica in Europe. Parasit Vectors. 2021 Jan 20;14(1):65. doi: 10.1186/s13071-020-04564-7. PMID: 33472659; PMCID: PMC7818765.
Finland	Laaksonen M, Klemola T, Feuth E, Sormunen JJ, Puisto A, Mäkelä S, Penttinen R, Ruohomäki K, Hänninen J, Sääksjärvi IE, Vuorinen I, Sprong H, Hytönen J, Vesterinen EJ. Tick-borne pathogens in Finland: comparison of Ixodes ricinus and I. persulcatus in sympatric and parapatric areas. Parasit Vectors. 2018 Oct 24;11(1):556. doi: 10.1186/s13071-018-3131-y. PMID: 30355331; PMCID: PMC6201636.
Finland	Sormunen JJ, Andersson T, Aspi J, Bäck J, Cederberg T, Haavisto N, Halonen H, Hänninen J, Inkinen J, Kulha N, Laaksonen M, Loehr J, Mäkelä S, Mäkinen K, Norkko J, Paavola R, Pajala P, Petäjä T, Puisto A, Sippola E, Snickars M, Sundell J, Tanski N, Uotila A, Vesilahti EM, Vesterinen EJ, Vuorenmaa S, Ylönen H, Ylönen J, Klemola T. Monitoring of ticks and tick-borne pathogens through a nationwide re…
Finland	Sonnleitner ST, Simeoni J, Lang S, Dobler G, Speck S, Zelger R, Schennach H, Lass-Flörl C, Walder G. Spotted fever group--Rickettsiae in the Tyrols: evidence by seroepidemiology and PCR. Zoonoses Public Health. 2013 Jun;60(4):284-90. doi: 10.1111/j.1863-2378.2012.01534.x. Epub 2012 Aug 8. PMID: 22883690.
Finland	Sormunen JJ, Klemola T, Hänninen J, Mäkelä S, Vuorinen I, Penttinen R, Sääksjärvi IE, Vesterinen EJ. The importance of study duration and spatial scale in pathogen detection-evidence from a tick-infested island. Emerg Microbes Infect. 2018 Nov 28;7(1):189. doi: 10.1038/s41426-018-0188-9. PMID: 30482899; PMCID: PMC6258729.
Finland	Pakanen VM, Sormunen JJ, Sippola E, Blomqvist D, Kallio ER. Questing abundance of adult taiga ticks Ixodes persulcatus and their Borrelia prevalence at the north-western part of their distribution. Parasit Vectors. 2020 Jul 29;13(1):384. doi: 10.1186/s13071-020-04259-z. PMID: 32727555; PMCID: PMC7391513.
France	Cicculli V, Oscar M, Casabianca F, Villechenaud N, Charrel R, de Lamballerie X, Falchi A. Molecular Detection of Spotted-Fever Group Rickettsiae in Ticks Collected from Domestic and Wild Animals in Corsica, France. Pathogens. 2019 Sep 4;8(3):138. doi: 10.3390/pathogens8030138. PMID: 31487899; PMCID: PMC6789605.
France	Cicculli V, Capai L, Quilichini Y, Masse S, Fernández-Alvarez A, Minodier L, Bompard P, Charrel R, Falchi A. Molecular investigation of tick-borne pathogens in ixodid ticks infesting domestic animals (cattle and sheep) and small rodents (black rats) of Corsica, France. Ticks Tick Borne Dis. 2019 Apr;10(3):606-613. doi: 10.1016/j.ttbdis.2019.02.007. Epub 2019 Feb 13. PMID: 30777731.
France	Grech-Angelini S, Stachurski F, Vayssier-Taussat M, Devillers E, Casabianca F, Lancelot R, Uilenberg G, Moutailler S. Tick-borne pathogens in ticks (Acari: Ixodidae) collected from various domestic and wild hosts in Corsica (France), a Mediterranean island environment. Transbound Emerg Dis. 2020 Mar;67(2):745-757. doi: 10.1111/tbed.13393. Epub 2019 Nov 3. PMID: 31630482.
France	Defaye B, Moutailler S, Pietri C, Galon C, Grech-Angelini S, Pasqualini V, Quilichini Y. Molecular Detection of Zoonotic and Non-Zoonotic Pathogens from Wild Boars and Their Ticks in the Corsican Wetlands. Pathogens. 2021 Dec 20;10(12):1643. doi: 10.3390/pathogens10121643. PMID: 34959598; PMCID: PMC8707423.
France	Michelet L, Joncour G, Devillers E, Torina A, Vayssier-Taussat M, Bonnet SI, Moutailler S. Tick species, tick-borne pathogens and symbionts in an insular environment off the coast of Western France. Ticks Tick Borne Dis. 2016 Oct;7(6):1109-1115. doi: 10.1016/j.ttbdis.2016.08.014. Epub 2016 Aug 29. PMID: 27622976.
France	Cicculli V, de Lamballerie X, Charrel R, Falchi A. First molecular detection of Rickettsia africae in a tropical bont tick, Amblyomma variegatum, collected in Corsica, France. Exp Appl Acarol. 2019 Feb;77(2):207-214. doi: 10.1007/s10493-018-00336-2. Epub 2019 Jan 17. PMID: 30656468.
France	Molecular investigation and phylogeny of Anaplasmataceae species infecting domestic animals and ticks in Corsica, France
France	Lejal E, Marsot M, Chalvet-Monfray K, Cosson JF, Moutailler S, Vayssier-Taussat M, Pollet T. A three-years assessment of Ixodes ricinus-borne pathogens in a French peri-urban forest. Parasit Vectors. 2019 Nov 21;12(1):551. doi: 10.1186/s13071-019-3799-7. PMID: 31752997; PMCID: PMC6873405.
France	Zurita A, Benkacimi L, El Karkouri K, Cutillas C, Parola P, Laroche M. New records of bacteria in different species of fleas from France and Spain. Comp Immunol Microbiol Infect Dis. 2021 Jun;76:101648. doi: 10.1016/j.cimid.2021.101648. Epub 2021 Apr 6. PMID: 33895462.
France	Lejal E, Moutailler S, Šimo L, Vayssier-Taussat M, Pollet T. Tick-borne pathogen detection in midgut and salivary glands of adult Ixodes ricinus. Parasit Vectors. 2019 Apr 2;12(1):152. doi: 10.1186/s13071-019-3418-7. PMID: 30940200; PMCID: PMC6444572.
France	Akl T, Bourgoin G, Souq ML, Appolinaire J, Poirel MT, Gibert P, Abi Rizk G, Garel M, Zenner L. Detection of tick-borne pathogens in questing Ixodes ricinus in the French Pyrenees and first identification of Rickettsia monacensis in France. Parasite. 2019;26:20. doi: 10.1051/parasite/2019019. Epub 2019 Apr 3. PMID: 30943150; PMCID: PMC6447091.
France	Bonnet SI, Paul RE, Bischoff E, Cote M, Le Naour E. First identification of Rickettsia helvetica in questing ticks from a French Northern Brittany Forest. PLoS Negl Trop Dis. 2017 Mar 1;11(3):e0005416. doi: 10.1371/journal.pntd.0005416. PMID: 28248955; PMCID: PMC5348082.
France	Michelet L, Delannoy S, Devillers E, Umhang G, Aspan A, Juremalm M, Chirico J, van der Wal FJ, Sprong H, Boye Pihl TP, Klitgaard K, Bødker R, Fach P, Moutailler S. High-throughput screening of tick-borne pathogens in Europe. Front Cell Infect Microbiol. 2014 Jul 29;4:103. doi: 10.3389/fcimb.2014.00103. PMID: 25120960; PMCID: PMC4114295.
France	Nebbak A, Dahmana H, Almeras L, Raoult D, Boulanger N, Jaulhac B, Mediannikov O, Parola P. Co-infection of bacteria and protozoan parasites in Ixodes ricinus nymphs collected in the Alsace region, France. Ticks Tick Borne Dis. 2019 Oct;10(6):101241. doi: 10.1016/j.ttbdis.2019.06.001. Epub 2019 Jun 8. PMID: 31279737.
France	Paul RE, Cote M, Le Naour E, Bonnet SI. Environmental factors influencing tick densities over seven years in a French suburban forest. Parasit Vectors. 2016 May 27;9(1):309. doi: 10.1186/s13071-016-1591-5. PMID: 27234215; PMCID: PMC4884405.
France	Sevestre J, Diarra AZ, Oumarou HA, Durant J, Delaunay P, Parola P. Detection of emerging tick-borne disease agents in the Alpes-Maritimes region, southeastern France. Ticks Tick Borne Dis. 2021 Nov;12(6):101800. doi: 10.1016/j.ttbdis.2021.101800. Epub 2021 Jul 30. PMID: 34352531.
France	Edouard S, Parola P, Socolovschi C, Davoust B, La Scola B, Raoult D. Clustered cases of Rickettsia sibirica mongolitimonae infection, France. Emerg Infect Dis. 2013 Feb;19(2):337-8. doi: 10.3201/eid1902.120863. PMID: 23460995; PMCID: PMC3559049.
France	Geurden T, Becskei C, Six RH, Maeder S, Latrofa MS, Otranto D, Farkas R. Detection of tick-borne pathogens in ticks from dogs and cats in different European countries. Ticks Tick Borne Dis. 2018 Sep;9(6):1431-1436. doi: 10.1016/j.ttbdis.2018.06.013. Epub 2018 Jul 3. PMID: 29983263.
France	Dubourg G, Socolovschi C, Del Giudice P, Fournier PE, Raoult D. Scalp eschar and neck lymphadenopathy after tick bite: an emerging syndrome with multiple causes. Eur J Clin Microbiol Infect Dis. 2014 Aug;33(8):1449-56. doi: 10.1007/s10096-014-2090-2. Epub 2014 Mar 29. PMID: 24682865.
France	Gomard Y, Flores O, Vittecoq M, Blanchon T, Toty C, Duron O, Mavingui P, Tortosa P, McCoy KD. Changes in Bacterial Diversity, Composition and Interactions During the Development of the Seabird Tick Ornithodoros maritimus (Argasidae). Microb Ecol. 2021 Apr;81(3):770-783. doi: 10.1007/s00248-020-01611-9. Epub 2020 Oct 7. PMID: 33025063.
France	Angelakis E, Richet H, Raoult D. Rickettsia sibirica mongolitimonae Infection, France, 2010-2014. Emerg Infect Dis. 2016 May;22(5):880-2. doi: 10.3201/eid2205.141989. PMID: 27088367; PMCID: PMC4861502.
France	Franon E, Manckoundia P. Memory of an exotic holiday. Eur J Intern Med. 2015 Dec;26(10):e57-8. doi: 10.1016/j.ejim.2015.07.007. Epub 2015 Jul 18. PMID: 26198784.
France	Morand A, Angelakis E, Ben Chaabane M, Parola P, Raoult D, Gautret P. Seek and Find! PCR analyses of skin infections in West-European travelers returning from abroad with an eschar. Travel Med Infect Dis. 2018 Nov-Dec;26:32-36. doi: 10.1016/j.tmaid.2018.02.009. Epub 2018 Mar 2. PMID: 29501703.
France	Bertrand AS, Fondain M, Rullier P, Fontaine C, Guillot B. Syndrome d’activation macrophagique secondaire à une fièvre boutonneuse méditerranéenne [Haemophagocytic syndrome secondary to Mediterranean spotted fever]. Ann Dermatol Venereol. 2018 Aug-Sep;145(8-9):516-520. French. doi: 10.1016/j.annder.2017.10.017. Epub 2018 Jul 10. PMID: 30006110.
France	Meslin P, Renoux MC, Manin C, Wendremaire P, Rosselini D, Tambat A, Tiprez C, Akhdar M. Une fièvre boutonneuse méditerranéenne chez un nourrisson de 2 mois [A 2-month-old baby with Mediterranean spotted fever]. Arch Pediatr. 2014 Jul;21(7):772-5. French. doi: 10.1016/j.arcped.2014.04.022. Epub 2014 Jun 13. PMID: 24935448.
France	Gaillard E, Socolovschi C, Fourcade C, Lavigne JP, Raoult D, Sotto A. Sepsis sévère avec coagulation intravasculaire disséminée au cours d'une infection à Rickettsia sibirica mongolitimonae [A case of severe sepsis with disseminated intravascular coagulation during Rickettsia sibirica mongolitimonae infection]. Med Mal Infect. 2015 Jan-Feb;45(1-2):57-9. French. doi: 10.1016/j.medmal.2014.10.005. …
France	Loarte MDC, Melenotte C, Cassir N, Cammilleri S, Dory-Lautrec P, Raoult D, Parola P. Rickettsia mongolitimonae Encephalitis, Southern France, 2018. Emerg Infect Dis. 2020 Feb;26(2):362-364. doi: 10.3201/eid2602.181667. PMID: 31961319; PMCID: PMC6986838.
France	Nouchi A, Monsel G, Jaspard M, Jannic A, Angelakis E, Caumes E. Rickettsia sibirica mongolitimonae infection in a woman travelling from Cameroon: a case report and review of the literature. J Travel Med. 2018 Jan 1;25(1). doi: 10.1093/jtm/tax074. PMID: 29394384.
France	Rajoelison P, Mediannikov O, Javelle E, Raoult D, Parola P, Aoun O. Rickettsia sibirica mongolitimonae human infection: A diagnostic challenge. Travel Med Infect Dis. 2018 Nov-Dec;26:72-73. doi: 10.1016/j.tmaid.2018.07.002. Epub 2018 Jul 14. PMID: 30012470.
France	Hocquart M, Drouet H, Levet P, Raoult D, Parola P, Eldin C. Cellulitis of the face associated with SENLAT caused by Rickettsia slovaca detected by qPCR on scalp eschar swab sample: An unusual case report and review of literature. Ticks Tick Borne Dis. 2019 Aug;10(5):1142-1145. doi: 10.1016/j.ttbdis.2019.06.010. Epub 2019 Jun 12. PMID: 31213411.
France	Cézanne R, Mrowietz N, Eigner B, Duscher GG, Glawischnig W, Fuehrer HP. Molecular analysis of Anaplasma phagocytophilum and Babesia divergens in red deer (Cervus elaphus) in Western Austria. Mol Cell Probes. 2017 Feb;31:55-58. doi: 10.1016/j.mcp.2016.07.003. Epub 2016 Jul 11. PMID: 27417532.
France	Medkour H, Laidoudi Y, Marié JL, Fenollar F, Davoust B, Mediannikov O. MOLECULAR INVESTIGATION OF VECTOR-BORNE PATHOGENS IN RED FOXES (VULPES VULPES) FROM SOUTHERN FRANCE. J Wildl Dis. 2020 Oct 1;56(4):837-850. doi: 10.7589/2019-09-234. PMID: 32402231.
Georgia	Sukhiashvili R, Zhgenti E, Khmaladze E, Burjanadze I, Imnadze P, Jiang J, St John H, Farris CM, Gallagher T, Obiso RJ, Richards AL. Identification and distribution of nine tick-borne spotted fever group Rickettsiae in the Country of Georgia. Ticks Tick Borne Dis. 2020 Sep;11(5):101470. doi: 10.1016/j.ttbdis.2020.101470. Epub 2020 May 23. PMID: 32723640.
Germany	Chitimia-Dobler L, Schaper S, Rieß R, Bitterwolf K, Frangoulidis D, Bestehorn M, Springer A, Oehme R, Drehmann M, Lindau A, Mackenstedt U, Strube C, Dobler G. Imported Hyalomma ticks in Germany in 2018. Parasit Vectors. 2019 Mar 26;12(1):134. doi: 10.1186/s13071-019-3380-4. PMID: 30909964; PMCID: PMC6434826.
Germany	Sprong H, Fonville M, Docters van Leeuwen A, Devillers E, Ibañez-Justicia A, Stroo A, Hansford K, Cull B, Medlock J, Heyman P, Cochez C, Weis L, Silaghi C, Moutailler S. Detection of pathogens in Dermacentor reticulatus in northwestern Europe: evaluation of a high-throughput array. Heliyon. 2019 Feb 28;5(2):e01270. doi: 10.1016/j.heliyon.2019.e01270. PMID: 30891514; PMCID: PMC6401523.
Germany	Schreiber C, Krücken J, Beck S, Maaz D, Pachnicke S, Krieger K, Gross M, Kohn B, von Samson-Himmelstjerna G. Pathogens in ticks collected from dogs in Berlin/Brandenburg, Germany. Parasit Vectors. 2014 Dec 2;7:535. doi: 10.1186/s13071-014-0535-1. PMID: 25441762; PMCID: PMC4262381.
Germany	Speck S, Perseke L, Petney T, Skuballa J, Pfäffle M, Taraschewski H, Bunnell T, Essbauer S, Dobler G. Detection of Rickettsia helvetica in ticks collected from European hedgehogs (Erinaceus europaeus, Linnaeus, 1758). Ticks Tick Borne Dis. 2013 Apr;4(3):222-6. doi: 10.1016/j.ttbdis.2012.11.003. Epub 2013 Jan 19. PMID: 23337491.
Germany	Knoll S, Springer A, Hauck D, Schunack B, Pachnicke S, Strube C. Regional, seasonal, biennial and landscape-associated distribution of Anaplasma phagocytophilum and Rickettsia spp. infections in Ixodes ticks in northern Germany and implications for risk assessment at larger spatial scales. Ticks Tick Borne Dis. 2021 May;12(3):101657. doi: 10.1016/j.ttbdis.2021.101657. Epub 2021 Jan 19. PMID: 3352…
Germany	Scheid P, Speck S, Schwarzenberger R, Litzinger M, Balczun C, Dobler G. Detection of Rickettsia helvetica in Ixodes ricinus infesting wild and domestic animals and in a botfly larva (Cephenemyia stimulator) infesting roe deer in Germany. Ticks Tick Borne Dis. 2016 Oct;7(6):1268-1273. doi: 10.1016/j.ttbdis.2016.07.002. Epub 2016 Jul 5. PMID: 27430966.
Germany	Long-term trends of tick-borne pathogens in regard to small mammal and tick populations from Saxony, Germany
Germany	Obiegala A, Oltersdorf C, Silaghi C, Kiefer D, Kiefer M, Woll D, Pfeffer M. Rickettsia spp. in small mammals and their parasitizing ectoparasites from Saxony, Germany. Vet Parasitol Reg Stud Reports. 2016 Sep;5:19-24. doi: 10.1016/j.vprsr.2016.08.008. Epub 2016 Sep 1. PMID: 31014532.
Germany	Overzier E, Pfister K, Herb I, Mahling M, Böck G Jr, Silaghi C. Detection of tick-borne pathogens in roe deer (Capreolus capreolus), in questing ticks (Ixodes ricinus), and in ticks infesting roe deer in southern Germany. Ticks Tick Borne Dis. 2013 Jun;4(4):320-8. doi: 10.1016/j.ttbdis.2013.01.004. Epub 2013 Apr 6. PMID: 23571115.
Germany	Blazejak K, Janecek E, Strube C. A 10-year surveillance of Rickettsiales (Rickettsia spp. and Anaplasma phagocytophilum) in the city of Hanover, Germany, reveals Rickettsia spp. as emerging pathogens in ticks. Parasit Vectors. 2017 Nov 28;10(1):588. doi: 10.1186/s13071-017-2537-2. PMID: 29179774; PMCID: PMC5704456.
Germany	Eshoo MW, Crowder CD, Carolan HE, Rounds MA, Ecker DJ, Haag H, Mothes B, Nolte O. Broad-range survey of tick-borne pathogens in Southern Germany reveals a high prevalence of Babesia microti and a diversity of other tick-borne pathogens. Vector Borne Zoonotic Dis. 2014 Aug;14(8):584-91. doi: 10.1089/vbz.2013.1498. PMID: 25072989; PMCID: PMC4117270.
Germany	Hauck D, Jordan D, Springer A, Schunack B, Pachnicke S, Fingerle V, Strube C. Transovarial transmission of Borrelia spp., Rickettsia spp. and Anaplasma phagocytophilum in Ixodes ricinus under field conditions extrapolated from DNA detection in questing larvae. Parasit Vectors. 2020 Apr 7;13(1):176. doi: 10.1186/s13071-020-04049-7. PMID: 32264920; PMCID: PMC7140504.
Germany	May K, Jordan D, Fingerle V, Strube C. Borrelia burgdorferi sensu lato and co-infections with Anaplasma phagocytophilum and Rickettsia spp. in Ixodes ricinus in Hamburg, Germany. Med Vet Entomol. 2015 Dec;29(4):425-9. doi: 10.1111/mve.12125. Epub 2015 Jun 19. PMID: 26096626.
Germany	Overzier E, Pfister K, Thiel C, Herb I, Mahling M, Silaghi C. Diversity of Babesia and Rickettsia species in questing Ixodes ricinus: a longitudinal study in urban, pasture, and natural habitats. Vector Borne Zoonotic Dis. 2013 Aug;13(8):559-64. doi: 10.1089/vbz.2012.1278. Epub 2013 May 22. PMID: 23697771; PMCID: PMC3741418.
Germany	Tappe J, Jordan D, Janecek E, Fingerle V, Strube C. Revisited: Borrelia burgdorferi sensu lato infections in hard ticks (Ixodes ricinus) in the city of Hanover (Germany). Parasit Vectors. 2014 Sep 18;7:441. doi: 10.1186/1756-3305-7-441. Erratum in: Parasit Vectors. 2016;9(1):249. PMID: 25233844; PMCID: PMC4262061.
Germany	Răileanu C, Tauchmann O, Silaghi C. Sympatric occurrence of Ixodes ricinus with Dermacentor reticulatus and Haemaphysalis concinna and the associated tick-borne pathogens near the German Baltic coast. Parasit Vectors. 2022 Feb 22;15(1):65. doi: 10.1186/s13071-022-05173-2. PMID: 35193661; PMCID: PMC8862291.
Germany	Wimbauer M, Bakkes DK, Wölfel S, Bröker M, Schaper S, Rieß R, Dobler G, Chitimia-Dobler L. Rickettsia spp. in ticks (Acari: Ixodidae) from wild birds: First detection of Candidatus Rickettsia vini in Hesse, Germany. Ticks Tick Borne Dis. 2022 Jan 31;13(3):101908. doi: 10.1016/j.ttbdis.2022.101908. Epub ahead of print. PMID: 35121228.
Germany	Silaghi C, Pfister K, Overzier E. Molecular investigation for bacterial and protozoan tick-borne pathogens in wild boars (Sus scrofa) from southern Germany. Vector Borne Zoonotic Dis. 2014 May;14(5):371-3. doi: 10.1089/vbz.2013.1495. Epub 2014 Apr 18. PMID: 24745766; PMCID: PMC4025625.
Germany	Hauck D, Springer A, Pachnicke S, Schunack B, Fingerle V, Strube C. Ixodes inopinatus in northern Germany: occurrence and potential vector role for Borrelia spp., Rickettsia spp., and Anaplasma phagocytophilum in comparison with Ixodes ricinus. Parasitol Res. 2019 Dec;118(12):3205-3216. doi: 10.1007/s00436-019-06506-4. Epub 2019 Nov 12. PMID: 31720842.
Germany	Kohn M, Krücken J, McKay-Demeler J, Pachnicke S, Krieger K, von Samson-Himmelstjerna G. Dermacentor reticulatus in Berlin/Brandenburg (Germany): Activity patterns and associated pathogens. Ticks Tick Borne Dis. 2019 Jan;10(1):191-206. doi: 10.1016/j.ttbdis.2018.10.003. Epub 2018 Oct 18. PMID: 30385074.
Germany	Geurden T, Becskei C, Six RH, Maeder S, Latrofa MS, Otranto D, Farkas R. Detection of tick-borne pathogens in ticks from dogs and cats in different European countries. Ticks Tick Borne Dis. 2018 Sep;9(6):1431-1436. doi: 10.1016/j.ttbdis.2018.06.013. Epub 2018 Jul 3. PMID: 29983263.
Germany	Liebig K, Boelke M, Grund D, Schicht S, Springer A, Strube C, Chitimia-Dobler L, Dobler G, Jung K, Becker S. Tick populations from endemic and non-endemic areas in Germany show differential susceptibility to TBEV. Sci Rep. 2020 Sep 23;10(1):15478. doi: 10.1038/s41598-020-71920-z. PMID: 32968088; PMCID: PMC7511395.
Germany	Knoll S, Springer A, Hauck D, Schunack B, Pachnicke S, Fingerle V, Strube C. Distribution of Borrelia burgdorferi s.l. and Borrelia miyamotoi in Ixodes tick populations in Northern Germany, co-infections with Rickettsiales and assessment of potential influencing factors. Med Vet Entomol. 2021 Dec;35(4):595-606. doi: 10.1111/mve.12537. Epub 2021 Jun 27. PMID: 34180074.
Germany	Schmuck HM, Chitimia-Dobler L, Król N, Kacza J, Pfeffer M. Collection of immature Dermacentor reticulatus (Fabricius, 1794) ticks from vegetation and detection of Rickettsia raoultii in them. Ticks Tick Borne Dis. 2020 Nov;11(6):101543. doi: 10.1016/j.ttbdis.2020.101543. Epub 2020 Aug 24. PMID: 32993950.
Germany	Ganjuur N, Abu Rached N, Doerler M, Gambichler T. Rickettsialpox caused by Rickettsia africae in an elderly woman. Clin Exp Dermatol. 2020 Oct;45(7):905-907. doi: 10.1111/ced.14221. Epub 2020 Jun 29. PMID: 32180236.
Germany	Tappe D, Booken N, Böer-Auer A, Rauch J, Schmiedel S, Reich K. Histology and Serum Cytokine Responses in an Imported Rickettsia slovaca Infection, Germany. Am J Trop Med Hyg. 2018 Jan;98(1):248-251. doi: 10.4269/ajtmh.17-0392. PMID: 29141745; PMCID: PMC5928713.
Germany	Rauch J, Eisermann P, Noack B, Mehlhoop U, Muntau B, Schäfer J, Tappe D. Typhus Group Rickettsiosis, Germany, 2010-20171. Emerg Infect Dis. 2018 Jul;24(7):1213-1220. doi: 10.3201/eid2407.180093. PMID: 29912688; PMCID: PMC6038764.
Germany	Rauch J, Muntau B, Eggert P, Tappe D. Rickettsia typhi as Cause of Fatal Encephalitic Typhus in Hospitalized Patients, Hamburg, Germany, 1940-1944. Emerg Infect Dis. 2018 Nov;24(11):1982-1987. doi: 10.3201/eid2411.171373. PMID: 30334722; PMCID: PMC6200005.
Germany	Fischer S, Spierling NG, Heuser E, Kling C, Schmidt S, Rosenfeld UM, Reil D, Imholt C, Jacob J, Ulrich RG, Essbauer S. High prevalence of Rickettsia helvetica in wild small mammal populations in Germany. Ticks Tick Borne Dis. 2018 Mar;9(3):500-505. doi: 10.1016/j.ttbdis.2018.01.009. Epub 2018 Feb 3. PMID: 29398604.
Germany	Obiegala A, Król N, Oltersdorf C, Nader J, Pfeffer M. The enzootic life-cycle of Borrelia burgdorferi (sensu lato) and tick-borne rickettsiae: an epidemiological study on wild-living small mammals and their ticks from Saxony, Germany. Parasit Vectors. 2017 Mar 13;10(1):115. doi: 10.1186/s13071-017-2053-4. PMID: 28285593; PMCID: PMC5346851.
Germany	Galfsky D, Król N, Pfeffer M, Obiegala A. Long-term trends of tick-borne pathogens in regard to small mammal and tick populations from Saxony, Germany. Parasit Vectors. 2019 Mar 26;12(1):131. doi: 10.1186/s13071-019-3382-2. PMID: 30909955; PMCID: PMC6434846.
Germany	Heuser E, Fischer S, Ryll R, Mayer-Scholl A, Hoffmann D, Spahr C, Imholt C, Alfa DM, Fröhlich A, Lüschow D, Johne R, Ehlers B, Essbauer S, Nöckler K, Ulrich RG. Survey for zoonotic pathogens in Norway rat populations from Europe. Pest Manag Sci. 2017 Feb;73(2):341-348. doi: 10.1002/ps.4339. Epub 2016 Jul 29. PMID: 27299665.
Germany	Liesner JM, Krücken J, Schaper R, Pachnicke S, Kohn B, Müller E, Schulze C, von Samson-Himmelstjerna G. Vector-borne pathogens in dogs and red foxes from the federal state of Brandenburg, Germany. Vet Parasitol. 2016 Jul 15;224:44-51. doi: 10.1016/j.vetpar.2016.05.012. Epub 2016 May 11. PMID: 27270389.
Germany	Dzięgiel B, Adaszek L, Winiarczyk M, García-Bocanegra I, Carbonero A, Dębiak P, Winiarczyk S. Comparative analysis of 16S RNA nucleotide sequences of Anaplasma phagocytophilum detected in the blood of horses from various parts of Europe. J Med Microbiol. 2013 Dec;62(Pt 12):1891-1896. doi: 10.1099/jmm.0.058636-0. Epub 2013 Jun 20. PMID: 23788590.
Germany	Schäfer I, Kohn B, Müller E. Anaplasma phagocytophilum in domestic cats from Germany, Austria and Switzerland and clinical/laboratory findings in 18 PCR-positive cats (2008-2020). J Feline Med Surg. 2021 Jun 2:1098612X211017459. doi: 10.1177/1098612X211017459. Epub ahead of print. PMID: 34076536.
Germany	Dyachenko V, Geiger C, Pantchev N, Majzoub M, Bell-Sakyi L, Krupka I, Straubinger RK. Isolation of canine Anaplasma phagocytophilum strains from clinical blood samples using the Ixodes ricinus cell line IRE/CTVM20. Vet Microbiol. 2013 Mar 23;162(2-4):980-986. doi: 10.1016/j.vetmic.2012.10.021. Epub 2012 Oct 26. PMID: 23146170; PMCID: PMC3757156.
Germany	Bergmann M, Englert T, Stuetzer B, Hawley JR, Lappin MR, Hartmann K. Prevalence of selected rickettsial infections in cats in Southern Germany. Comp Immunol Microbiol Infect Dis. 2015 Oct;42:33-6. doi: 10.1016/j.cimid.2015.08.003. Epub 2015 Sep 2. PMID: 26387062.
Germany	Król N, Obiegala A, Kretschmar FM, Hamel D, Pfeffer M. Tick-borne pathogens in the European polecat, Mustela putorius and in attached Ixodes hexagonus ticks from Germany. Ticks Tick Borne Dis. 2019 Apr;10(3):594-597. doi: 10.1016/j.ttbdis.2019.02.004. Epub 2019 Feb 11. PMID: 30773320.
Germany	Regier Y, Komma K, Weigel M, Kraiczy P, Laisi A, Pulliainen AT, Hain T, Kempf VAJ. Combination of microbiome analysis and serodiagnostics to assess the risk of pathogen transmission by ticks to humans and animals in central Germany. Parasit Vectors. 2019 Jan 7;12(1):11. doi: 10.1186/s13071-018-3240-7. PMID: 30616666; PMCID: PMC6322329.
Greece	Diakou A, Norte AC, Lopes de Carvalho I, Núncio S, Nováková M, Kautman M, Alivizatos H, Kazantzidis S, Sychra O, Literák I. Ticks and tick-borne pathogens in wild birds in Greece. Parasitol Res. 2016 May;115(5):2011-6. doi: 10.1007/s00436-016-4943-3. Epub 2016 Feb 4. PMID: 26847630.
Greece	Wallménius K, Barboutis C, Fransson T, Jaenson TG, Lindgren PE, Nyström F, Olsen B, Salaneck E, Nilsson K. Spotted fever Rickettsia species in Hyalomma and Ixodes ticks infesting migratory birds in the European Mediterranean area. Parasit Vectors. 2014 Jul 10;7:318. doi: 10.1186/1756-3305-7-318. PMID: 25011617; PMCID: PMC4230250.
Greece	Papa A, Xanthopoulou K, Kotriotsiou T, Papaioakim M, Sotiraki S, Chaligiannis I, Maltezos E. Rickettsia species in human-parasitizing ticks in Greece. Trans R Soc Trop Med Hyg. 2016 May;110(5):299-304. doi: 10.1093/trstmh/trw022. PMID: 27198214; PMCID: PMC4914872.
Greece	Dougas G, Tsakris A, Beleri S, Patsoula E, Linou M, Billinis C, Papaparaskevas J. Molecular Evidence of a Broad Range of Pathogenic Bacteria in Ctenocephalides spp.: Should We Re-Examine the Role of Fleas in the Transmission of Pathogens? Trop Med Infect Dis. 2021 Mar 17;6(1):37. doi: 10.3390/tropicalmed6010037. PMID: 33802921; PMCID: PMC8005979.
Greece	Dougas G, Tsakris A, Billinis C, Beleri S, Patsoula E, Papaparaskevas J. Molecular detection of Rickettsia felis in common fleas in Greece and comparative evaluation of genotypic methods. J Microbiol Methods. 2021 Jan;180:106104. doi: 10.1016/j.mimet.2020.106104. Epub 2020 Nov 18. PMID: 33217484.
Greece	Dougas G, Tsakris A, Beleri S, Patsoula E, Linou M, Billinis C, Papaparaskevas J. Molecular Evidence of a Broad Range of Pathogenic Bacteria in Ctenocephalides spp.: Should We Re-Examine the Role of Fleas in the Transmission of Pathogens? Trop Med Infect Dis. 2021 Mar 17;6(1):37. doi: 10.3390/tropicalmed6010037. PMID: 33802921; PMCID: PMC8005979.
Greece	Moraga-Fernández A, Chaligiannis Ι, Cabezas-Cruz A, Papa A, Sotiraki S, de la Fuente J, G Fernández de Mera I. Molecular identification of spotted fever group Rickettsia in ticks collected from dogs and small ruminants in Greece. Exp Appl Acarol. 2019 Jul;78(3):421-430. doi: 10.1007/s10493-019-00392-2. Epub 2019 Jun 7. PMID: 31175472.
Greece	Papa A, Tsioka K, Daskou MA, Minti F, Papadopoulou E, Melidou A, Giadinis N. Application of 16S rRNA next generation sequencing in ticks in Greece. Heliyon. 2020 Jul 28;6(7):e04542. doi: 10.1016/j.heliyon.2020.e04542. PMID: 32760836; PMCID: PMC7393430.
Greece	Germanakis A, Chochlakis D, Angelakis E, Tselentis Y, Psaroulaki A. Rickettsia aeschlimannii infection in a man, Greece. Emerg Infect Dis. 2013 Jul;19(7):1176-7. doi: 10.3201/eid1907.130232. PMID: 23764167; PMCID: PMC3713992.
Greece	Kostopoulou V, Chochlakis D, Kanta C, Katsanou A, Rossiou K, Rammos A, Papadopoulos SF, Katsarou T, Tselentis Y, Psaroulaki A, Boukas C. A Case of Human Infection by Rickettsia slovaca in Greece. Jpn J Infect Dis. 2016 Jul 22;69(4):335-7. doi: 10.7883/yoken.JJID.2015.194. Epub 2015 Sep 11. PMID: 26370429.
Greece	Labropoulou S, Charvalos E, Chatzipanagiotou S, Ioannidis A, Sylignakis P, Τaka S, Karageorgou I, Linou M, Mpizta G, Mentis A, Edouard S, Raoult D, Angelakis E. Sunbathing, a possible risk factor of murine typhus infection in Greece. PLoS Negl Trop Dis. 2021 Mar 12;15(3):e0009186. doi: 10.1371/journal.pntd.0009186. PMID: 33711035; PMCID: PMC7990230.
Greece	Sarikloglou E, Goula A, Sidiropoulos C, Tsolia M, Papa A. Murine Typhus with Marked Thrombocytopenia in a Child in Northern Greece and Literature Review. Jpn J Infect Dis. 2018 Sep 21;71(5):368-369. doi: 10.7883/yoken.JJID.2018.091. Epub 2018 May 31. PMID: 29848847.
Greece	Diakou A, Di Cesare A, Morelli S, Colombo M, Halos L, Simonato G, Tamvakis A, Beugnet F, Paoletti B, Traversa D. Endoparasites and vector-borne pathogens in dogs from Greek islands: Pathogen distribution and zoonotic implications. PLoS Negl Trop Dis. 2019 May 8;13(5):e0007003. doi: 10.1371/journal.pntd.0007003. PMID: 31067231; PMCID: PMC6527238.
Greece	Diakou A, Di Cesare A, Accettura PM, Barros L, Iorio R, Paoletti B, Frangipane di Regalbono A, Halos L, Beugnet F, Traversa D. Intestinal parasites and vector-borne pathogens in stray and free-roaming cats living in continental and insular Greece. PLoS Negl Trop Dis. 2017 Jan 31;11(1):e0005335. doi: 10.1371/journal.pntd.0005335. PMID: 28141857; PMCID: PMC5302838.
Hungary	Hornok S, Csörgő T, de la Fuente J, Gyuranecz M, Privigyei C, Meli ML, Kreizinger Z, Gönczi E, Fernández de Mera IG, Hofmann-Lehmann R. Synanthropic birds associated with high prevalence of tick-borne rickettsiae and with the first detection of Rickettsia aeschlimannii in Hungary. Vector Borne Zoonotic Dis. 2013 Feb;13(2):77-83. doi: 10.1089/vbz.2012.1032. Epub 2013 Jan 5. PMID: 23289394.
Hungary	Hornok S, Szőke K, Meli ML, Sándor AD, Görföl T, Estók P, Wang Y, Tu VT, Kováts D, Boldogh SA, Corduneanu A, Sulyok KM, Gyuranecz M, Kontschán J, Takács N, Halajian A, Epis S, Hofmann-Lehmann R. Molecular detection of vector-borne bacteria in bat ticks (Acari: Ixodidae, Argasidae) from eight countries of the Old and New Worlds. Parasit Vectors. 2019 Jan 22;12(1):50. doi: 10.1186/s13071-019-3303-4…
Hungary	Hornok S, Fuente J, Horváth G, Fernández de Mera IG, Wijnveld M, Tánczos B, Farkas R, Jongejan F. Molecular evidence of Ehrlichia canis and Rickettsia massiliae in ixodid ticks of carnivores from South Hungary. Acta Vet Hung. 2013 Mar;61(1):42-50. doi: 10.1556/AVet.2012.050. PMID: 23439290.
Hungary	Hornok S, Földvári G, Rigó K, Meli ML, Tóth M, Molnár V, Gönczi E, Farkas R, Hofmann-Lehmann R. Vector-borne agents detected in fleas of the northern white-breasted hedgehog. Vector Borne Zoonotic Dis. 2014 Jan;14(1):74-6. doi: 10.1089/vbz.2013.1387. Epub 2013 Dec 20. PMID: 24359423.
Hungary	Hornok S, Kováts D, Csörgő T, Meli ML, Gönczi E, Hadnagy Z, Takács N, Farkas R, Hofmann-Lehmann R. Birds as potential reservoirs of tick-borne pathogens: first evidence of bacteraemia with Rickettsia helvetica. Parasit Vectors. 2014 Mar 28;7:128. doi: 10.1186/1756-3305-7-128. PMID: 24679245; PMCID: PMC3976504.
Hungary	Tick-borne bacteria in urban road-killed mammals
Hungary	Seasonally biased or single-habitat sampling is not informative on the real prevalence of Dermacentor reticulatus-borne rickettsiae - A pilot study
Hungary	Hornok S, Mulvihill M, Szőke K, Gönczi E, Sulyok KM, Gyuranecz M, Hofmann-Lehmann R. Impact of a freeway on the dispersal of ticks and Ixodes ricinus-borne pathogens: forested resting areas may become Lyme disease hotspots. Acta Vet Hung. 2017 Jun;65(2):242-252. doi: 10.1556/004.2017.024. PMID: 28605964.
Hungary	Szekeres S, Docters van Leeuwen A, Rigó K, Jablonszky M, Majoros G, Sprong H, Földvári G. Prevalence and diversity of human pathogenic rickettsiae in urban versus rural habitats, Hungary. Exp Appl Acarol. 2016 Feb;68(2):223-6. doi: 10.1007/s10493-015-9989-x. Epub 2015 Nov 28. PMID: 26613759.
Hungary	Geurden T, Becskei C, Six RH, Maeder S, Latrofa MS, Otranto D, Farkas R. Detection of tick-borne pathogens in ticks from dogs and cats in different European countries. Ticks Tick Borne Dis. 2018 Sep;9(6):1431-1436. doi: 10.1016/j.ttbdis.2018.06.013. Epub 2018 Jul 3. PMID: 29983263.
Hungary	Földvári G, Rigó K, Lakos A. Transmission of Rickettsia slovaca and Rickettsia raoultii by male Dermacentor marginatus and Dermacentor reticulatus ticks to humans. Diagn Microbiol Infect Dis. 2013 Jul;76(3):387-9. doi: 10.1016/j.diagmicrobio.2013.03.005. Epub 2013 Apr 18. PMID: 23602788.
Hungary	Hornok S, Boldogh SA, Takács N, Juhász A, Kontschán J, Földi D, Koleszár B, Morandini P, Gyuranecz M, Szekeres S. Anaplasmataceae closely related to Ehrlichia chaffeensis and Neorickettsia helminthoeca from birds in Central Europe, Hungary. Antonie Van Leeuwenhoek. 2020 Jul;113(7):1067-1073. doi: 10.1007/s10482-020-01415-4. Epub 2020 Apr 21. PMID: 32318980; PMCID: PMC7272389.
Hungary	Hornok S, Szőke K, Estók P, Krawczyk A, Haarsma AJ, Kováts D, Boldogh SA, Morandini P, Szekeres S, Takács N, Kontschán J, Meli ML, Fernández de Mera IG, de la Fuente J, Gyuranecz M, Sulyok KM, Weibel B, Gönczi E, de Bruin A, Sprong H, Hofmann-Lehmann R. Assessing bat droppings and predatory bird pellets for vector-borne bacteria: molecular evidence of bat-associated Neorickettsia sp. in Europe. A…
Hungary	Hornok S, Sugár L, Fernández de Mera IG, de la Fuente J, Horváth G, Kovács T, Micsutka A, Gönczi E, Flaisz B, Takács N, Farkas R, Meli ML, Hofmann-Lehmann R. Tick- and fly-borne bacteria in ungulates: the prevalence of Anaplasma phagocytophilum, haemoplasmas and rickettsiae in water buffalo and deer species in Central Europe, Hungary. BMC Vet Res. 2018 Mar 20;14(1):98. doi: 10.1186/s12917-018-140…
Hungary	Szekeres S, Docters van Leeuwen A, Tóth E, Majoros G, Sprong H, Földvári G. Road-killed mammals provide insight into tick-borne bacterial pathogen communities within urban habitats. Transbound Emerg Dis. 2019 Jan;66(1):277-286. doi: 10.1111/tbed.13019. Epub 2018 Oct 11. PMID: 30230270.
Hungary	Hornok S, Dénes B, Meli ML, Tánczos B, Fekete L, Gyuranecz M, de la Fuente J, de Mera IG, Farkas R, Hofmann-Lehmann R. Non-pet dogs as sentinels and potential synanthropic reservoirs of tick-borne and zoonotic bacteria. Vet Microbiol. 2013 Dec 27;167(3-4):700-3. doi: 10.1016/j.vetmic.2013.08.011. Epub 2013 Aug 20. PMID: 24021884.
Iceland	Hornok S, Mühldorfer K, Takács N, Hofmann-Lehmann R, Meli ML, Gyuranecz M, Unnsteinsdóttir ER, Greenwood AD, Czirják GÁ. Broad Range Screening of Vector-Borne Pathogens in Arctic Foxes (Vulpes lagopus) in Iceland. Animals (Basel). 2020 Nov 4;10(11):2031. doi: 10.3390/ani10112031. PMID: 33158098; PMCID: PMC7694187.
Israel	Mumcuoglu KY, Arslan-Akveran G, Aydogdu S, Karasartova D, Kosar N, Gureser AS, Shacham B, Taylan-Ozkan A. Pathogens in ticks collected in Israel: I. Bacteria and protozoa in Hyalomma aegyptium and Hyalomma dromedarii collected from tortoises and camels. Ticks Tick Borne Dis. 2022 Jan;13(1):101866. doi: 10.1016/j.ttbdis.2021.101866. Epub 2021 Nov 11. PMID: 34798529.
Israel	Waner T, Keysary A, Eremeeva ME, Din AB, Mumcuoglu KY, King R, Atiya-Nasagi Y. Rickettsia africae and Candidatus Rickettsia barbariae in ticks in Israel. Am J Trop Med Hyg. 2014 May;90(5):920-2. doi: 10.4269/ajtmh.13-0697. Epub 2014 Mar 10. PMID: 24615133; PMCID: PMC4015588.
Israel	Rzotkiewicz S, Gutiérrez R, Krasnov BR, Morick D, Khokhlova IS, Nachum-Biala Y, Baneth G, Harrus S. Novel evidence suggests that a 'Rickettsia felis-like' organism is an endosymbiont of the desert flea, Xenopsylla ramesis. Mol Ecol. 2015 Mar;24(6):1364-73. doi: 10.1111/mec.13106. Epub 2015 Mar 6. PMID: 25677805.
Israel	Rose J, Nachum-Biala Y, Mumcuoglu KY, Alkhamis MA, Ben-Nun A, Lensky I, Klement E, Nasereddin A, Abdeen ZA, Harrus S. Genetic characterization of spotted fever group rickettsiae in questing ixodid ticks collected in Israel and environmental risk factors for their infection. Parasitology. 2017 Jul;144(8):1088-1101. doi: 10.1017/S0031182017000336. Epub 2017 Mar 23. PMID: 28330517.
Israel	Molecular detection of Rickettsia bellii in Amblyomma rotundatum from imported red-footed tortoise (Chelonoides carbonaria)
Israel	Kamani J, Baneth G, Gutiérrez R, Nachum-Biala Y, Salant H, Mumcuoglu KY, Harrus S. Molecular screening of Ctenocephalides felis fleas collected from stray cats in the Jerusalem District, Israel, for Bartonella spp., Rickettsia spp. and Coxiella burnetii. Vet Parasitol Reg Stud Reports. 2015 Dec;1-2:59-64. doi: 10.1016/j.vprsr.2016.04.001. Epub 2016 Apr 13. PMID: 31018411.
Israel	Cohen R, Finn T, Babushkin F, Paran Y, Ben Ami R, Atamna A, Reisfeld S, Weber G, Petersiel N, Zayyad H, Leshem E, Weinberger M, Maor Y, Makhoul N, Nesher L, Zaide G, Klein D, Beth-Din A, Atiya-Nasagi Y. Spotted Fever Group Rickettsioses in Israel, 2010-2019. Emerg Infect Dis. 2021 Aug;27(8):2117-2126. doi: 10.3201/eid2708.203661. PMID: 34286684; PMCID: PMC8314820.
Israel	Karra N, Dolinski R, Akria L, Yampoulski Y, Awad J. A Case of Hemophagocytic Lymphohistiocytosis Associated With Mediterranean Spotted Fever in a Healthy 29-Year-Old Female. Open Forum Infect Dis. 2020 Aug 13;7(10):ofaa355. doi: 10.1093/ofid/ofaa355. PMID: 33072805; PMCID: PMC7545116.
Israel	Cohen R, Babushkin F, Shapiro M, Uda M, Atiya-Nasagi Y, Klein D, Finn T. Two Cases of Israeli Spotted Fever with Purpura Fulminans, Sharon District, Israel. Emerg Infect Dis. 2018 May;24(5):835-840. doi: 10.3201/eid2405.171992. PMID: 29664383; PMCID: PMC5938761.
Israel	Klein D, Beth-Din A, Cohen R, Lazar S, Glinert I, Zayyad H, Atiya-Nasagi Y. New Spotted Fever Group Rickettsia Isolate, Identified by Sequence Analysis of Conserved Genomic Regions. Pathogens. 2019 Dec 20;9(1):11. doi: 10.3390/pathogens9010011. PMID: 31861899; PMCID: PMC7168670.
Israel	Baneth G, Harrus S, Gal A, Aroch I. Canine vector-borne co-infections: Ehrlichia canis and Hepatozoon canis in the same host monocytes. Vet Parasitol. 2015 Feb 28;208(1-2):30-4. doi: 10.1016/j.vetpar.2014.12.013. Epub 2014 Dec 23. PMID: 25560923.
Italy	Tomassone L, Grego E, Auricchio D, Iori A, Giannini F, Rambozzi L. Lyme borreliosis spirochetes and spotted fever group rickettsiae in ixodid ticks from Pianosa island, Tuscany Archipelago, Italy. Vector Borne Zoonotic Dis. 2013 Feb;13(2):84-91. doi: 10.1089/vbz.2012.1046. Epub 2013 Jan 5. PMID: 23289398.
Italy	Blanda V, Torina A, La Russa F, D'Agostino R, Randazzo K, Scimeca S, Giudice E, Caracappa S, Cascio A, de la Fuente J. A retrospective study of the characterization of Rickettsia species in ticks collected from humans. Ticks Tick Borne Dis. 2017 Jun;8(4):610-614. doi: 10.1016/j.ttbdis.2017.04.005. Epub 2017 Apr 12. PMID: 28457821.
Italy	Otranto D, Dantas-Torres F, Giannelli A, Latrofa MS, Cascio A, Cazzin S, Ravagnan S, Montarsi F, Zanzani SA, Manfredi MT, Capelli G. Ticks infesting humans in Italy and associated pathogens. Parasit Vectors. 2014 Jul 14;7:328. doi: 10.1186/1756-3305-7-328. PMID: 25023709; PMCID: PMC4223688.
Italy	Chisu V, Foxi C, Masala G. First molecular detection of the human pathogen Rickettsia raoultii and other spotted fever group rickettsiae in Ixodid ticks from wild and domestic mammals. Parasitol Res. 2018 Nov;117(11):3421-3429. doi: 10.1007/s00436-018-6036-y. Epub 2018 Aug 4. PMID: 30078071.
Italy	Chisu V, Foxi C, Mannu R, Satta G, Masala G. A five-year survey of tick species and identification of tick-borne bacteria in Sardinia, Italy. Ticks Tick Borne Dis. 2018 Mar;9(3):678-681. doi: 10.1016/j.ttbdis.2018.02.008. Epub 2018 Feb 17. PMID: 29477960.
Italy	Chisu V, Masala G, Foxi C, Socolovschi C, Raoult D, Parola P. Rickettsia conorii israelensis in Rhipicephalus sanguineus ticks, Sardinia, Italy. Ticks Tick Borne Dis. 2014 Jun;5(4):446-8. doi: 10.1016/j.ttbdis.2014.02.003. Epub 2014 May 19. PMID: 24852264.
Italy	Chisu V, Zobba R, Foxi C, Pisu D, Masala G, Alberti A. Molecular detection and groEL typing of Rickettsia aeschlimannii in Sardinian ticks. Parasitol Res. 2016 Sep;115(9):3323-8. doi: 10.1007/s00436-016-5091-5. Epub 2016 Apr 30. PMID: 27130322.
Italy	Chisu V, Leulmi H, Masala G, Piredda M, Foxi C, Parola P. Detection of Rickettsia hoogstraalii, Rickettsia helvetica, Rickettsia massiliae, Rickettsia slovaca and Rickettsia aeschlimannii in ticks from Sardinia, Italy. Ticks Tick Borne Dis. 2017 Mar;8(3):347-352. doi: 10.1016/j.ttbdis.2016.12.007. Epub 2016 Dec 15. PMID: 28110915.
Italy	Chisu V, Loi F, Foxi C, Chessa G, Masu G, Rolesu S, Masala G. Coexistence of Tick-Borne Pathogens in Ticks Collected from their Hosts in Sardinia: an Update. Acta Parasitol. 2020 Dec;65(4):999-1004. doi: 10.1007/s11686-020-00240-z. Epub 2020 Jun 15. PMID: 32557083.
Italy	Pascucci I, Di Domenico M, Curini V, Cocco A, Averaimo D, D'Alterio N, Cammà C. Diversity of Rickettsia in Ticks Collected in Abruzzi and Molise Regions (Central Italy). Microorganisms. 2019 Dec 13;7(12):696. doi: 10.3390/microorganisms7120696. PMID: 31847276; PMCID: PMC6956140.
Italy	Scarpulla M, Barlozzari G, Marcario A, Salvato L, Blanda V, De Liberato C, D'Agostini C, Torina A, Macrì G. Molecular detection and characterization of spotted fever group rickettsiae in ticks from Central Italy. Ticks Tick Borne Dis. 2016 Jul;7(5):1052-1056. doi: 10.1016/j.ttbdis.2016.06.003. Epub 2016 Jun 15. PMID: 27365155.
Italy	Wallménius K, Barboutis C, Fransson T, Jaenson TG, Lindgren PE, Nyström F, Olsen B, Salaneck E, Nilsson K. Spotted fever Rickettsia species in Hyalomma and Ixodes ticks infesting migratory birds in the European Mediterranean area. Parasit Vectors. 2014 Jul 10;7:318. doi: 10.1186/1756-3305-7-318. PMID: 25011617; PMCID: PMC4230250.
Italy	Pascucci I, Di Domenico M, Capobianco Dondona G, Di Gennaro A, Polci A, Capobianco Dondona A, Mancuso E, Cammà C, Savini G, Cecere JG, Spina F, Monaco F. Assessing the role of migratory birds in the introduction of ticks and tick-borne pathogens from African countries: An Italian experience. Ticks Tick Borne Dis. 2019 Oct;10(6):101272. doi: 10.1016/j.ttbdis.2019.101272. Epub 2019 Aug 16. PMID: 31…
Italy	Toma L, Mancini F, Di Luca M, Cecere JG, Bianchi R, Khoury C, Quarchioni E, Manzia F, Rezza G, Ciervo A. Detection of microbial agents in ticks collected from migratory birds in central Italy. Vector Borne Zoonotic Dis. 2014 Mar;14(3):199-205. doi: 10.1089/vbz.2013.1458. Epub 2014 Feb 27. PMID: 24576218; PMCID: PMC3952585.
Italy	Battisti E, Urach K, Hodžić A, Fusani L, Hufnagl P, Felsberger G, Ferroglio E, Duscher GG. Zoonotic Pathogens in Ticks from Migratory Birds, Italy. Emerg Infect Dis. 2020 Dec;26(12):2986-2988. doi: 10.3201/eid2612.181686. PMID: 33219656; PMCID: PMC7706978.
Italy	Rollins RE, Schaper S, Kahlhofer C, Frangoulidis D, Strauß AFT, Cardinale M, Springer A, Strube C, Bakkes DK, Becker NS, Chitimia-Dobler L. Ticks (Acari: Ixodidae) on birds migrating to the island of Ponza, Italy, and the tick-borne pathogens they carry. Ticks Tick Borne Dis. 2021 Jan;12(1):101590. doi: 10.1016/j.ttbdis.2020.101590. Epub 2020 Oct 9. PMID: 33113477.
Italy	Sgroi G, Iatta R, Lia RP, Napoli E, Buono F, Bezerra-Santos MA, Veneziano V, Otranto D. Tick exposure and risk of tick-borne pathogens infection in hunters and hunting dogs: a citizen science approach. Transbound Emerg Dis. 2021 Sep 6. doi: 10.1111/tbed.14314. Epub ahead of print. PMID: 34487635.
Italy	Castro LR, Gabrielli S, Iori A, Cancrini G. Molecular detection of Rickettsia, Borrelia, and Babesia species in Ixodes ricinus sampled in northeastern, central, and insular areas of Italy. Exp Appl Acarol. 2015 Jul;66(3):443-52. doi: 10.1007/s10493-015-9899-y. Epub 2015 Mar 18. PMID: 25784072.
Italy	Mancini F, Ciccozzi M, Lo Presti A, Cella E, Giovanetti M, Di Luca M, Toma L, Bianchi R, Khoury C, Rezza G, Ciervo A. Characterization of spotted fever group Rickettsiae in ticks from a city park of Rome, Italy. Ann Ist Super Sanita. 2015;51(4):284-90. doi: 10.4415/ANN_15_04_07. PMID: 26783214.
Italy	Audino T, Pautasso A, Bellavia V, Carta V, Ferrari A, Verna F, Grattarola C, Iulini B, Pintore MD, Bardelli M, Cassina G, Tomassone L, Peletto S, Blanda V, Torina A, Caramelli M, Casalone C, Desiato R. Ticks infesting humans and associated pathogens: a cross-sectional study in a 3-year period (2017-2019) in northwest Italy. Parasit Vectors. 2021 Mar 5;14(1):136. doi: 10.1186/s13071-021-04603-x. P…
Italy	Pintore E, Olivieri E, Floriano AM, Sassera D, Sanna N, Garippa G. First detection of Amblyomma variegatum and molecular finding of Rickettsia africae in Sardinia, Italy. Ticks Tick Borne Dis. 2021 Jan;12(1):101561. doi: 10.1016/j.ttbdis.2020.101561. Epub 2020 Sep 25. PMID: 33007667.
Italy	Bezerra-Santos MA, Sgroi G, Mendoza-Roldan JA, Khedri J, Camarda A, Iatta R, Sazmand A, Otranto D. Ectoparasites of hedgehogs: From flea mite phoresy to their role as vectors of pathogens. Int J Parasitol Parasites Wildl. 2021 Apr 24;15:95-104. doi: 10.1016/j.ijppaw.2021.04.009. PMID: 33996441; PMCID: PMC8102208.
Italy	Cerutti F, Modesto P, Rizzo F, Cravero A, Jurman I, Costa S, Giammarino M, Mandola ML, Goria M, Radovic S, Cattonaro F, Acutis PL, Peletto S. The microbiota of hematophagous ectoparasites collected from migratory birds. PLoS One. 2018 Aug 27;13(8):e0202270. doi: 10.1371/journal.pone.0202270. PMID: 30148833; PMCID: PMC6110481.
Italy	Torina A, Blanda V, Antoci F, Scimeca S, D'Agostino R, Scariano E, Piazza A, Galluzzo P, Giudice E, Caracappa S. A Molecular survey of Anaplasma spp., Rickettsia spp., Ehrlichia canis and Babesia microti in foxes and fleas from Sicily. Transbound Emerg Dis. 2013 Nov;60 Suppl 2:125-30. doi: 10.1111/tbed.12137. PMID: 24589112.
Italy	Zanet S, Battisti E, Pepe P, Ciuca L, Colombo L, Trisciuoglio A, Ferroglio E, Cringoli G, Rinaldi L, Maurelli MP. Tick-borne pathogens in Ixodidae ticks collected from privately-owned dogs in Italy: a country-wide molecular survey. BMC Vet Res. 2020 Feb 7;16(1):46. doi: 10.1186/s12917-020-2263-4. PMID: 32028946; PMCID: PMC7006417.
Italy	Persichetti MF, Solano-Gallego L, Serrano L, Altet L, Reale S, Masucci M, Pennisi MG. Detection of vector-borne pathogens in cats and their ectoparasites in southern Italy. Parasit Vectors. 2016 May 10;9(1):247. doi: 10.1186/s13071-016-1534-1. PMID: 27160725; PMCID: PMC4862052.
Italy	Stefanetti V, Morganti G, Veronesi F, Gavaudan S, Capelli G, Ravagnan S, Antognoni MT, Bianchi F, Passamonti F. Exposure of Owned Dogs and Feeding Ticks to Spotted Fever Group Rickettsioses in Central Italy. Vector Borne Zoonotic Dis. 2018 Dec;18(12):704-708. doi: 10.1089/vbz.2018.2303. Epub 2018 Aug 21. PMID: 30129908.
Italy	Manoj RRS, Mendoza-Roldan JA, Latrofa MS, Remesar S, Brianti E, Otranto D. Molecular detection of zoonotic blood pathogens in ticks from illegally imported turtles in Italy. Acta Trop. 2021 Oct;222:106038. doi: 10.1016/j.actatropica.2021.106038. Epub 2021 Jul 3. PMID: 34224721.
Italy	Giudice E, Di Pietro S, Alaimo A, Blanda V, Lelli R, Francaviglia F, Caracappa S, Torina A. A molecular survey of Rickettsia felis in fleas from cats and dogs in Sicily (Southern Italy). PLoS One. 2014 Sep 9;9(9):e106820. doi: 10.1371/journal.pone.0106820. PMID: 25203839; PMCID: PMC4159232.
Italy	Raele DA, Galante D, Pugliese N, Salandra G, Cafiero MA. Spotted fever group rickettsiae associated with ixodid ticks in wild environment in Southern Italy. Microbiologyopen. 2018 Feb;7(1):e00527. doi: 10.1002/mbo3.527. Epub 2017 Oct 18. PMID: 29047217; PMCID: PMC5822307.
Italy	Baráková I, Derdáková M, Selyemová D, Chvostáč M, Špitalská E, Rosso F, Collini M, Rosà R, Tagliapietra V, Girardi M, Ramponi C, Hauffe HC, Rizzoli A. Tick-borne pathogens and their reservoir hosts in northern Italy. Ticks Tick Borne Dis. 2018 Feb;9(2):164-170. doi: 10.1016/j.ttbdis.2017.08.012. Epub 2017 Sep 1. PMID: 28890111.
Italy	Chisu V, Foxi C, Masu G, D' Amaddio B, Masala G. Detection of potentially pathogenic bacteria from Ixodes ricinus carried by pets in Tuscany, Italy. Vet Rec Open. 2020 Sep 17;7(1):e000395. doi: 10.1136/vetreco-2020-000395. PMID: 33024565; PMCID: PMC7500295.
Italy	Pennisi MG, Persichetti MF, Serrano L, Altet L, Reale S, Gulotta L, Solano-Gallego L. Ticks and associated pathogens collected from cats in Sicily and Calabria (Italy). Parasit Vectors. 2015 Oct 7;8:512. doi: 10.1186/s13071-015-1128-3. PMID: 26445916; PMCID: PMC4596469.
Italy	Da Rold G, Ravagnan S, Soppelsa F, Porcellato E, Soppelsa M, Obber F, Citterio CV, Carlin S, Danesi P, Montarsi F, Capelli G. Ticks are more suitable than red foxes for monitoring zoonotic tick-borne pathogens in northeastern Italy. Parasit Vectors. 2018 Mar 20;11(1):137. doi: 10.1186/s13071-018-2726-7. PMID: 29554970; PMCID: PMC5859681.
Italy	Scarpulla M, Barlozzari G, Salvato L, De Liberato C, Lorenzetti R, Macrì G. Rickettsia helvetica in Human-Parasitizing and Free-Living Ixodes ricinus from Urban and Wild Green Areas in the Metropolitan City of Rome, Italy. Vector Borne Zoonotic Dis. 2018 Aug;18(8):404-407. doi: 10.1089/vbz.2017.2235. Epub 2018 Apr 17. PMID: 29664700; PMCID: PMC6067101.
Italy	Beltrame A, Laroche M, Degani M, Perandin F, Bisoffi Z, Raoult D, Parola P. Tick-borne pathogens in removed ticks Veneto, northeastern Italy: A cross-sectional investigation. Travel Med Infect Dis. 2018 Nov-Dec;26:58-61. doi: 10.1016/j.tmaid.2018.08.008. Epub 2018 Sep 6. PMID: 30195006.
Italy	Garcia-Vozmediano A, Giglio G, Ramassa E, Nobili F, Rossi L, Tomassone L. Low Risk Perception about Ticks and Tick-Borne Diseases in an Area Recently Invaded by Ticks in Northwestern Italy. Vet Sci. 2021 Jul 13;8(7):131. doi: 10.3390/vetsci8070131. PMID: 34357923; PMCID: PMC8310202.
Italy	Pajoro M, Pistone D, Varotto Boccazzi I, Mereghetti V, Bandi C, Fabbi M, Scattorin F, Sassera D, Montagna M. Molecular screening for bacterial pathogens in ticks (Ixodes ricinus) collected on migratory birds captured in northern Italy. Folia Parasitol (Praha). 2018 Jun 15;65:2018.008. doi: 10.14411/fp.2018.008. PMID: 29925679.
Italy	Morganti G, Gavaudan S, Canonico C, Ravagnan S, Olivieri E, Diaferia M, Marenzoni ML, Antognoni MT, Capelli G, Silaghi C, Veronesi F. Molecular Survey on Rickettsia spp., Anaplasma phagocytophilum, Borrelia burgdorferi Sensu Lato, and Babesia spp. in Ixodes ricinus Ticks Infesting Dogs in Central Italy. Vector Borne Zoonotic Dis. 2017 Nov;17(11):743-748. doi: 10.1089/vbz.2017.2154. Epub 2017 Oct …
Italy	Pistone D, Pajoro M, Novakova E, Vicari N, Gaiardelli C, Viganò R, Luzzago C, Montagna M, Lanfranchi P. Ticks and bacterial tick-borne pathogens in Piemonte region, Northwest Italy. Exp Appl Acarol. 2017 Dec;73(3-4):477-491. doi: 10.1007/s10493-017-0202-2. Epub 2017 Nov 30. PMID: 29189951.
Italy	Bertola M, Montarsi F, Obber F, Da Rold G, Carlin S, Toniolo F, Porcellato E, Falcaro C, Mondardini V, Ormelli S, Ravagnan S. Occurrence and Identification of Ixodes ricinus Borne Pathogens in Northeastern Italy. Pathogens. 2021 Sep 13;10(9):1181. doi: 10.3390/pathogens10091181. PMID: 34578213; PMCID: PMC8470124.
Italy	Tomassone L, Ceballos LA, Ragagli C, Martello E, De Sousa R, Stella MC, Mannelli A. Importance of Common Wall Lizards in the Transmission Dynamics of Tick-Borne Pathogens in the Northern Apennine Mountains, Italy. Microb Ecol. 2017 Nov;74(4):961-968. doi: 10.1007/s00248-017-0994-y. Epub 2017 May 24. PMID: 28540487.
Italy	Sonnleitner ST, Simeoni J, Lang S, Dobler G, Speck S, Zelger R, Schennach H, Lass-Flörl C, Walder G. Spotted fever group--Rickettsiae in the Tyrols: evidence by seroepidemiology and PCR. Zoonoses Public Health. 2013 Jun;60(4):284-90. doi: 10.1111/j.1863-2378.2012.01534.x. Epub 2012 Aug 8. PMID: 22883690.
Italy	Garcia-Vozmediano A, Krawczyk AI, Sprong H, Rossi L, Ramassa E, Tomassone L. Ticks climb the mountains: Ixodid tick infestation and infection by tick-borne pathogens in the Western Alps. Ticks Tick Borne Dis. 2020 Sep;11(5):101489. doi: 10.1016/j.ttbdis.2020.101489. Epub 2020 Jun 8. PMID: 32723635.
Italy	Millet I, Ragionieri M, Tomassone L, Trentin C, Mannelli A. Assessment of the Exposure of People to Questing Ticks Carrying Agents of Zoonoses in Aosta Valley, Italy. Vet Sci. 2019 Mar 17;6(1):28. doi: 10.3390/vetsci6010028. PMID: 30884896; PMCID: PMC6466159.
Italy	Cafiso A, Olivieri E, Floriano AM, Chiappa G, Serra V, Sassera D, Bazzocchi C. Investigation of Tick-Borne Pathogens in Ixodes ricinus in a Peri-Urban Park in Lombardy (Italy) Reveals the Presence of Emerging Pathogens. Pathogens. 2021 Jun 10;10(6):732. doi: 10.3390/pathogens10060732. PMID: 34200825; PMCID: PMC8230559.
Italy	Pascucci I, Antognini E, Canonico C, Montalbano MG, Necci A, di Donato A, Moriconi M, Morandi B, Morganti G, Crotti S, Gavaudan S. One Health Approach to Rickettsiosis: A Five-Year Study on Spotted Fever Group Rickettsiae in Ticks Collected from Humans, Animals and Environment. Microorganisms. 2021 Dec 25;10(1):35. doi: 10.3390/microorganisms10010035. PMID: 35056484; PMCID: PMC8781306.
Italy	Geurden T, Becskei C, Six RH, Maeder S, Latrofa MS, Otranto D, Farkas R. Detection of tick-borne pathogens in ticks from dogs and cats in different European countries. Ticks Tick Borne Dis. 2018 Sep;9(6):1431-1436. doi: 10.1016/j.ttbdis.2018.06.013. Epub 2018 Jul 3. PMID: 29983263.
Italy	Mendoza-Roldan JA, Ravindran Santhakumari Manoj R, Latrofa MS, Iatta R, Annoscia G, Lovreglio P, Stufano A, Dantas-Torres F, Davoust B, Laidoudi Y, Mediannikov O, Otranto D. Role of reptiles and associated arthropods in the epidemiology of rickettsioses: A one health paradigm. PLoS Negl Trop Dis. 2021 Feb 17;15(2):e0009090. doi: 10.1371/journal.pntd.0009090. PMID: 33596200; PMCID: PMC7888606.
Italy	Ebani VV, Bertelloni F, Turchi B, Filogari D, Cerri D. Molecular survey of tick-borne pathogens in Ixodid ticks collected from hunted wild animals in Tuscany, Italy. Asian Pac J Trop Med. 2015 Sep;8(9):714-7. doi: 10.1016/j.apjtm.2015.07.033. Epub 2015 Jul 29. PMID: 26433656.
Italy	Battisti E, Zanet S, Boraso F, Minniti D, Giacometti M, Duscher GG, Ferroglio E. Survey on tick-borne pathogens in ticks removed from humans in Northwestern Italy. Vet Parasitol Reg Stud Reports. 2019 Dec;18:100352. doi: 10.1016/j.vprsr.2019.100352. Epub 2019 Nov 18. PMID: 31796169.
Italy	Martello E, Mannelli A, Grego E, Ceballos LA, Ragagli C, Stella MC, Tomassone L. Borrelia burgdorferi sensu lato and spotted fever group rickettsiae in small rodents and attached ticks in the Northern Apennines, Italy. Ticks Tick Borne Dis. 2019 Jun;10(4):862-867. doi: 10.1016/j.ttbdis.2019.04.005. Epub 2019 Apr 14. PMID: 31014939.
Italy	Mori E, Pisanu B, Zozzoli R, Solano E, Olivieri E, Sassera D, Montagna M. Arthropods and associated pathogens from native and introduced rodents in Northeastern Italy. Parasitol Res. 2018 Oct;117(10):3237-3243. doi: 10.1007/s00436-018-6022-4. Epub 2018 Jul 30. PMID: 30058030.
Italy	Chisu V, Zobba R, Lecis R, Sotgiu F, Masala G, Foxi C, Pisu D, Alberti A. GroEL typing and phylogeny of Anaplasma species in ticks from domestic and wild vertebrates. Ticks Tick Borne Dis. 2018 Jan;9(1):31-36. doi: 10.1016/j.ttbdis.2017.10.012. Epub 2017 Oct 26. PMID: 29089249.
Italy	Giangaspero A, Marangi M, Papini R, Paoletti B, Wijnveld M, Jongejan F. Theileria sp. OT3 and other tick-borne pathogens in sheep and ticks in Italy: molecular characterization and phylogeny. Ticks Tick Borne Dis. 2015 Feb;6(1):75-83. doi: 10.1016/j.ttbdis.2014.09.007. Epub 2014 Oct 22. PMID: 25448422.
Italy	Baráková I, Derdáková M, Carpi G, Rosso F, Collini M, Tagliapietra V, Ramponi C, Hauffe HC, Rizzoli A. Genetic and ecologic variability among Anaplasma phagocytophilum strains, northern Italy. Emerg Infect Dis. 2014 Jun;20(6):1082-5. doi: 10.3201/eid2006.131023. PMID: 24855911; PMCID: PMC4036757.
Italy	Di Domenico M, Pascucci I, Curini V, Cocco A, Dall'Acqua F, Pompilii C, Cammà C. Detection of Anaplasma phagocytophilum genotypes that are potentially virulent for human in wild ruminants and Ixodes ricinus in Central Italy. Ticks Tick Borne Dis. 2016 Jul;7(5):782-787. doi: 10.1016/j.ttbdis.2016.03.012. Epub 2016 Mar 19. PMID: 27020736.
Italy	Aureli S, Galuppi R, Ostanello F, Foley JE, Bonoli C, Rejmanek D, Rocchi G, Orlandi E, Tampieri MP. Abundance of questing ticks and molecular evidence for pathogens in ticks in three parks of Emilia-Romagna region of Northern Italy. Ann Agric Environ Med. 2015;22(3):459-66. doi: 10.5604/12321966.1167714. PMID: 26403115.
Italy	Díaz-Sánchez S, Hernández-Jarguín A, Torina A, de Mera IGF, Blanda V, Caracappa S, Gortazar C, de la Fuente J. Characterization of the bacterial microbiota in wild-caught Ixodes ventalloi. Ticks Tick Borne Dis. 2019 Feb;10(2):336-343. doi: 10.1016/j.ttbdis.2018.11.014. Epub 2018 Nov 19. PMID: 30482513.
Italy	Ramos RA, Latrofa MS, Giannelli A, Lacasella V, Campbell BE, Dantas-Torres F, Otranto D. Detection of Anaplasma platys in dogs and Rhipicephalus sanguineus group ticks by a quantitative real-time PCR. Vet Parasitol. 2014 Sep 15;205(1-2):285-8. doi: 10.1016/j.vetpar.2014.06.023. Epub 2014 Jun 27. PMID: 25027609.
Italy	Latrofa MS, Dantas-Torres F, Giannelli A, Otranto D. Molecular detection of tick-borne pathogens in Rhipicephalus sanguineus group ticks. Ticks Tick Borne Dis. 2014 Oct;5(6):943-6. doi: 10.1016/j.ttbdis.2014.07.014. Epub 2014 Aug 10. PMID: 25113982.
Italy	Martello E, Selmi M, Ragagli C, Ambrogi C, Stella MC, Mannelli A, Tomassone L. Rickettsia slovaca in immature Dermacentor marginatus and tissues from Apodemus spp. in the northern Apennines, Italy. Ticks Tick Borne Dis. 2013 Dec;4(6):518-21. doi: 10.1016/j.ttbdis.2013.07.002. Epub 2013 Oct 9. PMID: 24120274.
Italy	Selmi M, Ballardini M, Salvato L, Ricci E. Rickettsia spp. in Dermacentor marginatus ticks: analysis of the host-vector-pathogen interactions in a northern Mediterranean area. Exp Appl Acarol. 2017 May;72(1):79-91. doi: 10.1007/s10493-017-0132-z. Epub 2017 May 12. PMID: 28500468.
Italy	Sgroi G, Iatta R, Lia RP, D'Alessio N, Manoj RRS, Veneziano V, Otranto D. Spotted fever group rickettsiae in Dermacentor marginatus from wild boars in Italy. Transbound Emerg Dis. 2021 Jul;68(4):2111-2120. doi: 10.1111/tbed.13859. Epub 2020 Oct 11. PMID: 32986912.
Italy	Garcia-Vozmediano A, Giglio G, Ramassa E, Nobili F, Rossi L, Tomassone L. Dermacentor marginatus and Dermacentor reticulatus, and Their Infection by SFG Rickettsiae and Francisella-Like Endosymbionts, in Mountain and Periurban Habitats of Northwestern Italy. Vet Sci. 2020 Oct 16;7(4):157. doi: 10.3390/vetsci7040157. PMID: 33081422; PMCID: PMC7712301.
Italy	Zammarchi L, Farese A, Trotta M, Amantini A, Raoult D, Bartoloni A. Rickettsia africae infection complicated with painful sacral syndrome in an Italian traveller returning from Zimbabwe. Int J Infect Dis. 2014 Dec;29:194-6. doi: 10.1016/j.ijid.2014.10.017. Epub 2014 Nov 5. PMID: 25447725.
Italy	Tosoni A, Mirijello A, Ciervo A, Mancini F, Rezza G, Damiano F, Cauda R, Gasbarrini A, Addolorato G; Internal Medicine Sepsis Study Group. Human Rickettsia aeschlimannii infection: first case with acute hepatitis and review of the literature. Eur Rev Med Pharmacol Sci. 2016 Jun;20(12):2630-3. PMID: 27383315.
Italy	Colomba C, Siracusa L, Madonia S, Saporito L, Bonura C, De Grazia S, Giammanco GM. A case of spotted fever rickettsiosis in a human immunodeficiency virus-positive patient. J Med Microbiol. 2013 Sep;62(Pt 9):1363-1364. doi: 10.1099/jmm.0.053546-0. Epub 2013 Jun 20. PMID: 23788593.
Italy	Colomba C, Siracusa L, Trizzino M, Gioè C, Giammanco A, Cascio A. Myocarditis in Mediterranean spotted fever: a case report and a review of the literature. JMM Case Rep. 2016 Aug 30;3(4):e005039. doi: 10.1099/jmmcr.0.005039. PMID: 28348768; PMCID: PMC5330236.
Italy	Madeddu G, Fiore V, Mancini F, Caddeo A, Ciervo A, Babudieri S, Masala G, Bagella P, Nunnari G, Rezza G, Mura MS. Mediterranean spotted fever-like illness in Sardinia, Italy: a clinical and microbiological study. Infection. 2016 Dec;44(6):733-738. doi: 10.1007/s15010-016-0921-z. Epub 2016 Jul 5. PMID: 27380385.
Italy	Guccione C, Colomba C, Rubino R, Bonura C, Anastasia A, Agrenzano S, Caputo V, Giammanco GM, Cascio A. A severe case of Israeli spotted fever with pleural effusion in Italy. Infection. 2022 Feb;50(1):269-272. doi: 10.1007/s15010-021-01693-8. Epub 2021 Sep 9. PMID: 34499325; PMCID: PMC8803768.
Italy	Colomba C, Trizzino M, Giammanco A, Bonura C, Di Bona D, Tolomeo M, Cascio A. Israeli Spotted Fever in Sicily. Description of two cases and minireview. Int J Infect Dis. 2017 Aug;61:7-12. doi: 10.1016/j.ijid.2017.04.003. Epub 2017 Apr 10. PMID: 28408252.
Italy	Cascio A, Torina A, Valenzise M, Blanda V, Camarda N, Bombaci S, Iaria C, De Luca F, Wasniewska M. Scalp eschar and neck lymphadenopathy caused by Rickettsia massiliae. Emerg Infect Dis. 2013 May;19(5):836-7. doi: 10.3201/eid1905.121169. PMID: 23697545; PMCID: PMC3647502.
Italy	Eldin C, Virgili G, Attard L, Edouard S, Viale P, Raoult D, Parola P. Rickettsia massiliae infection after a tick bite on the eyelid. Travel Med Infect Dis. 2018 Nov-Dec;26:66-68. doi: 10.1016/j.tmaid.2018.08.002. Epub 2018 Aug 13. PMID: 30114479.
Italy	Costa C, Ferrari A, Binazzi R, Beltrame A, Tacconi D, Moro L, Edouard S, Parola P, Buonfrate D, Gobbi F. Imported scrub typhus in Europe: Report of three cases and a literature review. Travel Med Infect Dis. 2021 Jul-Aug;42:102062. doi: 10.1016/j.tmaid.2021.102062. Epub 2021 Apr 17. PMID: 33862243.
Italy	Zobba R, Anfossi AG, Pinna Parpaglia ML, Dore GM, Chessa B, Spezzigu A, Rocca S, Visco S, Pittau M, Alberti A. Molecular investigation and phylogeny of Anaplasma spp. in Mediterranean ruminants reveal the presence of neutrophil-tropic strains closely related to A. platys. Appl Environ Microbiol. 2014 Jan;80(1):271-80. doi: 10.1128/AEM.03129-13. Epub 2013 Oct 25. PMID: 24162569; PMCID: PMC3911010.
Italy	De Tommasi AS, Otranto D, Dantas-Torres F, Capelli G, Breitschwerdt EB, de Caprariis D. Are vector-borne pathogen co-infections complicating the clinical presentation in dogs? Parasit Vectors. 2013 Apr 15;6:97. doi: 10.1186/1756-3305-6-97. PMID: 23587324; PMCID: PMC3637325.
Italy	Solano-Gallego L, Caprì A, Pennisi MG, Caldin M, Furlanello T, Trotta M. Acute febrile illness is associated with Rickettsia spp infection in dogs. Parasit Vectors. 2015 Apr 10;8:216. doi: 10.1186/s13071-015-0824-3. PMID: 25886403; PMCID: PMC4407383.
Italy	Ebani VV, Guardone L, Marra F, Altomonte I, Nardoni S, Mancianti F. Arthropod-Borne Pathogens in Stray Cats from Northern Italy: A Serological and Molecular Survey. Animals (Basel). 2020 Dec 8;10(12):2334. doi: 10.3390/ani10122334. PMID: 33302522; PMCID: PMC7764348.
Italy	Ebani VV, Rocchigiani G, Nardoni S, Bertelloni F, Vasta V, Papini RA, Verin R, Poli A, Mancianti F. Molecular detection of tick-borne pathogens in wild red foxes (Vulpes vulpes) from Central Italy. Acta Trop. 2017 Aug;172:197-200. doi: 10.1016/j.actatropica.2017.05.014. Epub 2017 May 11. PMID: 28502642.
Italy	Santoro M, Veneziano V, D'Alessio N, Di Prisco F, Lucibelli MG, Borriello G, Cerrone A, Dantas-Torres F, Latrofa MS, Otranto D, Galiero G. Molecular survey of Ehrlichia canis and Coxiella burnetii infections in wild mammals of southern Italy. Parasitol Res. 2016 Nov;115(11):4427-4431. doi: 10.1007/s00436-016-5213-0. Epub 2016 Aug 17. PMID: 27535678.
Italy	Hofmann-Lehmann R, Wagmann N, Meli ML, Riond B, Novacco M, Joekel D, Gentilini F, Marsilio F, Pennisi MG, Lloret A, Carrapiço T, Boretti FS. Detection of 'Candidatus Neoehrlichia mikurensis' and other Anaplasmataceae and Rickettsiaceae in Canidae in Switzerland and Mediterranean countries. Schweiz Arch Tierheilkd. 2016 Oct;158(10):691-700. English. doi: 10.17236/sat00087. PMID: 27707682.
Italy	René-Martellet M, Lebert I, Chêne J, Massot R, Leon M, Leal A, Badavelli S, Chalvet-Monfray K, Ducrot C, Abrial D, Chabanne L, Halos L. Diagnosis and incidence risk of clinical canine monocytic ehrlichiosis under field conditions in Southern Europe. Parasit Vectors. 2015 Jan 6;8:3. doi: 10.1186/s13071-014-0613-4. PMID: 25561342; PMCID: PMC4302712.
Italy	Santoro M, D'Alessio N, Cerrone A, Lucibelli MG, Borriello G, Aloise G, Auriemma C, Riccone N, Galiero G. The Eurasian otter (Lutra lutra) as a potential host for rickettsial pathogens in southern Italy. PLoS One. 2017 Mar 7;12(3):e0173556. doi: 10.1371/journal.pone.0173556. PMID: 28267780; PMCID: PMC5340359.
Italy	Traversa D, Di Cesare A, Simonato G, Cassini R, Merola C, Diakou A, Halos L, Beugnet F, Frangipane di Regalbono A. Zoonotic intestinal parasites and vector-borne pathogens in Italian shelter and kennel dogs. Comp Immunol Microbiol Infect Dis. 2017 Apr;51:69-75. doi: 10.1016/j.cimid.2017.04.003. Epub 2017 Apr 21. PMID: 28504099.
Italy	Dzięgiel B, Adaszek L, Winiarczyk M, García-Bocanegra I, Carbonero A, Dębiak P, Winiarczyk S. Comparative analysis of 16S RNA nucleotide sequences of Anaplasma phagocytophilum detected in the blood of horses from various parts of Europe. J Med Microbiol. 2013 Dec;62(Pt 12):1891-1896. doi: 10.1099/jmm.0.058636-0. Epub 2013 Jun 20. PMID: 23788590.
Italy	Spada E, Proverbio D, Galluzzo P, Della Pepa A, Perego R, Bagnagatti De Giorgi G, Ferro E. Molecular study on selected vector-borne infections in urban stray colony cats in northern Italy. J Feline Med Surg. 2014 Aug;16(8):684-8. doi: 10.1177/1098612X13514422. Epub 2013 Dec 6. PMID: 24319060.
Italy	Rosso F, Tagliapietra V, Baráková I, Derdáková M, Konečný A, Hauffe HC, Rizzoli A. Prevalence and genetic variability of Anaplasma phagocytophilum in wild rodents from the Italian alps. Parasit Vectors. 2017 Jun 14;10(1):293. doi: 10.1186/s13071-017-2221-6. PMID: 28615038; PMCID: PMC5471728.
Italy	Zobba R, Ben Said M, Belkahia H, Pittau M, Cacciotto C, Pinna Parpaglia ML, Messadi L, Alberti A. Molecular epidemiology of Anaplasma spp. related to A. phagocytophilum in Mediterranean small ruminants. Acta Trop. 2020 Feb;202:105286. doi: 10.1016/j.actatropica.2019.105286. Epub 2019 Nov 29. PMID: 31790650.
Italy	Ebani VV, Rocchigiani G, Bertelloni F, Nardoni S, Leoni A, Nicoloso S, Mancianti F. Molecular survey on the presence of zoonotic arthropod-borne pathogens in wild red deer (Cervus elaphus). Comp Immunol Microbiol Infect Dis. 2016 Aug;47:77-80. doi: 10.1016/j.cimid.2016.06.003. Epub 2016 Jun 23. PMID: 27477510.
Italy	De Arcangeli S, Balboni A, Serafini F, Battilani M, Dondi F. Anaplasma phagocytophilum infection in thrombocytopenic dogs. Vet Ital. 2018 Mar 31;54(1):73-78. doi: 10.12834/VetIt.1070.5796.2. PMID: 29631317.
Italy	Dondi F, Russo S, Agnoli C, Mengoli N, Balboni A, Alberti A, Battilani M. Clinicopathological and molecular findings in a case of canine Anaplasma phagocytophilum infection in Northern Italy. ScientificWorldJournal. 2014;2014:810587. doi: 10.1155/2014/810587. Epub 2014 Jun 5. PMID: 25003154; PMCID: PMC4070542.
Italy	De Tommasi AS, Otranto D, Furlanello T, Tasca S, Cantacessi C, Breitschwerdt EB, Stanneck D, Dantas-Torres F, Baneth G, Capelli G, de Caprariis D. Evaluation of blood and bone marrow in selected canine vector-borne diseases. Parasit Vectors. 2014 Dec 2;7:534. doi: 10.1186/s13071-014-0534-2. PMID: 25441458; PMCID: PMC4261574.
Italy	Antognoni MT, Veronesi F, Morganti G, Mangili V, Fruganti G, Miglio A. Natural infection of Anaplasma platys in dogs from Umbria region (Central Italy). Vet Ital. 2014 Jan-Mar;50(1):49-56. doi: 10.12834/VetIt.82.258.2. PMID: 24715593.
Italy	Ramos RA, Giannelli A, Lia RP, Brianti E, Tarallo VD, Breitshwerdt EB, Dantas-Torres F, Stanneck D, Otranto D. Incidence of Cercopithifilaria bainae in dogs and probability of co-infection with other tick-borne pathogens. PLoS One. 2014 Feb 3;9(2):e88198. doi: 10.1371/journal.pone.0088198. PMID: 24498437; PMCID: PMC3912174.
Italy	De Tommasi AS, Baneth G, Breitschwerdt EB, Stanneck D, Dantas-Torres F, Otranto D, de Caprariis D. Anaplasma platys in bone marrow megakaryocytes of young dogs. J Clin Microbiol. 2014 Jun;52(6):2231-4. doi: 10.1128/JCM.00395-14. Epub 2014 Mar 12. PMID: 24622106; PMCID: PMC4042781.
Italy	Zobba R, Anfossi AG, Visco S, Sotgiu F, Dedola C, Pinna Parpaglia ML, Battilani M, Pittau M, Alberti A. Cell tropism and molecular epidemiology of Anaplasma platys-like strains in cats. Ticks Tick Borne Dis. 2015 Apr;6(3):272-80. doi: 10.1016/j.ttbdis.2015.01.008. Epub 2015 Feb 11. PMID: 25682496.
Italy	Latrofa MS, Dantas-Torres F, de Caprariis D, Cantacessi C, Capelli G, Lia RP, Breitschwerdt EB, Otranto D. Vertical transmission of Anaplasma platys and Leishmania infantum in dogs during the first half of gestation. Parasit Vectors. 2016 May 10;9(1):269. doi: 10.1186/s13071-016-1545-y. PMID: 27161003; PMCID: PMC4862140.
Italy	Balboni A, Urbani L, Morini M, Dondi F, Battilani M. Molecular detection of Anaplasma phagocytophilum in hair and spleen of cats revealed a possible underestimation of feline vector-borne pathogens. Res Vet Sci. 2021 Jul;137:144-149. doi: 10.1016/j.rvsc.2021.05.003. Epub 2021 May 5. PMID: 33975193.
Kazakhstan	Sansyzbayev Y, Nurmakhanov T, Berdibekov A, Vilkova A, Yeskhodzhayev O, St John HK, Jiang J, Farris CM, Richards AL. Survey for Rickettsiae Within Fleas of Great Gerbils, Almaty Oblast, Kazakhstan. Vector Borne Zoonotic Dis. 2017 Mar;17(3):172-178. doi: 10.1089/vbz.2016.2049. Epub 2016 Dec 19. PMID: 27992288.
Kazakhstan	Turebekov N, Abdiyeva K, Yegemberdiyeva R, Dmitrovsky A, Yeraliyeva L, Shapiyeva Z, Amirbekov A, Oradova A, Kachiyeva Z, Ziyadina L, Hoelscher M, Froeschl G, Dobler G, Zinner J, Frey S, Essbauer S. Prevalence of Rickettsia species in ticks including identification of unknown species in two regions in Kazakhstan. Parasit Vectors. 2019 May 3;12(1):197. doi: 10.1186/s13071-019-3440-9. PMID: 31053085…
Kyrgyyzstan	Altay K, Erol U, Sahin OF, Aytmirzakizi A. First molecular detection of Anaplasma species in cattle from Kyrgyzstan; molecular identification of human pathogenic novel genotype Anaplasma capra and Anaplasma phagocytophilum related strain. Ticks Tick Borne Dis. 2022 Jan;13(1):101861. doi: 10.1016/j.ttbdis.2021.101861. Epub 2021 Nov 3. PMID: 34773849.
Latvia	Namina A, Capligina V, Seleznova M, Krumins R, Aleinikova D, Kivrane A, Akopjana S, Lazovska M, Berzina I, Ranka R. Tick-borne pathogens in ticks collected from dogs, Latvia, 2011-2016. BMC Vet Res. 2019 Nov 6;15(1):398. doi: 10.1186/s12917-019-2149-5. PMID: 31694625; PMCID: PMC6836430.
Latvia	Capligina V, Seleznova M, Akopjana S, Freimane L, Lazovska M, Krumins R, Kivrane A, Namina A, Aleinikova D, Kimsis J, Kazarina A, Igumnova V, Bormane A, Ranka R. Large-scale countrywide screening for tick-borne pathogens in field-collected ticks in Latvia during 2017-2019. Parasit Vectors. 2020 Jul 14;13(1):351. doi: 10.1186/s13071-020-04219-7. PMID: 32665019; PMCID: PMC7362577.
Latvia	Capligina V, Salmane I, Keišs O, Vilks K, Japina K, Baumanis V, Ranka R. Prevalence of tick-borne pathogens in ticks collected from migratory birds in Latvia. Ticks Tick Borne Dis. 2014 Feb;5(1):75-81. doi: 10.1016/j.ttbdis.2013.08.007. Epub 2013 Nov 15. PMID: 24246709.
Latvia	Radzijevskaja J, Paulauskas A, Aleksandraviciene A, Jonauskaite I, Stanko M, Karbowiak G, Petko B. New records of spotted fever group rickettsiae in Baltic region. Microbes Infect. 2015 Nov-Dec;17(11-12):874-8. doi: 10.1016/j.micinf.2015.09.006. Epub 2015 Sep 15. PMID: 26383013.
Lithuania	Radzijevskaja J, Kaminskienė E, Lipatova I, Mardosaitė-Busaitienė D, Balčiauskas L, Stanko M, Paulauskas A. Prevalence and diversity of Rickettsia species in ectoparasites collected from small rodents in Lithuania. Parasit Vectors. 2018 Jun 28;11(1):375. doi: 10.1186/s13071-018-2947-9. PMID: 29954410; PMCID: PMC6025725.
Lithuania	Radzijevskaja J, Paulauskas A, Aleksandraviciene A, Jonauskaite I, Stanko M, Karbowiak G, Petko B. New records of spotted fever group rickettsiae in Baltic region. Microbes Infect. 2015 Nov-Dec;17(11-12):874-8. doi: 10.1016/j.micinf.2015.09.006. Epub 2015 Sep 15. PMID: 26383013.
Lithuania	Matulaityte V, Paulauskas A, Bratchikov M, Radzijevskaja J. New record of Rickettsia vini in Ixodes lividus ticks from Lithuania. Ticks Tick Borne Dis. 2020 May;11(3):101372. doi: 10.1016/j.ttbdis.2020.101372. Epub 2020 Jan 9. PMID: 31983628.
Lithuania	Mardosaitė-Busaitienė D, Radzijevskaja J, Balčiauskas L, Paulauskas A. First detection of Rickettsia helvetica in small mammals in Lithuania. New Microbes New Infect. 2018 Jan 6;22:19-23. doi: 10.1016/j.nmni.2017.12.012. PMID: 29556404; PMCID: PMC5857161.
Malta	Hornok S, Baneth G, Grima A, Takács N, Kontschán J, Meli ML, Suter V, Salant H, Farkas R, Hofmann-Lehmann R. Molecular investigations of cat fleas (Ctenocephalides felis) provide the first evidence of Rickettsia felis in Malta and Candidatus Rickettsia senegalensis in Israel. New Microbes New Infect. 2018 May 22;25:3-6. doi: 10.1016/j.nmni.2018.05.001. PMID: 29988839; PMCID: PMC6031890.
Malta	Mifsud M, Takács N, Gyurkovszky M, Solymosi N, Farkas R. Detection of Flea-Borne Pathogens from Cats and Fleas in a Maltese Shelter. Vector Borne Zoonotic Dis. 2020 Jul;20(7):529-534. doi: 10.1089/vbz.2019.2553. Epub 2020 Apr 8. PMID: 32267802.
Malta	Licari E, Takács N, Solymosi N, Farkas R. First detection of tick-borne pathogens of dogs from Malta. Ticks Tick Borne Dis. 2017 Mar;8(3):396-399. doi: 10.1016/j.ttbdis.2017.01.002. Epub 2017 Jan 18. PMID: 28143697.
Moldova	Movila A, Toderas I, Uspenskaia I, Conovalov J. Molecular detection of tick-borne pathogens in Ixodes ricinus from Moldova collected in 1960. Ticks Tick Borne Dis. 2013 Jun;4(4):359-61. doi: 10.1016/j.ttbdis.2012.12.004. Epub 2013 Feb 26. PMID: 23528990.
Nederlands	Krawczyk AI, van Duijvendijk GLA, Swart A, Heylen D, Jaarsma RI, Jacobs FHH, Fonville M, Sprong H, Takken W. Effect of rodent density on tick and tick-borne pathogen populations: consequences for infectious disease risk. Parasit Vectors. 2020 Jan 20;13(1):34. doi: 10.1186/s13071-020-3902-0. PMID: 31959217; PMCID: PMC6971888.
Nederlands	Hofmeester TR, Krawczyk AI, van Leeuwen AD, Fonville M, Montizaan MGE, van den Berge K, Gouwy J, Ruyts SC, Verheyen K, Sprong H. Role of mustelids in the life-cycle of ixodid ticks and transmission cycles of four tick-borne pathogens. Parasit Vectors. 2018 Nov 20;11(1):600. doi: 10.1186/s13071-018-3126-8. PMID: 30458847; PMCID: PMC6245527.
Nederlands	Wijburg SR, Fonville M, de Bruin A, van Rijn PA, Montizaan MGE, van den Broek J, Sprong H, Rijks JM. Prevalence and predictors of vector-borne pathogens in Dutch roe deer. Parasit Vectors. 2022 Mar 5;15(1):76. doi: 10.1186/s13071-022-05195-w. PMID: 35248157.
Netherlands	Uiterwijk M, Ibáñez-Justicia A, van de Vossenberg B, Jacobs F, Overgaauw P, Nijsse R, Dabekaussen C, Stroo A, Sprong H. Imported Hyalomma ticks in the Netherlands 2018-2020. Parasit Vectors. 2021 May 7;14(1):244. doi: 10.1186/s13071-021-04738-x. PMID: 33962655; PMCID: PMC8106226.
Netherlands	Sprong H, Fonville M, Docters van Leeuwen A, Devillers E, Ibañez-Justicia A, Stroo A, Hansford K, Cull B, Medlock J, Heyman P, Cochez C, Weis L, Silaghi C, Moutailler S. Detection of pathogens in Dermacentor reticulatus in northwestern Europe: evaluation of a high-throughput array. Heliyon. 2019 Feb 28;5(2):e01270. doi: 10.1016/j.heliyon.2019.e01270. PMID: 30891514; PMCID: PMC6401523.
Netherlands	Coipan EC, Jahfari S, Fonville M, Maassen CB, van der Giessen J, Takken W, Takumi K, Sprong H. Spatiotemporal dynamics of emerging pathogens in questing Ixodes ricinus. Front Cell Infect Microbiol. 2013 Jul 30;3:36. doi: 10.3389/fcimb.2013.00036. PMID: 23908971; PMCID: PMC3726834.
Netherlands	Michelet L, Delannoy S, Devillers E, Umhang G, Aspan A, Juremalm M, Chirico J, van der Wal FJ, Sprong H, Boye Pihl TP, Klitgaard K, Bødker R, Fach P, Moutailler S. High-throughput screening of tick-borne pathogens in Europe. Front Cell Infect Microbiol. 2014 Jul 29;4:103. doi: 10.3389/fcimb.2014.00103. PMID: 25120960; PMCID: PMC4114295.
Netherlands	Hirzmann J, Ebmer D, Sánchez-Contreras GJ, Rubio-García A, Magdowski G, Gärtner U, Taubert A, Hermosilla C. The seal louse (Echinophthirius horridus) in the Dutch Wadden Sea: investigation of vector-borne pathogens. Parasit Vectors. 2021 Feb 5;14(1):96. doi: 10.1186/s13071-021-04586-9. PMID: 33546761; PMCID: PMC7863525.
Netherlands	Jahfari S, Hofhuis A, Fonville M, van der Giessen J, van Pelt W, Sprong H. Molecular Detection of Tick-Borne Pathogens in Humans with Tick Bites and Erythema Migrans, in the Netherlands. PLoS Negl Trop Dis. 2016 Oct 5;10(10):e0005042. doi: 10.1371/journal.pntd.0005042. PMID: 27706159; PMCID: PMC5051699.
Norway	Pedersen BN, Jenkins A, Kjelland V. Tick-borne pathogens in Ixodes ricinus ticks collected from migratory birds in southern Norway. PLoS One. 2020 Apr 9;15(4):e0230579. doi: 10.1371/journal.pone.0230579. PMID: 32271774; PMCID: PMC7145107.
Norway	Hvidsten D, Frafjord K, Gray JS, Henningsson AJ, Jenkins A, Kristiansen BE, Lager M, Rognerud B, Slåtsve AM, Stordal F, Stuen S, Wilhelmsson P. The distribution limit of the common tick, Ixodes ricinus, and some associated pathogens in north-western Europe. Ticks Tick Borne Dis. 2020 Jul;11(4):101388. doi: 10.1016/j.ttbdis.2020.101388. Epub 2020 Feb 3. PMID: 32122808.
Norway	Kjær LJ, Klitgaard K, Soleng A, Edgar KS, Lindstedt HEH, Paulsen KM, Andreassen ÅK, Korslund L, Kjelland V, Slettan A, Stuen S, Kjellander P, Christensson M, Teräväinen M, Baum A, Jensen LM, Bødker R. Spatial patterns of pathogen prevalence in questing Ixodes ricinus nymphs in southern Scandinavia, 2016. Sci Rep. 2020 Nov 9;10(1):19376. doi: 10.1038/s41598-020-76334-5. PMID: 33168841; PMCID: PMC7…
Norway	Quarsten H, Skarpaas T, Fajs L, Noraas S, Kjelland V. Tick-borne bacteria in Ixodes ricinus collected in southern Norway evaluated by a commercial kit and established real-time PCR protocols. Ticks Tick Borne Dis. 2015 Jun;6(4):538-44. doi: 10.1016/j.ttbdis.2015.04.008. Epub 2015 Apr 28. PMID: 25985721.
Norway	Granquist EG, Kristiansson M, Lindgren PE, Matussek A, Nødtvedt A, Okstad W, Stuen S. Evaluation of microbial communities and symbionts in Ixodes ricinus and ungulate hosts (Cervus elaphus and Ovis aries) from shared habitats on the west coast of Norway. Ticks Tick Borne Dis. 2014 Oct;5(6):780-4. doi: 10.1016/j.ttbdis.2014.05.005. Epub 2014 Aug 15. PMID: 25132534.
Norway	Quarsten H, Salte T, Lorentzen ÅR, Hansen IJW, Hamre R, Forselv KJN, Øines Ø, Wennerås C, Noraas S. Tick-borne Pathogens Detected in the Blood of Immunosuppressed Norwegian Patients Living in a Tick-endemic Area. Clin Infect Dis. 2021 Oct 5;73(7):e2364-e2371. doi: 10.1093/cid/ciaa971. PMID: 32662513.
Norway	Razanske I, Rosef O, Radzijevskaja J, Krikstolaitis R, Paulauskas A. Impact of tick-borne Anaplasma phagocytophilum infections in calves of moose (Alces alces) in southern Norway. Folia Parasitol (Praha). 2021 Oct 13;68:2021.023. doi: 10.14411/fp.2021.023. PMID: 34782490.
Palestine	Ereqat S, Nasereddin A, Al-Jawabreh A, Azmi K, Harrus S, Mumcuoglu K, Apanaskevich D, Abdeen Z. Molecular Detection and Identification of Spotted Fever Group Rickettsiae in Ticks Collected from the West Bank, Palestinian Territories. PLoS Negl Trop Dis. 2016 Jan 15;10(1):e0004348. doi: 10.1371/journal.pntd.0004348. PMID: 26771654; PMCID: PMC4714870.
Palestine	Ravi A, Ereqat S, Al-Jawabreh A, Abdeen Z, Abu Shamma O, Hall H, Pallen MJ, Nasereddin A. Metagenomic profiling of ticks: Identification of novel rickettsial genomes and detection of tick-borne canine parvovirus. PLoS Negl Trop Dis. 2019 Jan 14;13(1):e0006805. doi: 10.1371/journal.pntd.0006805. PMID: 30640905; PMCID: PMC6347332.
Poland	Gałęcki R, Jaroszewski J, Bakuła T, Galon EM, Xuan X. Molecular Detection of Selected Pathogens with Zoonotic Potential in Deer Keds (Lipoptena fortisetosa). Pathogens. 2021 Mar 10;10(3):324. doi: 10.3390/pathogens10030324. PMID: 33801932; PMCID: PMC7999563.
Poland	Dwużnik-Szarek D, Mierzejewska EJ, Alsarraf M, Alsarraf M, Bajer A. Pathogens detected in the tick Haemaphysalis concinna in Western Poland: known and unknown threats. Exp Appl Acarol. 2021 Aug;84(4):769-783. doi: 10.1007/s10493-021-00647-x. Epub 2021 Aug 11. PMID: 34379235; PMCID: PMC8367898.
Poland	Biernat B, Stańczak J, Michalik J, Sikora B, Cieniuch S. Rickettsia helvetica and R. monacensis infections in immature Ixodes ricinus ticks derived from sylvatic passerine birds in west-central Poland. Parasitol Res. 2016 Sep;115(9):3469-77. doi: 10.1007/s00436-016-5110-6. Epub 2016 May 11. PMID: 27164834; PMCID: PMC4980418.
Poland	Michalski MM, Kubiak K, Szczotko M, Dmitryjuk M. Tick-Borne Pathogens in Ticks Collected from Wild Ungulates in North-Eastern Poland. Pathogens. 2021 May 11;10(5):587. doi: 10.3390/pathogens10050587. PMID: 34064818; PMCID: PMC8151034.
Poland	Piksa K, Stańczak J, Biernat B, Górz A, Nowak-Chmura M, Siuda K. Detection of Borrelia burgdorferi sensu lato and spotted fever group rickettsiae in hard ticks (Acari, Ixodidae) parasitizing bats in Poland. Parasitol Res. 2016 Apr;115(4):1727-31. doi: 10.1007/s00436-016-4936-2. Epub 2016 Feb 2. PMID: 26833325; PMCID: PMC4799242.
Poland	Skotarczak B, Wodecka B, Rymaszewska A, Adamska M. Molecular evidence for bacterial pathogens in Ixodes ricinus ticks infesting Shetland ponies. Exp Appl Acarol. 2016 Jun;69(2):179-89. doi: 10.1007/s10493-016-0027-4. Epub 2016 Feb 26. PMID: 26920921; PMCID: PMC4844639.
Poland	Wodecka B, Rymaszewska A, Skotarczak B. Host and pathogen DNA identification in blood meals of nymphal Ixodes ricinus ticks from forest parks and rural forests of Poland. Exp Appl Acarol. 2014 Apr;62(4):543-55. doi: 10.1007/s10493-013-9763-x. Epub 2013 Dec 19. PMID: 24352572; PMCID: PMC3933768.
Poland	Kirczuk L, Piotrowski M, Rymaszewska A. Detection of Tick-Borne Pathogens of the Genera Rickettsia, Anaplasma and Francisella in Ixodes ricinus Ticks in Pomerania (Poland). Pathogens. 2021 Jul 15;10(7):901. doi: 10.3390/pathogens10070901. PMID: 34358050; PMCID: PMC8308924.
Poland	Kowalec M, Szewczyk T, Welc-Falęciak R, Siński E, Karbowiak G, Bajer A. Rickettsiales Occurrence and Co-occurrence in Ixodes ricinus Ticks in Natural and Urban Areas. Microb Ecol. 2019 May;77(4):890-904. doi: 10.1007/s00248-018-1269-y. Epub 2018 Oct 16. PMID: 30327827; PMCID: PMC6478632.
Poland	Stańczak J, Biernat B, Matyjasek A, Racewicz M, Zalewska M, Lewandowska D. Kampinos National Park: a risk area for spotted fever group rickettsioses, central Poland? Exp Appl Acarol. 2016 Nov;70(3):395-410. doi: 10.1007/s10493-016-0083-9. Epub 2016 Sep 8. PMID: 27631765; PMCID: PMC5061876.
Poland	Stańczak J, Biernat B, Racewicz M, Zalewska M, Matyjasek A. Prevalence of different Rickettsia spp. in Ixodes ricinus and Dermacentor reticulatus ticks (Acari: Ixodidae) in north-eastern Poland. Ticks Tick Borne Dis. 2018 Feb;9(2):427-434. doi: 10.1016/j.ttbdis.2017.12.010. Epub 2017 Dec 21. PMID: 29290582.
Poland	Welc-Falęciak R, Kowalec M, Karbowiak G, Bajer A, Behnke JM, Siński E. Rickettsiaceae and Anaplasmataceae infections in Ixodes ricinus ticks from urban and natural forested areas of Poland. Parasit Vectors. 2014 Mar 24;7:121. doi: 10.1186/1756-3305-7-121. PMID: 24661311; PMCID: PMC3994390.
Poland	Król N, Obiegala A, Pfeffer M, Lonc E, Kiewra D. Detection of selected pathogens in ticks collected from cats and dogs in the Wrocław Agglomeration, South-West Poland. Parasit Vectors. 2016 Jun 21;9(1):351. doi: 10.1186/s13071-016-1632-0. PMID: 27329450; PMCID: PMC4915085.
Poland	Rymaszewska A, Piotrowski M. Use of DNA sequences for Rickettsia identification in Ixodes ricinus ticks: the first detection of Rickettsia monacensis in Poland. Microbes Infect. 2013 Feb;15(2):140-6. doi: 10.1016/j.micinf.2012.11.005. Epub 2012 Nov 20. PMID: 23178758.
Poland	Pawelczyk O, Asman M, Solarz K. The molecular detection of Anaplasma phagocytophilum and Rickettsia spp. in cat and dog fleas collected from companion animals. Folia Parasitol (Praha). 2019 Nov 12;66:2019.020. doi: 10.14411/fp.2019.020. PMID: 31823859.
Poland	Dunaj J, Trzeszczkowski A, Moniuszko-Malinowska A, Rutkowski K, Pancewicz S. Assessment of tick-borne pathogens presence in Dermacentor reticulatus ticks in north-eastern Poland. Adv Med Sci. 2021 Mar;66(1):113-118. doi: 10.1016/j.advms.2021.01.002. Epub 2021 Jan 16. PMID: 33461099.
Poland	Zając V, Wójcik-Fatla A, Sawczyn A, Cisak E, Sroka J, Kloc A, Zając Z, Buczek A, Dutkiewicz J, Bartosik K. Prevalence of infections and co-infections with 6 pathogens in Dermacentor reticulatus ticks collected in eastern Poland. Ann Agric Environ Med. 2017 Mar 21;24(1):26-32. doi: 10.5604/12321966.1233893. PMID: 28378977.
Poland	Grochowska A, Dunaj J, Pancewicz S, Czupryna P, Majewski P, Wondim M, Tryniszewska E, Moniuszko-Malinowska A. Detection of Borrelia burgdorferi s.l., Anaplasma phagocytophilum and Babesia spp. in Dermacentor reticulatus ticks found within the city of Białystok, Poland-first data. Exp Appl Acarol. 2021 Sep;85(1):63-73. doi: 10.1007/s10493-021-00655-x. Epub 2021 Sep 15. PMID: 34528136; PMCID: PMC84…
Poland	Kiewra D, Zaleśny G, Czułowska A. The prevalence of Anaplasma phagocytophilum in questing Ixodes ricinus ticks in SW Poland. Pol J Microbiol. 2014;63(1):89-93. PMID: 25033668.
Poland	Kirczuk L, Piotrowski M, Rymaszewska A. Detection of Tick-Borne Pathogens of the Genera Rickettsia, Anaplasma and Francisella in Ixodes ricinus Ticks in Pomerania (Poland). Pathogens. 2021 Jul 15;10(7):901. doi: 10.3390/pathogens10070901. PMID: 34358050; PMCID: PMC8308924.
Poland	Dwużnik D, Mierzejewska EJ, Drabik P, Kloch A, Alsarraf M, Behnke JM, Bajer A. The role of juvenile Dermacentor reticulatus ticks as vectors of microorganisms and the problem of 'meal contamination'. Exp Appl Acarol. 2019 Jun;78(2):181-202. doi: 10.1007/s10493-019-00380-6. Epub 2019 May 22. PMID: 31119415.
Poland	Mierzejewska EJ, Pawełczyk A, Radkowski M, Welc-Falęciak R, Bajer A. Pathogens vectored by the tick, Dermacentor reticulatus, in endemic regions and zones of expansion in Poland. Parasit Vectors. 2015 Sep 24;8:490. doi: 10.1186/s13071-015-1099-4. PMID: 26403456; PMCID: PMC4581476.
Poland	Palomar AM, Premchand-Branker S, Alberdi P, Belova OA, Moniuszko-Malinowska A, Kahl O, Bell-Sakyi L. Isolation of known and potentially pathogenic tick-borne microorganisms from European ixodid ticks using tick cell lines. Ticks Tick Borne Dis. 2019 Apr;10(3):628-638. doi: 10.1016/j.ttbdis.2019.02.008. Epub 2019 Feb 19. PMID: 30819609; PMCID: PMC6446187.
Poland	Radzijevskaja J, Paulauskas A, Aleksandraviciene A, Jonauskaite I, Stanko M, Karbowiak G, Petko B. New records of spotted fever group rickettsiae in Baltic region. Microbes Infect. 2015 Nov-Dec;17(11-12):874-8. doi: 10.1016/j.micinf.2015.09.006. Epub 2015 Sep 15. PMID: 26383013.
Poland	Wójcik-Fatla A, Cisak E, Zając V, Sroka J, Sawczyn A, Dutkiewicz J. Study on tick-borne rickettsiae in eastern Poland. I. Prevalence in Dermacentor reticulatus (Acari: Amblyommidae). Ann Agric Environ Med. 2013;20(2):276-9. PMID: 23772574.
Poland	Chmielewski T, Szymanek A, Mączka I, Fiecek B, Simon K, Tylewska-Wierzbanowska S. Case report of African tick-bite fever from Poland. Postepy Dermatol Alergol. 2013 Dec;30(6):396-8. doi: 10.5114/pdia.2013.39438. Epub 2013 Dec 18. PMID: 24494003; PMCID: PMC3907904.
Poland	Tomasiewicz K, Krzowska-Firych J, Bielec D, Socolovschi C, Raoult D. First case of imported African tick-bite fever in Poland - Case report. Ann Agric Environ Med. 2015;22(3):412-3. doi: 10.5604/12321966.1167703. PMID: 26403104.
Poland	Moniuszko-Malinowska A, Dunaj J, Andersson MO, Chmielewski T, Czupryna P, Groth M, Grygorczuk S, Zajkowska J, Kondrusik M, Kruszewska E, Pancewicz S. Anaplasmosis in Poland - analysis of 120 patients. Ticks Tick Borne Dis. 2021 Sep;12(5):101763. doi: 10.1016/j.ttbdis.2021.101763. Epub 2021 Jun 2. PMID: 34161867.
Poland	Gajda E, Hildebrand J, Sprong H, Buńkowska-Gawlik K, Perec-Matysiak A, Coipan EC. Spotted fever rickettsiae in wild-living rodents from south-western Poland. Parasit Vectors. 2017 Sep 6;10(1):413. doi: 10.1186/s13071-017-2356-5. PMID: 28874204; PMCID: PMC5585920.
Poland	Rymaszewska A. Investigation of the tick-borne pathogens Rickettsia helvetica and Anaplasma phagocytophilum in the blood of the domestic goat (Capra hircus). Pol J Vet Sci. 2018 Jun;21(2):415-417. doi: 10.24425/122607. PMID: 30450885.
Poland	Dzięgiel B, Adaszek L, Winiarczyk M, García-Bocanegra I, Carbonero A, Dębiak P, Winiarczyk S. Comparative analysis of 16S RNA nucleotide sequences of Anaplasma phagocytophilum detected in the blood of horses from various parts of Europe. J Med Microbiol. 2013 Dec;62(Pt 12):1891-1896. doi: 10.1099/jmm.0.058636-0. Epub 2013 Jun 20. PMID: 23788590.
Poland	Adaszek, Ł., Wilczyńska, A., Ziętek, J. et al. Granulocytic anaplasmosis in captive ring-tailed lemur (Lemur catta) in Poland. BMC Vet Res 17, 118 (2021). https://doi.org/10.1186/s12917-021-02827-8
Poland	Teodorowski O, Kalinowski M, Winiarczyk D, Janecki R, Winiarczyk S, Adaszek Ł. Molecular surveillance of tick-borne diseases affecting horses in Poland-Own observations. Vet Med Sci. 2021 Jul;7(4):1159-1165. doi: 10.1002/vms3.451. Epub 2021 Feb 23. PMID: 33620135; PMCID: PMC8294402.
Portugal	Pereira A, Parreira R, Cotão AJ, Nunes M, Vieira ML, Azevedo F, Campino L, Maia C. Tick-borne bacteria and protozoa detected in ticks collected from domestic animals and wildlife in central and southern Portugal. Ticks Tick Borne Dis. 2018 Feb;9(2):225-234. doi: 10.1016/j.ttbdis.2017.09.008. Epub 2017 Sep 20. PMID: 28958791.
Portugal	Barradas PF, Mesquita JR, Mateus TL, Ferreira P, Amorim I, Gärtner F, de Sousa R. Molecular detection of Rickettsia spp. in ticks and fleas collected from rescued hedgehogs (Erinaceus europaeus) in Portugal. Exp Appl Acarol. 2021 Mar;83(3):449-460. doi: 10.1007/s10493-021-00600-y. Epub 2021 Mar 2. PMID: 33655451.
Portugal	Maia C, Ferreira A, Nunes M, Vieira ML, Campino L, Cardoso L. Molecular detection of bacterial and parasitic pathogens in hard ticks from Portugal. Ticks Tick Borne Dis. 2014 Jun;5(4):409-14. doi: 10.1016/j.ttbdis.2014.01.009. Epub 2014 Apr 18. PMID: 24745731.
Portugal	Kubelová M, Papoušek I, Bělohlávek T, de Bellocq JG, Baird SJ, Široký P. Spotted fever group rickettsiae detected in immature stages of ticks parasitizing on Iberian endemic lizard Lacerta schreiberi Bedriaga, 1878. Ticks Tick Borne Dis. 2015 Sep;6(6):711-4. doi: 10.1016/j.ttbdis.2015.06.003. Epub 2015 Jun 12. PMID: 26141751.
Portugal	Milhano N, Palma M, Marcili A, Núncio MS, de Carvalho IL, de Sousa R. Rickettsia lusitaniae sp. nov. isolated from the soft tick Ornithodoros erraticus (Acarina: Argasidae). Comp Immunol Microbiol Infect Dis. 2014 May;37(3):189-93. doi: 10.1016/j.cimid.2014.01.006. Epub 2014 Jan 30. PMID: 24513450.
Portugal	Barradas PF, Mesquita JR, Ferreira P, Amorim I, Gärtner F. Detection of tick-borne pathogens in Rhipicephalus sanguineus sensu lato and dogs from different districts of Portugal. Ticks Tick Borne Dis. 2020 Nov;11(6):101536. doi: 10.1016/j.ttbdis.2020.101536. Epub 2020 Aug 4. PMID: 32993945.
Portugal	Santos AS, de Bruin A, Veloso AR, Marques C, Pereira da Fonseca I, de Sousa R, Sprong H, Santos-Silva MM. Detection of Anaplasma phagocytophilum, Candidatus Neoehrlichia sp., Coxiella burnetii and Rickettsia spp. in questing ticks from a recreational park, Portugal. Ticks Tick Borne Dis. 2018 Sep;9(6):1555-1564. doi: 10.1016/j.ttbdis.2018.07.010. Epub 2018 Jul 26. PMID: 30097348.
Portugal	Crespo P, Seixas D, Marques N, Oliveira J, da Cunha S, Meliço-Silvestre A. Mediterranean spotted fever: case series of 24 years (1989-2012). Springerplus. 2015 Jun 17;4:272. doi: 10.1186/s40064-015-1042-3. PMID: 26090319; PMCID: PMC4469589.
Portugal	Andrade MM, Gorgulho A, Magalhães RT, Valadas R, Pereira LM, Freire S, Cruz D. Haemophagocytic Lymphohistiocytosis as a Complication of Israeli Spotted Fever. Eur J Case Rep Intern Med. 2022 Jan 17;9(1):003073. doi: 10.12890/2022_003073. PMID: 35169573; PMCID: PMC8833297.
Portugal	Bota S, de Sousa R, Santos M, Varandas L, Gouveia CF. Severe Israeli spotted fever with multiorgan failure in a child. Ticks Tick Borne Dis. 2016 Jul;7(5):663-664. doi: 10.1016/j.ttbdis.2016.02.013. Epub 2016 Feb 12. PMID: 26905298.
Portugal	de Sousa R, Pereira BI, Nazareth C, Cabral S, Ventura C, Crespo P, Marques N, da Cunha S. Rickettsia slovaca infection in humans, Portugal. Emerg Infect Dis. 2013 Oct;19(10):1627-9. doi: 10.3201/eid1910.130376. PMID: 24050379; PMCID: PMC3810745.
Portugal	Pereira A, Parreira R, Nunes M, Casadinho A, Vieira ML, Campino L, Maia C. Molecular detection of tick-borne bacteria and protozoa in cervids and wild boars from Portugal. Parasit Vectors. 2016 May 10;9(1):251. doi: 10.1186/s13071-016-1535-0. PMID: 27160767; PMCID: PMC4862153.
Portugal	Maia C, Cristóvão JM, Pereira A, Parreira R, Campino L. Detection of Rickettsia conorii israelensis DNA in the Blood of a Cat and a Dog From Southern Portugal. Top Companion Anim Med. 2019 Sep;36:12-15. doi: 10.1053/j.tcam.2019.06.001. Epub 2019 Jun 25. PMID: 31472723.
Portugal	Dordio, A.M., Beck, R., Nunes, T. et al. Molecular survey of vector-borne diseases in two groups of domestic dogs from Lisbon, Portugal. Parasites Vectors 14, 163 (2021). https://doi.org/10.1186/s13071-021-04650-4
Romania	Borşan SD, Ionică AM, Galon C, Toma-Naic A, Peştean C, Sándor AD, Moutailler S, Mihalca AD. High Diversity, Prevalence, and Co-infection Rates of Tick-Borne Pathogens in Ticks and Wildlife Hosts in an Urban Area in Romania. Front Microbiol. 2021 Mar 9;12:645002. doi: 10.3389/fmicb.2021.645002. PMID: 33767683; PMCID: PMC7985354.
Romania	Andersson MO, Tolf C, Tamba P, Stefanache M, Radbea G, Frangoulidis D, Tomaso H, Waldenström J, Dobler G, Chitimia-Dobler L. Molecular survey of neglected bacterial pathogens reveals an abundant diversity of species and genotypes in ticks collected from animal hosts across Romania. Parasit Vectors. 2018 Mar 20;11(1):144. doi: 10.1186/s13071-018-2756-1. PMID: 29554947; PMCID: PMC5859542.
Romania	Andersson MO, Marga G, Banu T, Dobler G, Chitimia-Dobler L. Tick-borne pathogens in tick species infesting humans in Sibiu County, central Romania. Parasitol Res. 2018 May;117(5):1591-1597. doi: 10.1007/s00436-018-5848-0. Epub 2018 Mar 28. PMID: 29589118.
Romania	Matei IA, Ionică AM, Corduneanu A, Domșa C, Sándor AD. The Presence of Ehrlichia Canis in Rhipicephalus Bursa Ticks Collected from Ungulates in Continental Eastern Europe. J Vet Res. 2021 Sep 23;65(3):271-275. doi: 10.2478/jvetres-2021-0044. PMID: 34917838; PMCID: PMC8643095.
Romania	Ionita M, Mitrea IL, Pfister K, Hamel D, Silaghi C. Molecular evidence for bacterial and protozoan pathogens in hard ticks from Romania. Vet Parasitol. 2013 Sep 1;196(1-2):71-6. doi: 10.1016/j.vetpar.2013.01.016. Epub 2013 Jan 29. PMID: 23428204.
Romania	Ionita M, Silaghi C, Mitrea IL, Edouard S, Parola P, Pfister K. Molecular detection of Rickettsia conorii and other zoonotic spotted fever group rickettsiae in ticks, Romania. Ticks Tick Borne Dis. 2016 Feb;7(1):150-153. doi: 10.1016/j.ttbdis.2015.10.006. Epub 2015 Oct 17. PMID: 26507182.
Romania	Mărcuţan ID, Kalmár Z, Ionică AM, D'Amico G, Mihalca AD, Vasile C, Sándor AD. Spotted fever group rickettsiae in ticks of migratory birds in Romania. Parasit Vectors. 2016 May 20;9(1):294. doi: 10.1186/s13071-016-1565-7. PMID: 27207258; PMCID: PMC4875720.
Romania	Matei IA, Kalmár Z, Lupşe M, D'Amico G, Ionică AM, Dumitrache MO, Gherman CM, Mihalca AD. The risk of exposure to rickettsial infections and human granulocytic anaplasmosis associated with Ixodes ricinus tick bites in humans in Romania: A multiannual study. Ticks Tick Borne Dis. 2017 Mar;8(3):375-378. doi: 10.1016/j.ttbdis.2016.12.013. Epub 2016 Dec 29. PMID: 28063832.
Romania	Raileanu C, Moutailler S, Porea D, Oslobanu L, Anita D, Anita A, Vayssier-Taussat M, Savuta G. Molecular Evidence of Rickettsia spp., Anaplasma phagocytophilum, and "Candidatus Neoehrlichia mikurensis" in Ticks from Natural and Urban Habitats in Eastern Romania. Vector Borne Zoonotic Dis. 2018 Jul;18(7):343-349. doi: 10.1089/vbz.2017.2221. Epub 2018 May 7. PMID: 29733258.
Romania	Raileanu C, Moutailler S, Pavel I, Porea D, Mihalca AD, Savuta G, Vayssier-Taussat M. Borrelia Diversity and Co-infection with Other Tick Borne Pathogens in Ticks. Front Cell Infect Microbiol. 2017 Feb 14;7:36. doi: 10.3389/fcimb.2017.00036. PMID: 28261565; PMCID: PMC5306127.
Romania	Sándor AD, Kalmár Z, Matei I, Ionică AM, Mărcuţan ID. Urban Breeding Corvids as Disseminators of Ticks and Emerging Tick-Borne Pathogens. Vector Borne Zoonotic Dis. 2017 Feb;17(2):152-154. doi: 10.1089/vbz.2016.2054. Epub 2016 Dec 6. PMID: 27922802.
Romania	Hornok S, Szőke K, Meli ML, Sándor AD, Görföl T, Estók P, Wang Y, Tu VT, Kováts D, Boldogh SA, Corduneanu A, Sulyok KM, Gyuranecz M, Kontschán J, Takács N, Halajian A, Epis S, Hofmann-Lehmann R. Molecular detection of vector-borne bacteria in bat ticks (Acari: Ixodidae, Argasidae) from eight countries of the Old and New Worlds. Parasit Vectors. 2019 Jan 22;12(1):50. doi: 10.1186/s13071-019-3303-4…
Romania	Koetsveld J, Tijsse-Klasen E, Herremans T, Hovius JW, Sprong H. Serological and molecular evidence for spotted fever group Rickettsia and Borrelia burgdorferi sensu lato co-infections in The Netherlands. Ticks Tick Borne Dis. 2016 Mar;7(2):371-7. doi: 10.1016/j.ttbdis.2015.12.010. Epub 2015 Dec 17. PMID: 26739030.
Romania	Morar D, Dărăbuş G, Imre M, Ilie MS, Imre K. First record of autochthonous canine ehrlichiosis caused by Ehrlichia canis in Romania. Vet Clin Pathol. 2015 Jun;44(2):200-4. doi: 10.1111/vcp.12252. Epub 2015 Apr 13. PMID: 25867940.
Romania	Matei IA, Corduneanu A, Sándor AD, Ionică AM, Panait L, Kalmár Z, Ivan T, Papuc I, Bouari C, Fit N, Mihalca AD. Rickettsia spp. in bats of Romania: high prevalence of Rickettsia monacensis in two insectivorous bat species. Parasit Vectors. 2021 Feb 10;14(1):107. doi: 10.1186/s13071-021-04592-x. Erratum in: Parasit Vectors. 2021 Apr 6;14(1):187. PMID: 33568213; PMCID: PMC7873661.
Romania	Matei IA, Ivan T, Ionică AM, D'Amico G, Deak G, Nadas GC, Novac CS, Gherman CM, Mihalca AD. Anaplasma phagocytophilum in Multiple Tissue Samples of Wild Carnivores in Romania. J Wildl Dis. 2021 Oct 1;57(4):949-953. doi: 10.7589/JWD-D-20-00158. PMID: 34427664.
Romania	Andersson M, Turcitu MA, Stefanache M, Tamba P, Barbuceanu F, Chitimia L. First evidence of Anaplasma platys and Hepatozoon canis co-infection in a dog from Romania--a case report. Ticks Tick Borne Dis. 2013 Jun;4(4):317-9. doi: 10.1016/j.ttbdis.2012.12.006. Epub 2013 Mar 5. PMID: 23528989.
Russia	Igolkina Y, Rar V, Vysochina N, Ivanov L, Tikunov A, Pukhovskaya N, Epikhina T, Golovljova I, Tikunova N. Genetic variability of Rickettsia spp. in Dermacentor and Haemaphysalis ticks from the Russian Far East. Ticks Tick Borne Dis. 2018 Sep;9(6):1594-1603. doi: 10.1016/j.ttbdis.2018.07.015. Epub 2018 Aug 1. PMID: 30121164.
Russia	Movila A, Alekseev AN, Dubinina HV, Toderas I. Detection of tick-borne pathogens in ticks from migratory birds in the Baltic region of Russia. Med Vet Entomol. 2013 Mar;27(1):113-7. doi: 10.1111/j.1365-2915.2012.01037.x. Epub 2012 Aug 27. PMID: 22924442.
Russia	Livanova NN, Fomenko NV, Akimov IA, Ivanov MJ, Tikunova NV, Armstrong R, Konyaev SV. Dog survey in Russian veterinary hospitals: tick identification and molecular detection of tick-borne pathogens. Parasit Vectors. 2018 Nov 14;11(1):591. doi: 10.1186/s13071-018-3161-5. PMID: 30428925; PMCID: PMC6234536.
Russia	Dedkov VG, Simonova EG, Beshlebova OV, Safonova MV, Stukolova OA, Verigina EV, Savinov GV, Karaseva IP, Blinova EA, Granitov VM, Arsenjeva IV, Shipulin GA. The burden of tick-borne diseases in the Altai region of Russia. Ticks Tick Borne Dis. 2017 Aug;8(5):787-794. doi: 10.1016/j.ttbdis.2017.06.004. Epub 2017 Jun 19. PMID: 28648773.
Russia	Rar V, Livanova N, Tkachev S, Kaverina G, Tikunov A, Sabitova Y, Igolkina Y, Panov V, Livanov S, Fomenko N, Babkin I, Tikunova N. Detection and genetic characterization of a wide range of infectious agents in Ixodes pavlovskyi ticks in Western Siberia, Russia. Parasit Vectors. 2017 May 25;10(1):258. doi: 10.1186/s13071-017-2186-5. PMID: 28545549; PMCID: PMC5445278.
Russia	Igolkina Y, Bondarenko E, Rar V, Epikhina T, Vysochina N, Pukhovskaya N, Tikunov A, Ivanov L, Golovljova I, Ivanov М, Tikunova N. Genetic variability of Rickettsia spp. in Ixodes persulcatus ticks from continental and island areas of the Russian Far East. Ticks Tick Borne Dis. 2016 Oct;7(6):1284-1289. doi: 10.1016/j.ttbdis.2016.06.005. Epub 2016 Jun 24. PMID: 27424272.
Russia	Kartashov MY, Glushkova LI, Mikryukova TP, Korabelnikov IV, Egorova YI, Tupota NL, Protopopova EV, Konovalova SN, Ternovoi VA, Loktev VB. Detection of Rickettsia helvetica and Candidatus R. tarasevichiae DNA in Ixodes persulcatus ticks collected in Northeastern European Russia (Komi Republic). Ticks Tick Borne Dis. 2017 Jun;8(4):588-592. doi: 10.1016/j.ttbdis.2017.04.001. Epub 2017 Apr 6. PMID: 2…
Russia	Igolkina YP, Rar VA, Yakimenko VV, Malkova MG, Tancev AK, Tikunov AY, Epikhina TI, Tikunova NV. Genetic variability of Rickettsia spp. in Ixodes persulcatus/Ixodes trianguliceps sympatric areas from Western Siberia, Russia: Identification of a new Candidatus Rickettsia species. Infect Genet Evol. 2015 Aug;34:88-93. doi: 10.1016/j.meegid.2015.07.015. Epub 2015 Jul 16. PMID: 26190452.
Russia	Igolkina Y, Rar V, Krasnova E, Filimonova E, Tikunov A, Epikhina T, Tikunova N. Occurrence and clinical manifestations of tick-borne rickettsioses in Western Siberia: First Russian cases of Rickettsia aeschlimannii and Rickettsia slovaca infections. Ticks Tick Borne Dis. 2022 Feb 16;13(3):101927. doi: 10.1016/j.ttbdis.2022.101927. Epub ahead of print. PMID: 35220061.
Russia	Granitov V, Shpynov S, Beshlebova O, Arsenjeva I, Dedkov V, Safonova M, Stukolova O, Pantjukhina A, Tarasevich I. New evidence on tick-borne rickettsioses in the Altai region of Russia using primary lesions, serum and blood clots of molecular and serological study. Microbes Infect. 2015 Nov-Dec;17(11-12):862-5. doi: 10.1016/j.micinf.2015.08.011. Epub 2015 Sep 3. PMID: 26344602.
Russia	Igolkina Y, Krasnova E, Rar V, Savelieva M, Epikhina T, Tikunov A, Khokhlova N, Provorova V, Tikunova N. Detection of causative agents of tick-borne rickettsioses in Western Siberia, Russia: identification of Rickettsia raoultii and Rickettsia sibirica DNA in clinical samples. Clin Microbiol Infect. 2018 Feb;24(2):199.e9-199.e12. doi: 10.1016/j.cmi.2017.06.003. Epub 2017 Jun 9. PMID: 28606645.
Russia	Rudakov N, Samoylenko I, Shtrek S, Igolkina Y, Rar V, Zhirakovskaia E, Tkachev S, Kostrykina T, Blokhina I, Lentz P, Tikunova N. A fatal case of tick-borne rickettsiosis caused by mixed Rickettsia sibirica subsp. sibirica and "Candidatus Rickettsia tarasevichiae" infection in Russia. Ticks Tick Borne Dis. 2019 Oct;10(6):101278. doi: 10.1016/j.ttbdis.2019.101278. Epub 2019 Aug 24. PMID: 31477530.
Russia	Sayfullin RF, Perekopskaya NE, Karan LS, Zvereva NN, Sayfullin MA. Autochthonous Case of Rickettsia slovaca Infection in Russia. Emerg Infect Dis. 2021 Oct;27(10):2736-2738. doi: 10.3201/eid2710.204621. PMID: 34546169; PMCID: PMC8462319.
Russia	Bursakov SA, Kovalchuk SN. Co-infection with tick-borne disease agents in cattle in Russia. Ticks Tick Borne Dis. 2019 Apr;10(3):709-713. doi: 10.1016/j.ttbdis.2019.03.004. Epub 2019 Mar 9. PMID: 30878569.
Russia	Fedorina EA, Arkhipova AL, Kosovskiy GY, Kovalchuk SN. Molecular survey and genetic characterization of Anaplasma marginale isolates in cattle from two regions of Russia. Ticks Tick Borne Dis. 2019 Feb;10(2):251-257. doi: 10.1016/j.ttbdis.2018.10.011. Epub 2018 Oct 26. PMID: 30442571.
Serbia	Banović P, Díaz-Sánchez AA, Galon C, Simin V, Mijatović D, Obregón D, Moutailler S, Cabezas-Cruz A. Humans infested with Ixodes ricinus are exposed to a diverse array of tick-borne pathogens in Serbia. Ticks Tick Borne Dis. 2021 Mar;12(2):101609. doi: 10.1016/j.ttbdis.2020.101609. Epub 2020 Nov 23. PMID: 33260091.
Serbia	Banović P, Díaz-Sánchez AA, Galon C, Foucault-Simonin A, Simin V, Mijatović D, Papić L, Wu-Chuang A, Obregón D, Moutailler S, Cabezas-Cruz A. A One Health approach to study the circulation of tick-borne pathogens: A preliminary study. One Health. 2021 Jun 1;13:100270. doi: 10.1016/j.onehlt.2021.100270. PMID: 34141849; PMCID: PMC8188046.
Serbia	Li K, Stanojević M, Stamenković G, Ilić B, Paunović M, Lu M, Pešić B, Đurić Maslovara I, Siljic M, Cirkovic V, Zhang Y. Insight into diversity of bacteria belonging to the order Rickettsiales in 9 arthropods species collected in Serbia. Sci Rep. 2019 Dec 10;9(1):18680. doi: 10.1038/s41598-019-55077-y. PMID: 31822714; PMCID: PMC6904564.
Serbia	Tomanović S, Chochlakis D, Radulović Z, Milutinović M, Cakić S, Mihaljica D, Tselentis Y, Psaroulaki A. Analysis of pathogen co-occurrence in host-seeking adult hard ticks from Serbia. Exp Appl Acarol. 2013 Mar;59(3):367-76. doi: 10.1007/s10493-012-9597-y. Epub 2012 Jul 7. PMID: 22773070.
Serbia	Banović P, Díaz-Sánchez AA, Simin V, Foucault-Simonin A, Galon C, Wu-Chuang A, Mijatović D, Obregón D, Moutailler S, Cabezas-Cruz A. Clinical Aspects and Detection of Emerging Rickettsial Pathogens: A "One Health" Approach Study in Serbia, 2020. Front Microbiol. 2022 Jan 26;12:797399. doi: 10.3389/fmicb.2021.797399. PMID: 35154030; PMCID: PMC8825779.
Serbia	Potkonjak A, Gutiérrez R, Savić S, Vračar V, Nachum-Biala Y, Jurišić A, Kleinerman G, Rojas A, Petrović A, Baneth G, Harrus S. Molecular detection of emerging tick-borne pathogens in Vojvodina, Serbia. Ticks Tick Borne Dis. 2016 Feb;7(1):199-203. doi: 10.1016/j.ttbdis.2015.10.007. Epub 2015 Oct 28. PMID: 26565929.
Serbia	Sukara R, Chochlakis D, Ćirović D, Penezić A, Mihaljica D, Ćakić S, Valčić M, Tselentis Y, Psaroulaki A, Tomanović S. Golden jackals (Canis aureus) as hosts for ticks and tick-borne pathogens in Serbia. Ticks Tick Borne Dis. 2018 Jul;9(5):1090-1097. doi: 10.1016/j.ttbdis.2018.04.003. Epub 2018 Apr 10. PMID: 29678402.
Slovakia	Heglasová I, Víchová B, Stanko M. Detection of Rickettsia spp. in Fleas Collected from Small Mammals in Slovakia, Central Europe. Vector Borne Zoonotic Dis. 2020 Sep;20(9):652-656. doi: 10.1089/vbz.2019.2567. Epub 2020 May 4. PMID: 32366189.
Slovakia	Špitalská E, Boldiš V, Mošanský L, Sparagano O, Stanko M. Rickettsia species in fleas collected from small mammals in Slovakia. Parasitol Res. 2015 Nov;114(11):4333-9. doi: 10.1007/s00436-015-4713-7. Epub 2015 Sep 8. PMID: 26346455.
Slovakia	Víchová B, Bona M, Miterpáková M, Kraljik J, Čabanová V, Nemčíková G, Hurníková Z, Oravec M. Fleas and Ticks of Red Foxes as Vectors of Canine Bacterial and Parasitic Pathogens, in Slovakia, Central Europe. Vector Borne Zoonotic Dis. 2018 Nov;18(11):611-619. doi: 10.1089/vbz.2018.2314. Epub 2018 Jul 17. PMID: 30016223.
Slovakia	Aleksandravičienė A, Paulauskas A, Stanko M, Fričová J, Radzijevskaja J. New Records of Bartonella spp. and Rickettsia spp. in Lice Collected from Small Rodents. Vector Borne Zoonotic Dis. 2021 May;21(5):342-350. doi: 10.1089/vbz.2020.2722. Epub 2021 Mar 15. PMID: 33728990.
Slovakia	Miťková K, Berthová L, Kalúz S, Kazimírová M, Burdová L, Kocianová E. First detections of Rickettsia helvetica and R. monacensis in ectoparasitic mites (Laelapidae and Trombiculidae) infesting rodents in south-western Slovakia. Parasitol Res. 2015 Jul;114(7):2465-72. doi: 10.1007/s00436-015-4443-x. Epub 2015 Apr 7. PMID: 25843569.
Slovakia	Špitalská E, Kraljik J, Miklisová D, Boldišová E, Sparagano OAE, Stanko M. Circulation of Rickettsia species and rickettsial endosymbionts among small mammals and their ectoparasites in Eastern Slovakia. Parasitol Res. 2020 Jul;119(7):2047-2057. doi: 10.1007/s00436-020-06701-8. Epub 2020 May 8. PMID: 32382991.
Slovakia	Bohacsova M, Mediannikov O, Kazimirova M, Raoult D, Sekeyova Z. Arsenophonus nasoniae and Rickettsiae Infection of Ixodes ricinus Due to Parasitic Wasp Ixodiphagus hookeri. PLoS One. 2016 Feb 22;11(2):e0149950. doi: 10.1371/journal.pone.0149950. PMID: 26901622; PMCID: PMC4762546.
Slovakia	Kazimírová M, Hamšíková Z, Špitalská E, Minichová L, Mahríková L, Caban R, Sprong H, Fonville M, Schnittger L, Kocianová E. Diverse tick-borne microorganisms identified in free-living ungulates in Slovakia. Parasit Vectors. 2018 Sep 3;11(1):495. doi: 10.1186/s13071-018-3068-1. PMID: 30176908; PMCID: PMC6122462.
Slovakia	Berthová L, Slobodník V, Slobodník R, Olekšák M, Sekeyová Z, Svitálková Z, Kazimírová M, Špitalská E. The natural infection of birds and ticks feeding on birds with Rickettsia spp. and Coxiella burnetii in Slovakia. Exp Appl Acarol. 2016 Mar;68(3):299-314. doi: 10.1007/s10493-015-9975-3. PMID: 26477038.
Slovakia	Chvostáč M, Špitalská E, Václav R, Vaculová T, Minichová L, Derdáková M. Seasonal Patterns in the Prevalence and Diversity of Tick-Borne Borrelia burgdorferi Sensu Lato, Anaplasma phagocytophilum and Rickettsia spp. in an Urban Temperate Forest in South Western Slovakia. Int J Environ Res Public Health. 2018 May 15;15(5):994. doi: 10.3390/ijerph15050994. PMID: 29762516; PMCID: PMC5982033.
Slovakia	Lieskovská N, Minichová L, Šorf R, Gacíková E, Vrbová E, Kazimírová M, Sekeyová Z. Dogs as sentinels for distribution of spotted-fever group rickettsiae in Slovakia. Travel Med Infect Dis. 2018 Nov-Dec;26:64-65. doi: 10.1016/j.tmaid.2018.05.011. Epub 2018 May 23. PMID: 29800723.
Slovakia	Špitalská E, Boldišová E, Štefanidesová K, Kocianová E, Majerčíková Z, Tarageľová VR, Selyemová D, Chvostáč M, Derdáková M, Škultéty Ľ. Pathogenic microorganisms in ticks removed from Slovakian residents over the years 2008-2018. Ticks Tick Borne Dis. 2021 Mar;12(2):101626. doi: 10.1016/j.ttbdis.2020.101626. Epub 2020 Dec 13. PMID: 33385938.
Slovakia	Vaculová T, Derdáková M, Špitalská E, Václav R, Chvostáč M, Rusňáková Tarageľová V. Simultaneous Occurrence of Borrelia miyamotoi, Borrelia burgdorferi Sensu Lato, Anaplasma phagocytophilum and Rickettsia helvetica in Ixodes ricinus Ticks in Urban Foci in Bratislava, Slovakia. Acta Parasitol. 2019 Mar;64(1):19-30. doi: 10.2478/s11686-018-00004-w. Epub 2019 Jan 22. PMID: 30671773.
Slovakia	Špitalská E, Sparagano O, Stanko M, Schwarzová K, Špitalský Z, Škultéty Ľ, Havlíková SF. Diversity of Coxiella-like and Francisella-like endosymbionts, and Rickettsia spp., Coxiella burnetii as pathogens in the tick populations of Slovakia, Central Europe. Ticks Tick Borne Dis. 2018 Jul;9(5):1207-1211. doi: 10.1016/j.ttbdis.2018.05.002. Epub 2018 May 3. PMID: 29748120.y
Slovakia	Minichová L, Hamšíková Z, Mahríková L, Slovák M, Kocianová E, Kazimírová M, Škultéty Ľ, Štefanidesová K, Špitalská E. Molecular evidence of Rickettsia spp. in ixodid ticks and rodents in suburban, natural and rural habitats in Slovakia. Parasit Vectors. 2017 Mar 24;10(1):158. doi: 10.1186/s13071-017-2094-8. PMID: 28340608; PMCID: PMC5366151.
Slovakia	Špitalská E, Boldiš V, Derdáková M, Selyemová D, Rusňáková Tarageľová V. Rickettsial infection in Ixodes ricinus ticks in urban and natural habitats of Slovakia. Ticks Tick Borne Dis. 2014 Mar;5(2):161-5. doi: 10.1016/j.ttbdis.2013.10.002. Epub 2013 Dec 15. PMID: 24342052.
Slovakia	Špitalská E, Stanko M, Mošanský L, Kraljik J, Miklisová D, Mahríková L, Bona M, Kazimírová M. Seasonal analysis of Rickettsia species in ticks in an agricultural site of Slovakia. Exp Appl Acarol. 2016 Mar;68(3):315-24. doi: 10.1007/s10493-015-9941-0. Epub 2015 Jun 29. PMID: 26119003.
Slovakia	Svehlová A, Berthová L, Sallay B, Boldiš V, Sparagano OA, Spitalská E. Sympatric occurrence of Ixodes ricinus, Dermacentor reticulatus and Haemaphysalis concinna ticks and Rickettsia and Babesia species in Slovakia. Ticks Tick Borne Dis. 2014 Sep;5(5):600-5. doi: 10.1016/j.ttbdis.2014.04.010. Epub 2014 Jun 24. PMID: 24973275.
Slovakia	Radzijevskaja J, Paulauskas A, Aleksandraviciene A, Jonauskaite I, Stanko M, Karbowiak G, Petko B. New records of spotted fever group rickettsiae in Baltic region. Microbes Infect. 2015 Nov-Dec;17(11-12):874-8. doi: 10.1016/j.micinf.2015.09.006. Epub 2015 Sep 15. PMID: 26383013.
Slovakia	Novakova M, Bulkova A, Costa FB, Kristin A, Krist M, Krause F, Liznarova E, Labruna MB, Literak I. Molecular characterization of 'Candidatus Rickettsia vini' in Ixodes arboricola from the Czech Republic and Slovakia. Ticks Tick Borne Dis. 2015 Apr;6(3):330-3. doi: 10.1016/j.ttbdis.2015.02.006. Epub 2015 Mar 11. PMID: 25769386.
Slovakia	Heglasová I, Víchová B, Kraljik J, Mošanský L, Miklisová D, Stanko M. Molecular evidence and diversity of the spotted-fever group Rickettsia spp. in small mammals from natural, suburban and urban areas of Eastern Slovakia. Ticks Tick Borne Dis. 2018 Sep;9(6):1400-1406. doi: 10.1016/j.ttbdis.2018.06.011. Epub 2018 Jun 23. PMID: 30207272.
Slovenia	Bogovic P, Lotric-Furlan S, Korva M, Avsic-Zupanc T. African Tick-Bite Fever in Traveler Returning to Slovenia from Uganda. Emerg Infect Dis. 2016 Oct;22(10):1848-9. doi: 10.3201/eid2210.160650. PMID: 27648844; PMCID: PMC5038416.
Spain	Remesar S, Castro-Scholten S, Cano-Terriza D, Díaz P, Morrondo P, Jiménez-Martín D, Rouco C, García-Bocanegra I. Molecular identification of zoonotic Rickettsia species in Ixodidae parasitizing wild lagomorphs from Mediterranean ecosystems. Transbound Emerg Dis. 2021 Nov 5. doi: 10.1111/tbed.14379. Epub ahead of print. PMID: 34738325.
Spain	Palomar AM, Portillo A, Mazuelas D, Roncero L, Arizaga J, Crespo A, Gutiérrez Ó, Márquez FJ, Cuadrado JF, Eiros JM, Oteo JA. Molecular analysis of Crimean-Congo hemorrhagic fever virus and Rickettsia in Hyalomma marginatum ticks removed from patients (Spain) and birds (Spain and Morocco), 2009-2015. Ticks Tick Borne Dis. 2016 Jul;7(5):983-987. doi: 10.1016/j.ttbdis.2016.05.004. Epub 2016 May 11. …
Spain	Ortuño A, Sanfeliu I, Nogueras MM, Pons I, López-Claessens S, Castellà J, Antón E, Segura F. Detection of Rickettsia massiliae/Bar29 and Rickettsia conorii in red foxes (Vulpes vulpes) and their Rhipicephalus sanguineus complex ticks. Ticks Tick Borne Dis. 2018 Mar;9(3):629-631. doi: 10.1016/j.ttbdis.2018.02.002. Epub 2018 Feb 8. PMID: 29433817.
Spain	Palomar AM, Portillo A, Santibáñez P, Mazuelas D, Roncero L, García-Álvarez L, Santibáñez S, Gutiérrez Ó, Oteo JA. Detection of tick-borne Anaplasma bovis, Anaplasma phagocytophilum and Anaplasma centrale in Spain. Med Vet Entomol. 2015 Sep;29(3):349-53. doi: 10.1111/mve.12124. Epub 2015 Jun 25. PMID: 26111122.
Spain	Estrada-Peña A, Roura X, Sainz A, Miró G, Solano-Gallego L. Species of ticks and carried pathogens in owned dogs in Spain: Results of a one-year national survey. Ticks Tick Borne Dis. 2017 Jun;8(4):443-452. doi: 10.1016/j.ttbdis.2017.02.001. Epub 2017 Feb 3. PMID: 28188085.
Spain	Zurita A, Benkacimi L, El Karkouri K, Cutillas C, Parola P, Laroche M. New records of bacteria in different species of fleas from France and Spain. Comp Immunol Microbiol Infect Dis. 2021 Jun;76:101648. doi: 10.1016/j.cimid.2021.101648. Epub 2021 Apr 6. PMID: 33895462.
Spain	Abreu-Yanes E, Abreu-Acosta N, Kosoy M, Foronda P. Molecular detection of Bartonella henselae, Bartonella clarridgeiae and Rickettsia felis in cat and dog fleas in Tenerife, Canary Islands, Spain. J Vector Ecol. 2020 Dec;45(2):233-240. doi: 10.1111/jvec.12394. PMID: 33207065.
Spain	Nogueras MM, Pons I, Ortuño A, Miret J, Pla J, Castellà J, Segura F. Molecular detection of Rickettsia typhi in cats and fleas. PLoS One. 2013 Aug 6;8(8):e71386. doi: 10.1371/journal.pone.0071386. PMID: 23940746; PMCID: PMC3735526.
Spain	Remesar S, Díaz P, Portillo A, Santibáñez S, Prieto A, Díaz-Cao JM, López CM, Panadero R, Fernández G, Díez-Baños P, Oteo JA, Morrondo P. Prevalence and molecular characterization of Rickettsia spp. in questing ticks from north-western Spain. Exp Appl Acarol. 2019 Oct;79(2):267-278. doi: 10.1007/s10493-019-00426-9. Epub 2019 Oct 26. PMID: 31655926.
Spain	Kubelová M, Papoušek I, Bělohlávek T, de Bellocq JG, Baird SJ, Široký P. Spotted fever group rickettsiae detected in immature stages of ticks parasitizing on Iberian endemic lizard Lacerta schreiberi Bedriaga, 1878. Ticks Tick Borne Dis. 2015 Sep;6(6):711-4. doi: 10.1016/j.ttbdis.2015.06.003. Epub 2015 Jun 12. PMID: 26141751.
Spain	Fernández de Mera IG, Ruiz-Fons F, de la Fuente G, Mangold AJ, Gortázar C, de la Fuente J. Spotted fever group rickettsiae in questing ticks, central Spain. Emerg Infect Dis. 2013 Jul;19(7):1163-5. doi: 10.3201/eid1907.130005. PMID: 23763913; PMCID: PMC3713984.
Spain	Vila A, Estrada-Peña A, Altet L, Cusco A, Dandreano S, Francino O, Halos L, Roura X. Endosymbionts carried by ticks feeding on dogs in Spain. Ticks Tick Borne Dis. 2019 Jun;10(4):848-852. doi: 10.1016/j.ttbdis.2019.04.003. Epub 2019 Apr 6. PMID: 31006611.
Spain	Castillo-Contreras R, Magen L, Birtles R, Varela-Castro L, Hall JL, Conejero C, Aguilar XF, Colom-Cadena A, Lavín S, Mentaberre G, López-Olvera JR. Ticks on wild boar in the metropolitan area of Barcelona (Spain) are infected with spotted fever group rickettsiae. Transbound Emerg Dis. 2021 Jul 31. doi: 10.1111/tbed.14268. Epub ahead of print. PMID: 34331835.
Spain	Palomar AM, García-Álvarez L, Santibáñez S, Portillo A, Oteo JA. Detection of tick-borne 'Candidatus Neoehrlichia mikurensis' and Anaplasma phagocytophilum in Spain in 2013. Parasit Vectors. 2014 Jan 31;7:57. doi: 10.1186/1756-3305-7-57. PMID: 24484637; PMCID: PMC3912351.
Spain	Palomar AM, Premchand-Branker S, Alberdi P, Belova OA, Moniuszko-Malinowska A, Kahl O, Bell-Sakyi L. Isolation of known and potentially pathogenic tick-borne microorganisms from European ixodid ticks using tick cell lines. Ticks Tick Borne Dis. 2019 Apr;10(3):628-638. doi: 10.1016/j.ttbdis.2019.02.008. Epub 2019 Feb 19. PMID: 30819609; PMCID: PMC6446187.
Spain	Palomar AM, Portillo A, Crespo A, Santibáñez S, Mazuelas D, Oteo JA. Prevalence of 'Candidatus Rickettsia vini' in Ixodes arboricola ticks in the North of Spain, 2011-2013. Parasit Vectors. 2015 Feb 19;8:110. doi: 10.1186/s13071-015-0724-6. PMID: 25889739; PMCID: PMC4337319.
Spain	Palomar AM, Veiga J, Portillo A, Santibáñez S, Václav R, Santibáñez P, Oteo JA, Valera F. Novel Genotypes of Nidicolous Argas Ticks and Their Associated Microorganisms From Spain. Front Vet Sci. 2021 Mar 29;8:637837. doi: 10.3389/fvets.2021.637837. PMID: 33855055; PMCID: PMC8039128.
Spain	Albízuri Prado F, Sánchez A, Feito M, Mayor A, Rodriguez A, de Lucas R. Fever and Multiple Eschars After an African Safari: Report of Three Cases. Pediatr Dermatol. 2017 Jul;34(4):e179-e181. doi: 10.1111/pde.13163. Epub 2017 May 25. PMID: 28544092.
Spain	Camprubí-Ferrer D, Portillo A, Santibáñez S, Almuedo-Riera A, Rodriguez-Valero N, Subirà C, Martinez MJ, Navero-Castillejos J, Fernandez-Pardos M, Genton B, Cobuccio L, Van Den Broucke S, Bottieau E, Muñoz J, Oteo JA. Incidence of human granulocytic anaplasmosis in returning travellers with fever. J Travel Med. 2021 Jun 1;28(4):taab056. doi: 10.1093/jtm/taab056. PMID: 33839778.
Spain	Echevarría-Zubero R, Porras-López E, Campelo-Gutiérrez C, Rivas-Crespo JC, Lucas AM, Cobo-Vázquez E. Lymphangitis-Associated Rickettsiosis by Rickettsia sibirica mongolitimonae. J Pediatric Infect Dis Soc. 2021 Aug 17;10(7):797-799. doi: 10.1093/jpids/piab018. PMID: 33969876.
Spain	Pulido-Pérez A, Gómez-Recuero L, Lozano-Masdemont B, Suárez-Fernández R. Infección por Rickettsia sibirica mongolitimonae en dos adultos inmunocompetentes [Rickettsia sibirica mongolitimonae infection in two immunocompetent adults]. Enferm Infecc Microbiol Clin. 2015 Nov;33(9):635-6. Spanish. doi: 10.1016/j.eimc.2015.03.006. Epub 2015 May 13. PMID: 25979600.
Spain	Ramos JM, Jado I, Padilla S, Masiá M, Anda P, Gutiérrez F. Human infection with Rickettsia sibirica mongolitimonae, Spain, 2007-2011. Emerg Infect Dis. 2013 Feb;19(2):267-9. doi: 10.3201/eid1902.111706. PMID: 23343524; PMCID: PMC3559030.
Spain	Revilla-Martí P, Cecilio-Irazola Á, Gayán-Ordás J, Sanjoaquín-Conde I, Linares-Vicente JA, Oteo JA. Acute Myopericarditis Associated with Tickborne Rickettsia sibirica mongolitimonae. Emerg Infect Dis. 2017 Dec;23(12):2091-2093. doi: 10.3201/eid2312.170293. PMID: 29148392; PMCID: PMC5708254.
Spain	Salazar Alarcón E, Guillén-Martín S, Callejas-Caballero I, Valero-Arenas A. Clinical case report: Not all rickettsiosis are mediterranean spotted fever. Enferm Infecc Microbiol Clin (Engl Ed). 2022 Jan;40(1):44-45. doi: 10.1016/j.eimce.2021.10.004. Epub 2021 Oct 31. PMID: 34732342.
Spain	Nogueras MM, Roson B, Lario S, Sanfeliu I, Pons I, Anton E, Casanovas A, Segura F. Coinfection with "Rickettsia sibirica subsp. mongolotimonae" and Rickettsia conorii in a Human Patient: a Challenge for Molecular Diagnosis Tools. J Clin Microbiol. 2015 Sep;53(9):3057-62. doi: 10.1128/JCM.00457-15. Epub 2015 Jul 1. PMID: 26135877; PMCID: PMC4540899.
Spain	Millán J, Proboste T, Fernández de Mera IG, Chirife AD, de la Fuente J, Altet L. Molecular detection of vector-borne pathogens in wild and domestic carnivores and their ticks at the human-wildlife interface. Ticks Tick Borne Dis. 2016 Mar;7(2):284-90. doi: 10.1016/j.ttbdis.2015.11.003. Epub 2015 Nov 18. PMID: 26643497.
Spain	Movilla R, Altet L, Serrano L, Tabar MD, Roura X. Molecular detection of vector-borne pathogens in blood and splenic samples from dogs with splenic disease. Parasit Vectors. 2017 Mar 13;10(1):131. doi: 10.1186/s13071-017-2074-z. PMID: 28285583; PMCID: PMC5346854.
Spain	Villaescusa A, García-Sancho M, Rodríguez-Franco F, Tesouro MÁ, Sainz Á. Effects of doxycycline on haematology, blood chemistry and peripheral blood lymphocyte subsets of healthy dogs and dogs naturally infected with Ehrlichia canis. Vet J. 2015 Jun;204(3):263-8. doi: 10.1016/j.tvjl.2015.03.031. Epub 2015 Apr 1. PMID: 25957920.
Spain	Evidence of co-infection with Mycobacterium bovis and tick-borne pathogens in a naturally infected sheep ﬂock
Spain	Dzięgiel B, Adaszek L, Winiarczyk M, García-Bocanegra I, Carbonero A, Dębiak P, Winiarczyk S. Comparative analysis of 16S RNA nucleotide sequences of Anaplasma phagocytophilum detected in the blood of horses from various parts of Europe. J Med Microbiol. 2013 Dec;62(Pt 12):1891-1896. doi: 10.1099/jmm.0.058636-0. Epub 2013 Jun 20. PMID: 23788590.
Spain	Tabar MD, Movilla R, Serrano L, Altet L, Francino O, Roura X. PCR evaluation of selected vector-borne pathogens in dogs with pericardial effusion. J Small Anim Pract. 2018 Apr;59(4):248-252. doi: 10.1111/jsap.12817. Epub 2018 Jan 22. PMID: 29355984.
Spain	Lacasta, D.; Lorenzo, M.; González, J.M.; Ruiz de Arcaute, M.; Benito, A.Á.; Baselga, C.; Milian, M.E.; Lorenzo, N.; Jiménez, C.; Villanueva-Saz, S.; Ferrer, L.M. Epidemiological Study Related to the First Outbreak of Ovine Anaplasmosis in Spain. Animals 2021, 11, 2036. https://doi.org/10.3390/ani11072036
Sweden	Grandi G, Chitimia-Dobler L, Choklikitumnuey P, Strube C, Springer A, Albihn A, Jaenson TGT, Omazic A. First records of adult Hyalomma marginatum and H. rufipes ticks (Acari: Ixodidae) in Sweden. Ticks Tick Borne Dis. 2020 May;11(3):101403. doi: 10.1016/j.ttbdis.2020.101403. Epub 2020 Jan 30. PMID: 32037097.
Sweden	Jaenson TGT, Wilhelmsson P. First records of tick-borne pathogens in populations of the taiga tick Ixodes persulcatus in Sweden. Parasit Vectors. 2019 Nov 28;12(1):559. doi: 10.1186/s13071-019-3813-0. PMID: 31775857; PMCID: PMC6882324.
Sweden	Lindblom A, Wallménius K, Sjöwall J, Fryland L, Wilhelmsson P, Lindgren PE, Forsberg P, Nilsson K. Prevalence of Rickettsia spp. in Ticks and Serological and Clinical Outcomes in Tick-Bitten Individuals in Sweden and on the Åland Islands. PLoS One. 2016 Nov 15;11(11):e0166653. doi: 10.1371/journal.pone.0166653. PMID: 27846275; PMCID: PMC5113005.
Sweden	Kjær LJ, Klitgaard K, Soleng A, Edgar KS, Lindstedt HEH, Paulsen KM, Andreassen ÅK, Korslund L, Kjelland V, Slettan A, Stuen S, Kjellander P, Christensson M, Teräväinen M, Baum A, Jensen LM, Bødker R. Spatial patterns of pathogen prevalence in questing Ixodes ricinus nymphs in southern Scandinavia, 2016. Sci Rep. 2020 Nov 9;10(1):19376. doi: 10.1038/s41598-020-76334-5. PMID: 33168841; PMCID: PMC7…
Sweden	Nilsson K, Wallménius K, Rundlöf-Nygren P, Strömdahl S, Påhlson C. African tick bite fever in returning Swedish travellers. Report of two cases and aspects of diagnostics. Infect Ecol Epidemiol. 2017 Aug 2;7(1):1343081. doi: 10.1080/20008686.2017.1343081. PMID: 28815000; PMCID: PMC5549825.
Sweden	Nilsson K, Wallménius K, Hartwig S, Norlander T, Påhlson C. Bell's palsy and sudden deafness associated with Rickettsia spp. infection in Sweden. A retrospective and prospective serological survey including PCR findings. Eur J Neurol. 2014 Feb;21(2):206-14. doi: 10.1111/ene.12218. Epub 2013 Jun 21. PMID: 23790098; PMCID: PMC4232316.
Sweden	Gyllemark P, Wilhelmsson P, Elm C, Hoornstra D, Hovius JW, Johansson M, Tjernberg I, Lindgren PE, Henningsson AJ, Sjöwall J. Are other tick-borne infections overlooked in patients investigated for Lyme neuroborreliosis? A large retrospective study from South-eastern Sweden. Ticks Tick Borne Dis. 2021 Sep;12(5):101759. doi: 10.1016/j.ttbdis.2021.101759. Epub 2021 Jun 4. PMID: 34161869.
Sweden	Bauer A, Hofmeyer S, Gere M, Nilsson K, Tot T. Granulomatous mastitis caused by Rickettsia species. Virchows Arch. 2021 Dec;479(6):1091-1094. doi: 10.1007/s00428-021-03098-2. Epub 2021 Apr 13. PMID: 33851237.
Sweden	Höper L, Skoog E, Stenson M, Grankvist A, Wass L, Olsen B, Nilsson K, Mårtensson A, Söderlind J, Sakinis A, Wennerås C. Vasculitis due to Candidatus Neoehrlichia mikurensis: A Cohort Study of 40 Swedish Patients. Clin Infect Dis. 2021 Oct 5;73(7):e2372-e2378. doi: 10.1093/cid/ciaa1217. PMID: 32818961.
Switzerland	Lommano E, Dvořák C, Vallotton L, Jenni L, Gern L. Tick-borne pathogens in ticks collected from breeding and migratory birds in Switzerland. Ticks Tick Borne Dis. 2014 Oct;5(6):871-82. doi: 10.1016/j.ttbdis.2014.07.001. Epub 2014 Aug 10. PMID: 25113989.
Switzerland	Oechslin CP, Heutschi D, Lenz N, Tischhauser W, Péter O, Rais O, Beuret CM, Leib SL, Bankoul S, Ackermann-Gäumann R. Prevalence of tick-borne pathogens in questing Ixodes ricinus ticks in urban and suburban areas of Switzerland. Parasit Vectors. 2017 Nov 9;10(1):558. doi: 10.1186/s13071-017-2500-2. PMID: 29121976; PMCID: PMC5680829.
Switzerland	Burri C, Schumann O, Schumann C, Gern L. Are Apodemus spp. mice and Myodes glareolus reservoirs for Borrelia miyamotoi, Candidatus Neoehrlichia mikurensis, Rickettsia helvetica, R. monacensis and Anaplasma phagocytophilum? Ticks Tick Borne Dis. 2014 Apr;5(3):245-51. doi: 10.1016/j.ttbdis.2013.11.007. Epub 2014 Feb 24. PMID: 24582511.
Switzerland	Berzina I, Krudewig C, Silaghi C, Matise I, Ranka R, Müller N, Welle M. Anaplasma phagocytophilum DNA amplified from lesional skin of seropositive dogs. Ticks Tick Borne Dis. 2014 Apr;5(3):329-35. doi: 10.1016/j.ttbdis.2013.12.010. Epub 2014 Mar 15. PMID: 24637068.
Switzerland	Schäfer I, Kohn B, Müller E. Anaplasma phagocytophilum in domestic cats from Germany, Austria and Switzerland and clinical/laboratory findings in 18 PCR-positive cats (2008-2020). J Feline Med Surg. 2021 Jun 2:1098612X211017459. doi: 10.1177/1098612X211017459. Epub ahead of print. PMID: 34076536.
Tajikistan	Kartashov MY, Kononova YV, Petrova ID, Tupota NL, Mikryukova TP, Ternovoi VA, Tishkova FH, Loktev VB. Detection of Ehrlichia spp. and Theileria spp. in Hyalomma anatolicum ticks collected in Tajikistan. Vavilovskii Zhurnal Genet Selektsii. 2020 Feb;24(1):55-59. doi: 10.18699/VJ20.595. PMID: 33659781; PMCID: PMC7716523.
Turkey	Demir S, Erkunt Alak S, Köseoğlu AE, Ün C, Nalçacı M, Can H. Molecular investigation of Rickettsia spp. and Francisella tularensis in ticks from three provinces of Turkey. Exp Appl Acarol. 2020 Jun;81(2):239-253. doi: 10.1007/s10493-020-00498-y. Epub 2020 May 11. PMID: 32394036.
Turkey	Karasartova D, Gureser AS, Gokce T, Celebi B, Yapar D, Keskin A, Celik S, Ece Y, Erenler AK, Usluca S, Mumcuoglu KY, Taylan-Ozkan A. Bacterial and protozoal pathogens found in ticks collected from humans in Corum province of Turkey. PLoS Negl Trop Dis. 2018 Apr 12;12(4):e0006395. doi: 10.1371/journal.pntd.0006395. PMID: 29649265; PMCID: PMC5916866.
Turkey	Akveran GA, Karasartova D, Keskin A, Comba A, Celebi B, Mumcuoglu KY, Taylan-Ozkan A. Bacterial and protozoan agents found in Hyalomma aegyptium (L., 1758) (Ixodida: Ixodidae) collected from Testudo graeca L., 1758 (Reptilia: Testudines) in Corum Province of Turkey. Ticks Tick Borne Dis. 2020 Sep;11(5):101458. doi: 10.1016/j.ttbdis.2020.101458. Epub 2020 May 1. PMID: 32389537.
Turkey	Norte AC, Harris DJ, Silveira D, Nunes CS, Núncio MS, Martínez EG, Giménez A, de Sousa R, Lopes de Carvalho I, Perera A. Diversity of microorganisms in Hyalomma aegyptium collected from spur-thighed tortoise (Testudo graeca) in North Africa and Anatolia. Transbound Emerg Dis. 2021 Jun 14. doi: 10.1111/tbed.14188. Epub ahead of print. PMID: 34125999.
Turkey	Orkun Ö, Karaer Z, Çakmak A, Nalbantoğlu S. Identification of tick-borne pathogens in ticks feeding on humans in Turkey. PLoS Negl Trop Dis. 2014 Aug 7;8(8):e3067. doi: 10.1371/journal.pntd.0003067. PMID: 25101999; PMCID: PMC4125308.
Turkey	Orkun Ö, Karaer Z, Çakmak A, Nalbantoğlu S. Spotted fever group rickettsiae in ticks in Turkey. Ticks Tick Borne Dis. 2014 Mar;5(2):213-8. doi: 10.1016/j.ttbdis.2012.11.018. Epub 2013 Nov 25. PMID: 24355764.
Turkey	Orkun Ö, Çakmak A, Nalbantoğlu S, Karaer Z. Molecular detection of a novel Babesia sp. and pathogenic spotted fever group rickettsiae in ticks collected from hedgehogs in Turkey: Haemaphysalis erinacei, a novel candidate vector for the genus Babesia. Infect Genet Evol. 2019 Apr;69:190-198. doi: 10.1016/j.meegid.2019.01.028. Epub 2019 Jan 22. PMID: 30682550.
Turkey	Orkun Ö, Çakmak A, Nalbantoğlu S, Karaer Z. Turkey tick news: A molecular investigation into the presence of tick-borne pathogens in host-seeking ticks in Anatolia; Initial evidence of putative vectors and pathogens, and footsteps of a secretly rising vector tick, Haemaphysalis parva. Ticks Tick Borne Dis. 2020 May;11(3):101373. doi: 10.1016/j.ttbdis.2020.101373. Epub 2020 Jan 14. PMID: 31964592.
Turkey	Keskin A, Bursali A, Keskin A, Tekin S. Molecular detection of spotted fever group rickettsiae in ticks removed from humans in Turkey. Ticks Tick Borne Dis. 2016 Jul;7(5):951-953. doi: 10.1016/j.ttbdis.2016.04.015. Epub 2016 Apr 23. PMID: 27131413.
Turkey	Orkun Ö. Molecular investigation of the natural transovarial transmission of tick-borne pathogens in Turkey. Vet Parasitol. 2019 Sep;273:97-104. doi: 10.1016/j.vetpar.2019.08.013. Epub 2019 Aug 24. PMID: 31473450.
Turkey	Orkun Ö, Çakmak A. Molecular identification of tick-borne bacteria in wild animals and their ticks in Central Anatolia, Turkey. Comp Immunol Microbiol Infect Dis. 2019 Apr;63:58-65. doi: 10.1016/j.cimid.2018.12.007. Epub 2019 Jan 9. PMID: 30961819.
Turkey	Orkun Ö, Emir H. Identification of tick-borne pathogens in ticks collected from wild animals in Turkey. Parasitol Res. 2020 Sep;119(9):3083-3091. doi: 10.1007/s00436-020-06812-2. Epub 2020 Jul 18. PMID: 32683558.
Turkey	Brinkmann A, Hekimoğlu O, Dinçer E, Hagedorn P, Nitsche A, Ergünay K. A cross-sectional screening by next-generation sequencing reveals Rickettsia, Coxiella, Francisella, Borrelia, Babesia, Theileria and Hemolivia species in ticks from Anatolia. Parasit Vectors. 2019 Jan 11;12(1):26. doi: 10.1186/s13071-018-3277-7. PMID: 30635006; PMCID: PMC6329055.
Turkey	Gunes T, Ataş M. The Prevalence of Tick-Borne Pathogens in Ticks Collected from the Northernmost Province (Sinop) of Turkey. Vector Borne Zoonotic Dis. 2020 Mar;20(3):171-176. doi: 10.1089/vbz.2019.2513. Epub 2019 Dec 16. PMID: 31841657.
Turkey	Ulutasdemir N, Eroglu F, Tanrıverdi M, Dagli EI, Koltas IS. The epidemic typhus and trench fever are risk for public health due to increased migration in southeast of Turkey. Acta Trop. 2018 Feb;178:115-118. doi: 10.1016/j.actatropica.2017.11.003. Epub 2017 Nov 7. PMID: 29126839.
Turkey	Kuscu F, Orkun O, Ulu A, Kurtaran B, Komur S, Inal AS, Erdogan D, Tasova Y, Aksu HSZ. Rickettsia sibirica mongolitimonae Infection, Turkey, 2016. Emerg Infect Dis. 2017 Jul;23(7):1214-1216. doi: 10.3201/eid2307.170188. PMID: 28628458; PMCID: PMC5512508.
Turkey	Keskin A, Koprulu TK, Bursali A, Ozsemir AC, Yavuz KE, Tekin S. First record of Ixodes arboricola (Ixodida: Ixodidae) from Turkey with presence of Candidatus Rickettsia vini (Rickettsiales: Rickettsiaceae). J Med Entomol. 2014 Jul;51(4):864-7. doi: 10.1603/me13169. PMID: 25118420.
Turkey	Emiroglu M, Celebi B, Alkan G, Yilmaz Y. The first human case of Rickettsia slovaca from Turkey. Ticks Tick Borne Dis. 2021 Sep;12(5):101755. doi: 10.1016/j.ttbdis.2021.101755. Epub 2021 Jun 3. PMID: 34126404.
Turkey	Aktas M, Özübek S. Bovine anaplasmosis in Turkey: First laboratory confirmed clinical cases caused by Anaplasma phagocytophilum. Vet Microbiol. 2015 Aug 5;178(3-4):246-51. doi: 10.1016/j.vetmic.2015.05.021. Epub 2015 May 28. PMID: 26051478.
Turkey	Aktas M, Özübek S, Altay K, Ipek ND, Balkaya İ, Utuk AE, Kırbas A, Şimsek S, Dumanlı N. Molecular detection of tick-borne rickettsial and protozoan pathogens in domestic dogs from Turkey. Parasit Vectors. 2015 Mar 14;8:157. doi: 10.1186/s13071-015-0763-z. PMID: 25889911; PMCID: PMC4364499.
Turkey	Ozubek S, Ipek DNS, Aktas M. A Molecular Survey of Rickettsias in Shelter Dogs and Distribution of Rhipicephalus sanguineus (Acari: Ixodidae) sensu lato in Southeast Turkey. J Med Entomol. 2018 Feb 28;55(2):459-463. doi: 10.1093/jme/tjx213. PMID: 29186493.
Turkey	Muz MN, Erat S, Mumcuoglu KY. Protozoan and Microbial Pathogens of House Cats in the Province of Tekirdag in Western Turkey. Pathogens. 2021 Aug 31;10(9):1114. doi: 10.3390/pathogens10091114. PMID: 34578146; PMCID: PMC8466416.
Turkey	Ceylan O, Byamukama B, Ceylan C, Galon EM, Liu M, Masatani T, Xuan X, Sevinc F. Tick-Borne Hemoparasites of Sheep: A Molecular Research in Turkey. Pathogens. 2021 Feb 3;10(2):162. doi: 10.3390/pathogens10020162. PMID: 33546428; PMCID: PMC7913608.
Turkey	Aktas M, Çolak S. Molecular detection and phylogeny of Anaplasma spp. in cattle reveals the presence of novel strains closely related to A. phagocytophilum in Turkey. Ticks Tick Borne Dis. 2021 Jan;12(1):101604. doi: 10.1016/j.ttbdis.2020.101604. Epub 2020 Nov 2. PMID: 33160190.
UK	McGinley L, Hansford KM, Cull B, Gillingham EL, Carter DP, Chamberlain JF, Hernandez-Triana LM, Phipps LP, Medlock JM. First report of human exposure to Hyalomma marginatum in England: Further evidence of a Hyalomma moulting event in north-western Europe? Ticks Tick Borne Dis. 2021 Jan;12(1):101541. doi: 10.1016/j.ttbdis.2020.101541. Epub 2020 Sep 10. PMID: 33007668.
UK	Sprong H, Fonville M, Docters van Leeuwen A, Devillers E, Ibañez-Justicia A, Stroo A, Hansford K, Cull B, Medlock J, Heyman P, Cochez C, Weis L, Silaghi C, Moutailler S. Detection of pathogens in Dermacentor reticulatus in northwestern Europe: evaluation of a high-throughput array. Heliyon. 2019 Feb 28;5(2):e01270. doi: 10.1016/j.heliyon.2019.e01270. PMID: 30891514; PMCID: PMC6401523.
UK	Luu L, Palomar AM, Farrington G, Schilling AK, Premchand-Branker S, McGarry J, Makepeace BL, Meredith A, Bell-Sakyi L. Bacterial Pathogens and Symbionts Harboured by Ixodes ricinus Ticks Parasitising Red Squirrels in the United Kingdom. Pathogens. 2021 Apr 11;10(4):458. doi: 10.3390/pathogens10040458. PMID: 33920445; PMCID: PMC8070177.
UK	Tijsse-Klasen E, Hansford KM, Jahfari S, Phipps P, Sprong H, Medlock JM. Spotted fever group rickettsiae in Dermacentor reticulatus and Haemaphysalis punctata ticks in the UK. Parasit Vectors. 2013 Jul 19;6:212. doi: 10.1186/1756-3305-6-212. PMID: 23870197; PMCID: PMC3725166.
UK	Speck S, Perseke L, Petney T, Skuballa J, Pfäffle M, Taraschewski H, Bunnell T, Essbauer S, Dobler G. Detection of Rickettsia helvetica in ticks collected from European hedgehogs (Erinaceus europaeus, Linnaeus, 1758). Ticks Tick Borne Dis. 2013 Apr;4(3):222-6. doi: 10.1016/j.ttbdis.2012.11.003. Epub 2013 Jan 19. PMID: 23337491.
UK	Olsthoorn F, Sprong H, Fonville M, Rocchi M, Medlock J, Gilbert L, Ghazoul J. Occurrence of tick-borne pathogens in questing Ixodes ricinus ticks from Wester Ross, Northwest Scotland. Parasit Vectors. 2021 Aug 26;14(1):430. doi: 10.1186/s13071-021-04946-5. PMID: 34446082; PMCID: PMC8393815.
UK	Duscher GG, Battisti E, Hodžić A, Wäber K, Steinbach P, Stubbe M, Heddergott M. First detection and molecular identification of Anaplasma phagocytophilum in an introduced population of Reeve's muntjac (Muntiacus reevesi) in United Kingdom. Mol Cell Probes. 2020 Aug;52:101582. doi: 10.1016/j.mcp.2020.101582. Epub 2020 Apr 22. PMID: 32334005.
UK	Hansford KM, Carter D, Gillingham EL, Hernandez-Triana LM, Chamberlain J, Cull B, McGinley L, Paul Phipps L, Medlock JM. Hyalomma rufipes on an untraveled horse: Is this the first evidence of Hyalomma nymphs successfully moulting in the United Kingdom? Ticks Tick Borne Dis. 2019 Apr;10(3):704-708. doi: 10.1016/j.ttbdis.2019.03.003. Epub 2019 Mar 9. PMID: 30876825.
UK	Tijsse-Klasen E, Hansford KM, Jahfari S, Phipps P, Sprong H, Medlock JM. Spotted fever group rickettsiae in Dermacentor reticulatus and Haemaphysalis punctata ticks in the UK. Parasit Vectors. 2013 Jul 19;6:212. doi: 10.1186/1756-3305-6-212. PMID: 23870197; PMCID: PMC3725166.
UK	Olsthoorn F, Sprong H, Fonville M, Rocchi M, Medlock J, Gilbert L, Ghazoul J. Occurrence of tick-borne pathogens in questing Ixodes ricinus ticks from Wester Ross, Northwest Scotland. Parasit Vectors. 2021 Aug 26;14(1):430. doi: 10.1186/s13071-021-04946-5. PMID: 34446082; PMCID: PMC8393815.
UK	Pietzsch ME, Hansford KM, Cull B, Jahfari S, Sprong H, Medlock JM. Detection of Dermacentor marginatus and a possible Rickettsia slovaca case in the United Kingdom - the risk of the visiting traveller. Travel Med Infect Dis. 2015 Mar-Apr;13(2):200-1. doi: 10.1016/j.tmaid.2015.01.002. Epub 2015 Feb 10. PMID: 25702622.
Ukraine	Livanova NN, Fomenko NV, Akimov IA, Ivanov MJ, Tikunova NV, Armstrong R, Konyaev SV. Dog survey in Russian veterinary hospitals: tick identification and molecular detection of tick-borne pathogens. Parasit Vectors. 2018 Nov 14;11(1):591. doi: 10.1186/s13071-018-3161-5. PMID: 30428925; PMCID: PMC6234536.
Ukraine	Rogovskyy A, Batool M, Gillis DC, Holman PJ, Nebogatkin IV, Rogovska YV, Rogovskyy MS. Diversity of Borrelia spirochetes and other zoonotic agents in ticks from Kyiv, Ukraine. Ticks Tick Borne Dis. 2018 Feb;9(2):404-409. doi: 10.1016/j.ttbdis.2017.12.006. Epub 2017 Dec 15. PMID: 29258801.
Ukraine	The role of Rhipicephalus sanguineus ticks parasitizing dogs in the spread of tick-borne rickettsial pathogens in the city of Sevastopol
Ukraine	Hamel D, Silaghi C, Zapadynska S, Kudrin A, Pfister K. Vector-borne pathogens in ticks and EDTA-blood samples collected from client-owned dogs, Kiev, Ukraine. Ticks Tick Borne Dis. 2013 Feb;4(1-2):152-5. doi: 10.1016/j.ttbdis.2012.08.005. Epub 2012 Sep 20. PMID: 23069260.
Ukraine	Levytska VA, Mushinsky AB, Zubrikova D, Blanarova L, Długosz E, Vichova B, Slivinska KA, Gajewski Z, Gizinski S, Liu S, Zhou L, Rogovskyy AS. Detection of pathogens in ixodid ticks collected from animals and vegetation in five regions of Ukraine. Ticks Tick Borne Dis. 2021 Jan;12(1):101586. doi: 10.1016/j.ttbdis.2020.101586. Epub 2020 Oct 4. PMID: 33059172.
Ukraine	Fedoniuk LY, Podobivskiy SS, Pryvrotska IB, Miklashevska OA, Marchuk OM. THE RESULTS OF THE STUDY OF THE EPIDEMIOLOGICAL STATUS AND SPREAD OF DERMACENTOR RETICULATUS TICKS IN UKRAINE OVER THE LAST 10 YEARS. Wiad Lek. 2021;74(8):1952-1959. PMID: 34537749.
Ukraine	Didyk YM, Blaňárová L, Pogrebnyak S, Akimov I, Peťko B, Víchová B. Emergence of tick-borne pathogens (Borrelia burgdorferi sensu lato, Anaplasma phagocytophilum, Ricketsia raoultii and Babesia microti) in the Kyiv urban parks, Ukraine. Ticks Tick Borne Dis. 2017 Feb;8(2):219-225. doi: 10.1016/j.ttbdis.2016.10.002. Epub 2016 Oct 11. PMID: 27923669.
Ukraine	Rogovskyy AS, Threadgill DW, Akimov IA, Nebogatkin IV, Rogovska YV, Melnyk MV, Rogovskyy SP. Borrelia and Other Zoonotic Pathogens in Ixodes ricinus and Dermacentor reticulatus Ticks Collected from the Chernobyl Exclusion Zone on the 30th Anniversary of the Nuclear Disaster. Vector Borne Zoonotic Dis. 2019 Jul;19(7):466-473. doi: 10.1089/vbz.2018.2318. Epub 2019 May 21. PMID: 31112094.
Ukraine	Kovryha N, Tsyhankova A, Zelenuchina O, Mashchak O, Terekhov R, Rogovskyy AS. Prevalence of Borrelia burgdorferi and Anaplasma phagocytophilum in Ixodid Ticks from Southeastern Ukraine. Vector Borne Zoonotic Dis. 2021 Apr;21(4):242-246. doi: 10.1089/vbz.2020.2716. Epub 2021 Jan 21. PMID: 33475465; PMCID: PMC7997714.
Ukraine	Kniazeva V, Pogotskaya Y, Higgs S, Krasko A. The Prevalence of Different Human Pathogenic Microorganisms Transmitted by Ixodes Tick Vectors in Belarus. Vector Borne Zoonotic Dis. 2021 Jan;21(1):6-10. doi: 10.1089/vbz.2020.2675. Epub 2020 Oct 27. PMID: 33107810.
Ukraine	Rogovskyy AS, Threadgill DW, Akimov IA, Nebogatkin IV, Rogovska YV, Melnyk MV, Rogovskyy SP. Borrelia and Other Zoonotic Pathogens in Ixodes ricinus and Dermacentor reticulatus Ticks Collected from the Chernobyl Exclusion Zone on the 30th Anniversary of the Nuclear Disaster. Vector Borne Zoonotic Dis. 2019 Jul;19(7):466-473. doi: 10.1089/vbz.2018.2318. Epub 2019 May 21. PMID: 31112094.
Ukraine	Dzięgiel B, Adaszek L, Winiarczyk M, García-Bocanegra I, Carbonero A, Dębiak P, Winiarczyk S. Comparative analysis of 16S RNA nucleotide sequences of Anaplasma phagocytophilum detected in the blood of horses from various parts of Europe. J Med Microbiol. 2013 Dec;62(Pt 12):1891-1896. doi: 10.1099/jmm.0.058636-0. Epub 2013 Jun 20. PMID: 23788590.

## Sheet: Table S4-Vector
Country	Region	Region	Genus	Species	Vector genus	Vector species	Source	Ref.
Austria	Lower Austria	Lower Austria	Rickettsia	aeschlimannii	Hyalomma	marginatum	Horse	Duscher GG, Hodžić A, Hufnagl P, Wille-Piazzai W, Schötta AM, Markowicz MA, Estrada-Peña A, Stanek G, Allerberger F. Adult Hyalomma marginatum tick positive for Rickettsia aeschlimannii in Austria, October 2018. Euro Surveill. 2018 Nov;23(48):1800595. doi: 10.2807/1560-7917.ES.2018.23.48.1800595. PMID: 30621821; PMCID: PMC6280420.
Bulgaria	Burgas	Burgas	Rickettsia	aeschlimannii	Hyalomma	anatolicum	Dog	Nader J, Król N, Pfeffer M, Ohlendorf V, Marklewitz M, Drosten C, Junglen S, Obiegala A. The diversity of tick-borne bacteria and parasites in ticks collected from the Strandja Nature Park in south-eastern Bulgaria. Parasit Vectors. 2018 Mar 20;11(1):165. doi: 10.1186/s13071-018-2721-z. PMID: 29554928; PMCID: PMC5859726.
Bulgaria	Burgas	Burgas	Rickettsia	aeschlimannii	Hyalomma	excavatum	Dog	Nader J, Król N, Pfeffer M, Ohlendorf V, Marklewitz M, Drosten C, Junglen S, Obiegala A. The diversity of tick-borne bacteria and parasites in ticks collected from the Strandja Nature Park in south-eastern Bulgaria. Parasit Vectors. 2018 Mar 20;11(1):165. doi: 10.1186/s13071-018-2721-z. PMID: 29554928; PMCID: PMC5859726.
Bulgaria	Burgas	Burgas	Rickettsia	aeschlimannii	Hyalomma	excavatum	Cattle	Nader J, Król N, Pfeffer M, Ohlendorf V, Marklewitz M, Drosten C, Junglen S, Obiegala A. The diversity of tick-borne bacteria and parasites in ticks collected from the Strandja Nature Park in south-eastern Bulgaria. Parasit Vectors. 2018 Mar 20;11(1):165. doi: 10.1186/s13071-018-2721-z. PMID: 29554928; PMCID: PMC5859726.
Bulgaria	Burgas	Burgas	Rickettsia	aeschlimannii	Hyalomma	marginatum	Cattle	Nader J, Król N, Pfeffer M, Ohlendorf V, Marklewitz M, Drosten C, Junglen S, Obiegala A. The diversity of tick-borne bacteria and parasites in ticks collected from the Strandja Nature Park in south-eastern Bulgaria. Parasit Vectors. 2018 Mar 20;11(1):165. doi: 10.1186/s13071-018-2721-z. PMID: 29554928; PMCID: PMC5859726.
France	Corsica	Corsica	Rickettsia	aeschlimannii	Hyalomma	marginatum	Cattle	Cicculli V, Oscar M, Casabianca F, Villechenaud N, Charrel R, de Lamballerie X, Falchi A. Molecular Detection of Spotted-Fever Group Rickettsiae in Ticks Collected from Domestic and Wild Animals in Corsica, France. Pathogens. 2019 Sep 4;8(3):138. doi: 10.3390/pathogens8030138. PMID: 31487899; PMCID: PMC6789605.
France	Corsica	Corsica	Rickettsia	aeschlimannii	Hyalomma	marginatum	Cattle	Cicculli V, Capai L, Quilichini Y, Masse S, Fernández-Alvarez A, Minodier L, Bompard P, Charrel R, Falchi A. Molecular investigation of tick-borne pathogens in ixodid ticks infesting domestic animals (cattle and sheep) and small rodents (black rats) of Corsica, France. Ticks Tick Borne Dis. 2019 Apr;10(3):606-613. doi: 10.1016/j.ttbdis.2019.02.007. Epub 2019 Feb 13. PMID: 30777731.
France	Corsica	Corsica	Rickettsia	aeschlimannii	Hyalomma	marginatum	Sheep	Cicculli V, Capai L, Quilichini Y, Masse S, Fernández-Alvarez A, Minodier L, Bompard P, Charrel R, Falchi A. Molecular investigation of tick-borne pathogens in ixodid ticks infesting domestic animals (cattle and sheep) and small rodents (black rats) of Corsica, France. Ticks Tick Borne Dis. 2019 Apr;10(3):606-613. doi: 10.1016/j.ttbdis.2019.02.007. Epub 2019 Feb 13. PMID: 30777731.
France	Corsica	Corsica	Rickettsia	aeschlimannii	Hyalomma	marginatum	Cattle	Grech-Angelini S, Stachurski F, Vayssier-Taussat M, Devillers E, Casabianca F, Lancelot R, Uilenberg G, Moutailler S. Tick-borne pathogens in ticks (Acari: Ixodidae) collected from various domestic and wild hosts in Corsica (France), a Mediterranean island environment. Transbound Emerg Dis. 2020 Mar;67(2):745-757. doi: 10.1111/tbed.13393. Epub 2019 Nov 3. PMID: 31630482.
France	Corsica	Corsica	Rickettsia	aeschlimannii	Hyalomma	marginatum	Wild Boar	Defaye B, Moutailler S, Pietri C, Galon C, Grech-Angelini S, Pasqualini V, Quilichini Y. Molecular Detection of Zoonotic and Non-Zoonotic Pathogens from Wild Boars and Their Ticks in the Corsican Wetlands. Pathogens. 2021 Dec 20;10(12):1643. doi: 10.3390/pathogens10121643. PMID: 34959598; PMCID: PMC8707423.
France	Corsica	Corsica	Rickettsia	aeschlimannii	Hyalomma	punctata	Questing	Michelet L, Joncour G, Devillers E, Torina A, Vayssier-Taussat M, Bonnet SI, Moutailler S. Tick species, tick-borne pathogens and symbionts in an insular environment off the coast of Western France. Ticks Tick Borne Dis. 2016 Oct;7(6):1109-1115. doi: 10.1016/j.ttbdis.2016.08.014. Epub 2016 Aug 29. PMID: 27622976.
France	Corsica	Corsica	Rickettsia	aeschlimannii	Hyalomma	scupense	Cattle	Grech-Angelini S, Stachurski F, Vayssier-Taussat M, Devillers E, Casabianca F, Lancelot R, Uilenberg G, Moutailler S. Tick-borne pathogens in ticks (Acari: Ixodidae) collected from various domestic and wild hosts in Corsica (France), a Mediterranean island environment. Transbound Emerg Dis. 2020 Mar;67(2):745-757. doi: 10.1111/tbed.13393. Epub 2019 Nov 3. PMID: 31630482.
France	Corsica	Corsica	Rickettsia	aeschlimannii	Rhipicephalus	bursa	Wild boar	Cicculli V, Oscar M, Casabianca F, Villechenaud N, Charrel R, de Lamballerie X, Falchi A. Molecular Detection of Spotted-Fever Group Rickettsiae in Ticks Collected from Domestic and Wild Animals in Corsica, France. Pathogens. 2019 Sep 4;8(3):138. doi: 10.3390/pathogens8030138. PMID: 31487899; PMCID: PMC6789605.
France	Corsica	Corsica	Rickettsia	aeschlimannii	Rhipicephalus	bursa	Cattle	Cicculli V, Capai L, Quilichini Y, Masse S, Fernández-Alvarez A, Minodier L, Bompard P, Charrel R, Falchi A. Molecular investigation of tick-borne pathogens in ixodid ticks infesting domestic animals (cattle and sheep) and small rodents (black rats) of Corsica, France. Ticks Tick Borne Dis. 2019 Apr;10(3):606-613. doi: 10.1016/j.ttbdis.2019.02.007. Epub 2019 Feb 13. PMID: 30777731.
France	Corsica	Corsica	Rickettsia	aeschlimannii	Rhipicephalus	bursa	Sheep	Cicculli V, Capai L, Quilichini Y, Masse S, Fernández-Alvarez A, Minodier L, Bompard P, Charrel R, Falchi A. Molecular investigation of tick-borne pathogens in ixodid ticks infesting domestic animals (cattle and sheep) and small rodents (black rats) of Corsica, France. Ticks Tick Borne Dis. 2019 Apr;10(3):606-613. doi: 10.1016/j.ttbdis.2019.02.007. Epub 2019 Feb 13. PMID: 30777731.
Turkey	Anatolia	Anatolia	Rickettsia	aeschlimannii	Rhipicephalus	bursa	Goat	Demir S, Erkunt Alak S, Köseoğlu AE, Ün C, Nalçacı M, Can H. Molecular investigation of Rickettsia spp. and Francisella tularensis in ticks from three provinces of Turkey. Exp Appl Acarol. 2020 Jun;81(2):239-253. doi: 10.1007/s10493-020-00498-y. Epub 2020 May 11. PMID: 32394036.
France	Corsica	Corsica	Rickettsia	aeschlimannii	Rhipicephalus	bursa	Cattle	Grech-Angelini S, Stachurski F, Vayssier-Taussat M, Devillers E, Casabianca F, Lancelot R, Uilenberg G, Moutailler S. Tick-borne pathogens in ticks (Acari: Ixodidae) collected from various domestic and wild hosts in Corsica (France), a Mediterranean island environment. Transbound Emerg Dis. 2020 Mar;67(2):745-757. doi: 10.1111/tbed.13393. Epub 2019 Nov 3. PMID: 31630482.
Romania	Cluj-Napoca	Cluj-Napoca	Rickettsia	aeschlimannii	Haemophysalis	concinna	Bird	Borşan SD, Ionică AM, Galon C, Toma-Naic A, Peştean C, Sándor AD, Moutailler S, Mihalca AD. High Diversity, Prevalence, and Co-infection Rates of Tick-Borne Pathogens in Ticks and Wildlife Hosts in an Urban Area in Romania. Front Microbiol. 2021 Mar 9;12:645002. doi: 10.3389/fmicb.2021.645002. PMID: 33767683; PMCID: PMC7985354.
Russia	Far Eastern Federal District	Far Eastern Federal District	Rickettsia	aeschlimannii	Haemophysalis	concinna	Questing	Igolkina Y, Rar V, Vysochina N, Ivanov L, Tikunov A, Pukhovskaya N, Epikhina T, Golovljova I, Tikunova N. Genetic variability of Rickettsia spp. in Dermacentor and Haemaphysalis ticks from the Russian Far East. Ticks Tick Borne Dis. 2018 Sep;9(6):1594-1603. doi: 10.1016/j.ttbdis.2018.07.015. Epub 2018 Aug 1. PMID: 30121164.
France	Corsica	Corsica	Rickettsia	aeschlimannii	Hyalomma	scupense	Wild Boar	Defaye B, Moutailler S, Pietri C, Galon C, Grech-Angelini S, Pasqualini V, Quilichini Y. Molecular Detection of Zoonotic and Non-Zoonotic Pathogens from Wild Boars and Their Ticks in the Corsican Wetlands. Pathogens. 2021 Dec 20;10(12):1643. doi: 10.3390/pathogens10121643. PMID: 34959598; PMCID: PMC8707423.
Georgia	Imereti	Imereti	Rickettsia	aeschlimannii	Hyalomma	marginatum	Not defined	Sukhiashvili R, Zhgenti E, Khmaladze E, Burjanadze I, Imnadze P, Jiang J, St John H, Farris CM, Gallagher T, Obiso RJ, Richards AL. Identification and distribution of nine tick-borne spotted fever group Rickettsiae in the Country of Georgia. Ticks Tick Borne Dis. 2020 Sep;11(5):101470. doi: 10.1016/j.ttbdis.2020.101470. Epub 2020 May 23. PMID: 32723640.									4444444
Georgia	Kakheti	Kakheti	Rickettsia	aeschlimannii	Hyalomma	marginatum	Not defined	Sukhiashvili R, Zhgenti E, Khmaladze E, Burjanadze I, Imnadze P, Jiang J, St John H, Farris CM, Gallagher T, Obiso RJ, Richards AL. Identification and distribution of nine tick-borne spotted fever group Rickettsiae in the Country of Georgia. Ticks Tick Borne Dis. 2020 Sep;11(5):101470. doi: 10.1016/j.ttbdis.2020.101470. Epub 2020 May 23. PMID: 32723640.
Georgia	Samtskhe Javakheti	Samtskhe Javakheti	Rickettsia	aeschlimannii	Hyalomma	marginatum	Not defined	Sukhiashvili R, Zhgenti E, Khmaladze E, Burjanadze I, Imnadze P, Jiang J, St John H, Farris CM, Gallagher T, Obiso RJ, Richards AL. Identification and distribution of nine tick-borne spotted fever group Rickettsiae in the Country of Georgia. Ticks Tick Borne Dis. 2020 Sep;11(5):101470. doi: 10.1016/j.ttbdis.2020.101470. Epub 2020 May 23. PMID: 32723640.
Georgia	Imereti	Imereti	Rickettsia	aeschlimannii	Hyalomma	scupense	Not defined	Sukhiashvili R, Zhgenti E, Khmaladze E, Burjanadze I, Imnadze P, Jiang J, St John H, Farris CM, Gallagher T, Obiso RJ, Richards AL. Identification and distribution of nine tick-borne spotted fever group Rickettsiae in the Country of Georgia. Ticks Tick Borne Dis. 2020 Sep;11(5):101470. doi: 10.1016/j.ttbdis.2020.101470. Epub 2020 May 23. PMID: 32723640.
Russia	Far Eastern Federal District	Far Eastern Federal District	Rickettsia	aeschlimannii	Haemophysalis	japonica	Questing	Igolkina Y, Rar V, Vysochina N, Ivanov L, Tikunov A, Pukhovskaya N, Epikhina T, Golovljova I, Tikunova N. Genetic variability of Rickettsia spp. in Dermacentor and Haemaphysalis ticks from the Russian Far East. Ticks Tick Borne Dis. 2018 Sep;9(6):1594-1603. doi: 10.1016/j.ttbdis.2018.07.015. Epub 2018 Aug 1. PMID: 30121164.
Germany	Hesse	Hesse	Rickettsia	aeschlimannii	Hyalomma	marginatum	Sheep	Chitimia-Dobler L, Schaper S, Rieß R, Bitterwolf K, Frangoulidis D, Bestehorn M, Springer A, Oehme R, Drehmann M, Lindau A, Mackenstedt U, Strube C, Dobler G. Imported Hyalomma ticks in Germany in 2018. Parasit Vectors. 2019 Mar 26;12(1):134. doi: 10.1186/s13071-019-3380-4. PMID: 30909964; PMCID: PMC6434826.
Germany	Hesse	Hesse	Rickettsia	aeschlimannii	Hyalomma	marginatum	Horse	Chitimia-Dobler L, Schaper S, Rieß R, Bitterwolf K, Frangoulidis D, Bestehorn M, Springer A, Oehme R, Drehmann M, Lindau A, Mackenstedt U, Strube C, Dobler G. Imported Hyalomma ticks in Germany in 2018. Parasit Vectors. 2019 Mar 26;12(1):134. doi: 10.1186/s13071-019-3380-4. PMID: 30909964; PMCID: PMC6434826.
Germany	Hesse	Hesse	Rickettsia	aeschlimannii	Hyalomma	marginatum	House	Chitimia-Dobler L, Schaper S, Rieß R, Bitterwolf K, Frangoulidis D, Bestehorn M, Springer A, Oehme R, Drehmann M, Lindau A, Mackenstedt U, Strube C, Dobler G. Imported Hyalomma ticks in Germany in 2018. Parasit Vectors. 2019 Mar 26;12(1):134. doi: 10.1186/s13071-019-3380-4. PMID: 30909964; PMCID: PMC6434826.
Germany	Lower Saxony	Lower Saxony	Rickettsia	aeschlimannii	Hyalomma	marginatum	Horse	Chitimia-Dobler L, Schaper S, Rieß R, Bitterwolf K, Frangoulidis D, Bestehorn M, Springer A, Oehme R, Drehmann M, Lindau A, Mackenstedt U, Strube C, Dobler G. Imported Hyalomma ticks in Germany in 2018. Parasit Vectors. 2019 Mar 26;12(1):134. doi: 10.1186/s13071-019-3380-4. PMID: 30909964; PMCID: PMC6434826.
Germany	Hesse	Hesse	Rickettsia	aeschlimannii	Hyalomma	marginatum	Car	Chitimia-Dobler L, Schaper S, Rieß R, Bitterwolf K, Frangoulidis D, Bestehorn M, Springer A, Oehme R, Drehmann M, Lindau A, Mackenstedt U, Strube C, Dobler G. Imported Hyalomma ticks in Germany in 2018. Parasit Vectors. 2019 Mar 26;12(1):134. doi: 10.1186/s13071-019-3380-4. PMID: 30909964; PMCID: PMC6434826.
Germany	Lower Saxony	Lower Saxony	Rickettsia	aeschlimannii	Hyalomma	rufipes	Horse	Chitimia-Dobler L, Schaper S, Rieß R, Bitterwolf K, Frangoulidis D, Bestehorn M, Springer A, Oehme R, Drehmann M, Lindau A, Mackenstedt U, Strube C, Dobler G. Imported Hyalomma ticks in Germany in 2018. Parasit Vectors. 2019 Mar 26;12(1):134. doi: 10.1186/s13071-019-3380-4. PMID: 30909964; PMCID: PMC6434826.
Germany	Rhineland-Palatinate	Rhineland-Palatinate	Rickettsia	aeschlimannii	Hyalomma	rufipes	Horse pasture	Chitimia-Dobler L, Schaper S, Rieß R, Bitterwolf K, Frangoulidis D, Bestehorn M, Springer A, Oehme R, Drehmann M, Lindau A, Mackenstedt U, Strube C, Dobler G. Imported Hyalomma ticks in Germany in 2018. Parasit Vectors. 2019 Mar 26;12(1):134. doi: 10.1186/s13071-019-3380-4. PMID: 30909964; PMCID: PMC6434826.
Germany	Rhineland-Palatinate	Rhineland-Palatinate	Rickettsia	aeschlimannii	Hyalomma	rufipes	Horse	Chitimia-Dobler L, Schaper S, Rieß R, Bitterwolf K, Frangoulidis D, Bestehorn M, Springer A, Oehme R, Drehmann M, Lindau A, Mackenstedt U, Strube C, Dobler G. Imported Hyalomma ticks in Germany in 2018. Parasit Vectors. 2019 Mar 26;12(1):134. doi: 10.1186/s13071-019-3380-4. PMID: 30909964; PMCID: PMC6434826.
Greece	Central Macedonia	Central Macedonia	Rickettsia	aeschlimannii	Hyalomma	aegyptium	Migratory bird	Diakou A, Norte AC, Lopes de Carvalho I, Núncio S, Nováková M, Kautman M, Alivizatos H, Kazantzidis S, Sychra O, Literák I. Ticks and tick-borne pathogens in wild birds in Greece. Parasitol Res. 2016 May;115(5):2011-6. doi: 10.1007/s00436-016-4943-3. Epub 2016 Feb 4. PMID: 26847630.
Greece	Attica	Attica	Rickettsia	aeschlimannii	Hyalomma	marginatum	Migratory bird	Wallménius K, Barboutis C, Fransson T, Jaenson TG, Lindgren PE, Nyström F, Olsen B, Salaneck E, Nilsson K. Spotted fever Rickettsia species in Hyalomma and Ixodes ticks infesting migratory birds in the European Mediterranean area. Parasit Vectors. 2014 Jul 10;7:318. doi: 10.1186/1756-3305-7-318. PMID: 25011617; PMCID: PMC4230250.
Hungary	North Hungary	North Hungary	Rickettsia	aeschlimannii	Hyalomma	marginatum	Migratory bird	Hornok S, Csörgő T, de la Fuente J, Gyuranecz M, Privigyei C, Meli ML, Kreizinger Z, Gönczi E, Fernández de Mera IG, Hofmann-Lehmann R. Synanthropic birds associated with high prevalence of tick-borne rickettsiae and with the first detection of Rickettsia aeschlimannii in Hungary. Vector Borne Zoonotic Dis. 2013 Feb;13(2):77-83. doi: 10.1089/vbz.2012.1032. Epub 2013 Jan 5. PMID: 23289394.
Israel	Central district	Central district	Rickettsia	aeschlimannii	Hyalomma	aegyptium	Tortoise	Mumcuoglu KY, Arslan-Akveran G, Aydogdu S, Karasartova D, Kosar N, Gureser AS, Shacham B, Taylan-Ozkan A. Pathogens in ticks collected in Israel: I. Bacteria and protozoa in Hyalomma aegyptium and Hyalomma dromedarii collected from tortoises and camels. Ticks Tick Borne Dis. 2022 Jan;13(1):101866. doi: 10.1016/j.ttbdis.2021.101866. Epub 2021 Nov 11. PMID: 34798529.
Italy	Central Italy	Central Italy	Rickettsia	aeschlimannii	Hyalomma	detritum	Questing	Tomassone L, Grego E, Auricchio D, Iori A, Giannini F, Rambozzi L. Lyme borreliosis spirochetes and spotted fever group rickettsiae in ixodid ticks from Pianosa island, Tuscany Archipelago, Italy. Vector Borne Zoonotic Dis. 2013 Feb;13(2):84-91. doi: 10.1089/vbz.2012.1046. Epub 2013 Jan 5. PMID: 23289398.
Italy	Major islands	Major islands	Rickettsia	aeschlimannii	Hyalomma	lusitanicum	Human	Blanda V, Torina A, La Russa F, D'Agostino R, Randazzo K, Scimeca S, Giudice E, Caracappa S, Cascio A, de la Fuente J. A retrospective study of the characterization of Rickettsia species in ticks collected from humans. Ticks Tick Borne Dis. 2017 Jun;8(4):610-614. doi: 10.1016/j.ttbdis.2017.04.005. Epub 2017 Apr 12. PMID: 28457821.
Italy	Major islands	Major islands	Rickettsia	aeschlimannii	Hyalomma	lusitanicum	Human	Otranto D, Dantas-Torres F, Giannelli A, Latrofa MS, Cascio A, Cazzin S, Ravagnan S, Montarsi F, Zanzani SA, Manfredi MT, Capelli G. Ticks infesting humans in Italy and associated pathogens. Parasit Vectors. 2014 Jul 14;7:328. doi: 10.1186/1756-3305-7-328. PMID: 25023709; PMCID: PMC4223688.
Italy	Major islands	Major islands	Rickettsia	aeschlimannii	Hyalomma	lusitanicum	Questing	Chisu V, Foxi C, Masala G. First molecular detection of the human pathogen Rickettsia raoultii and other spotted fever group rickettsiae in Ixodid ticks from wild and domestic mammals. Parasitol Res. 2018 Nov;117(11):3421-3429. doi: 10.1007/s00436-018-6036-y. Epub 2018 Aug 4. PMID: 30078071.
Italy	Major islands	Major islands	Rickettsia	aeschlimannii	Hyalomma	marginatum	Bird	Chisu V, Foxi C, Mannu R, Satta G, Masala G. A five-year survey of tick species and identification of tick-borne bacteria in Sardinia, Italy. Ticks Tick Borne Dis. 2018 Mar;9(3):678-681. doi: 10.1016/j.ttbdis.2018.02.008. Epub 2018 Feb 17. PMID: 29477960.
Italy	Major islands	Major islands	Rickettsia	aeschlimannii	Hyalomma	marginatum	Human	Blanda V, Torina A, La Russa F, D'Agostino R, Randazzo K, Scimeca S, Giudice E, Caracappa S, Cascio A, de la Fuente J. A retrospective study of the characterization of Rickettsia species in ticks collected from humans. Ticks Tick Borne Dis. 2017 Jun;8(4):610-614. doi: 10.1016/j.ttbdis.2017.04.005. Epub 2017 Apr 12. PMID: 28457821.
Italy	Major islands	Major islands	Rickettsia	aeschlimannii	Hyalomma	marginatum	Horse	Chisu V, Masala G, Foxi C, Socolovschi C, Raoult D, Parola P. Rickettsia conorii israelensis in Rhipicephalus sanguineus ticks, Sardinia, Italy. Ticks Tick Borne Dis. 2014 Jun;5(4):446-8. doi: 10.1016/j.ttbdis.2014.02.003. Epub 2014 May 19. PMID: 24852264.
Italy	Major islands	Major islands	Rickettsia	aeschlimannii	Hyalomma	marginatum	Cattle	Chisu V, Zobba R, Foxi C, Pisu D, Masala G, Alberti A. Molecular detection and groEL typing of Rickettsia aeschlimannii in Sardinian ticks. Parasitol Res. 2016 Sep;115(9):3323-8. doi: 10.1007/s00436-016-5091-5. Epub 2016 Apr 30. PMID: 27130322.
Italy	Major islands	Major islands	Rickettsia	aeschlimannii	Hyalomma	marginatum	Goat	Chisu V, Zobba R, Foxi C, Pisu D, Masala G, Alberti A. Molecular detection and groEL typing of Rickettsia aeschlimannii in Sardinian ticks. Parasitol Res. 2016 Sep;115(9):3323-8. doi: 10.1007/s00436-016-5091-5. Epub 2016 Apr 30. PMID: 27130322.
Italy	Major islands	Major islands	Rickettsia	aeschlimannii	Hyalomma	marginatum	Mouflon	Chisu V, Leulmi H, Masala G, Piredda M, Foxi C, Parola P. Detection of Rickettsia hoogstraalii, Rickettsia helvetica, Rickettsia massiliae, Rickettsia slovaca and Rickettsia aeschlimannii in ticks from Sardinia, Italy. Ticks Tick Borne Dis. 2017 Mar;8(3):347-352. doi: 10.1016/j.ttbdis.2016.12.007. Epub 2016 Dec 15. PMID: 28110915.
Italy	Major islands	Major islands	Rickettsia	aeschlimannii	Hyalomma	marginatum	Cattle	Chisu V, Foxi C, Masala G. First molecular detection of the human pathogen Rickettsia raoultii and other spotted fever group rickettsiae in Ixodid ticks from wild and domestic mammals. Parasitol Res. 2018 Nov;117(11):3421-3429. doi: 10.1007/s00436-018-6036-y. Epub 2018 Aug 4. PMID: 30078071.
Italy	Major islands	Major islands	Rickettsia	aeschlimannii	Hyalomma	marginatum	Goat	Chisu V, Foxi C, Mannu R, Satta G, Masala G. A five-year survey of tick species and identification of tick-borne bacteria in Sardinia, Italy. Ticks Tick Borne Dis. 2018 Mar;9(3):678-681. doi: 10.1016/j.ttbdis.2018.02.008. Epub 2018 Feb 17. PMID: 29477960.
Italy	Major islands	Major islands	Rickettsia	aeschlimannii	Hyalomma	marginatum	Hedgehog	Chisu V, Foxi C, Mannu R, Satta G, Masala G. A five-year survey of tick species and identification of tick-borne bacteria in Sardinia, Italy. Ticks Tick Borne Dis. 2018 Mar;9(3):678-681. doi: 10.1016/j.ttbdis.2018.02.008. Epub 2018 Feb 17. PMID: 29477960.
Italy	Major islands	Major islands	Rickettsia	aeschlimannii	Hyalomma	marginatum	Horse	Chisu V, Foxi C, Mannu R, Satta G, Masala G. A five-year survey of tick species and identification of tick-borne bacteria in Sardinia, Italy. Ticks Tick Borne Dis. 2018 Mar;9(3):678-681. doi: 10.1016/j.ttbdis.2018.02.008. Epub 2018 Feb 17. PMID: 29477960.
Italy	Major islands	Major islands	Rickettsia	aeschlimannii	Hyalomma	marginatum	Human	Chisu V, Foxi C, Mannu R, Satta G, Masala G. A five-year survey of tick species and identification of tick-borne bacteria in Sardinia, Italy. Ticks Tick Borne Dis. 2018 Mar;9(3):678-681. doi: 10.1016/j.ttbdis.2018.02.008. Epub 2018 Feb 17. PMID: 29477960.
Italy	Major islands	Major islands	Rickettsia	aeschlimannii	Hyalomma	marginatum	Sheep	Chisu V, Foxi C, Mannu R, Satta G, Masala G. A five-year survey of tick species and identification of tick-borne bacteria in Sardinia, Italy. Ticks Tick Borne Dis. 2018 Mar;9(3):678-681. doi: 10.1016/j.ttbdis.2018.02.008. Epub 2018 Feb 17. PMID: 29477960.
Italy	Major islands	Major islands	Rickettsia	aeschlimannii	Hyalomma	marginatum	Dog	Chisu V, Loi F, Foxi C, Chessa G, Masu G, Rolesu S, Masala G. Coexistence of Tick-Borne Pathogens in Ticks Collected from their Hosts in Sardinia: an Update. Acta Parasitol. 2020 Dec;65(4):999-1004. doi: 10.1007/s11686-020-00240-z. Epub 2020 Jun 15. PMID: 32557083.
Italy	Major islands	Major islands	Rickettsia	aeschlimannii	Hyalomma	marginatum	Sheep	Chisu V, Loi F, Foxi C, Chessa G, Masu G, Rolesu S, Masala G. Coexistence of Tick-Borne Pathogens in Ticks Collected from their Hosts in Sardinia: an Update. Acta Parasitol. 2020 Dec;65(4):999-1004. doi: 10.1007/s11686-020-00240-z. Epub 2020 Jun 15. PMID: 32557083.
Italy	Central Italy	Central Italy	Rickettsia	aeschlimannii	Hyalomma	marginatum	Red deer	Pascucci I, Di Domenico M, Curini V, Cocco A, Averaimo D, D'Alterio N, Cammà C. Diversity of Rickettsia in Ticks Collected in Abruzzi and Molise Regions (Central Italy). Microorganisms. 2019 Dec 13;7(12):696. doi: 10.3390/microorganisms7120696. PMID: 31847276; PMCID: PMC6956140.
Italy	Central Italy	Central Italy	Rickettsia	aeschlimannii	Hyalomma	marginatum	Questing	Scarpulla M, Barlozzari G, Marcario A, Salvato L, Blanda V, De Liberato C, D'Agostini C, Torina A, Macrì G. Molecular detection and characterization of spotted fever group rickettsiae in ticks from Central Italy. Ticks Tick Borne Dis. 2016 Jul;7(5):1052-1056. doi: 10.1016/j.ttbdis.2016.06.003. Epub 2016 Jun 15. PMID: 27365155.
Italy	South Italy	South Italy	Rickettsia	aeschlimannii	Hyalomma	marginatum	Migratory bird	Wallménius K, Barboutis C, Fransson T, Jaenson TG, Lindgren PE, Nyström F, Olsen B, Salaneck E, Nilsson K. Spotted fever Rickettsia species in Hyalomma and Ixodes ticks infesting migratory birds in the European Mediterranean area. Parasit Vectors. 2014 Jul 10;7:318. doi: 10.1186/1756-3305-7-318. PMID: 25011617; PMCID: PMC4230250.
Italy	Major islands	Major islands	Rickettsia	aeschlimannii	Hyalomma	marginatum	Migratory bird	Chisu V, Zobba R, Foxi C, Pisu D, Masala G, Alberti A. Molecular detection and groEL typing of Rickettsia aeschlimannii in Sardinian ticks. Parasitol Res. 2016 Sep;115(9):3323-8. doi: 10.1007/s00436-016-5091-5. Epub 2016 Apr 30. PMID: 27130322.
Italy	Central Italy	Central Italy	Rickettsia	aeschlimannii	Hyalomma	marginatum	Migratory bird	Pascucci I, Di Domenico M, Capobianco Dondona G, Di Gennaro A, Polci A, Capobianco Dondona A, Mancuso E, Cammà C, Savini G, Cecere JG, Spina F, Monaco F. Assessing the role of migratory birds in the introduction of ticks and tick-borne pathogens from African countries: An Italian experience. Ticks Tick Borne Dis. 2019 Oct;10(6):101272. doi: 10.1016/j.ttbdis.2019.101272. Epub 2019 Aug 16. PMID: 31…
Italy	Central Italy	Central Italy	Rickettsia	aeschlimannii	Hyalomma	marginatum	Migratory bird	Toma L, Mancini F, Di Luca M, Cecere JG, Bianchi R, Khoury C, Quarchioni E, Manzia F, Rezza G, Ciervo A. Detection of microbial agents in ticks collected from migratory birds in central Italy. Vector Borne Zoonotic Dis. 2014 Mar;14(3):199-205. doi: 10.1089/vbz.2013.1458. Epub 2014 Feb 27. PMID: 24576218; PMCID: PMC3952585.
Italy	Central Italy	Central Italy	Rickettsia	aeschlimannii	Hyalomma	marginatum	Questing	Tomassone L, Grego E, Auricchio D, Iori A, Giannini F, Rambozzi L. Lyme borreliosis spirochetes and spotted fever group rickettsiae in ixodid ticks from Pianosa island, Tuscany Archipelago, Italy. Vector Borne Zoonotic Dis. 2013 Feb;13(2):84-91. doi: 10.1089/vbz.2012.1046. Epub 2013 Jan 5. PMID: 23289398.
Italy	Central Italy	Central Italy	Rickettsia	aeschlimannii	Amblyomma	marmoreum	Migratory bird	Battisti E, Urach K, Hodžić A, Fusani L, Hufnagl P, Felsberger G, Ferroglio E, Duscher GG. Zoonotic Pathogens in Ticks from Migratory Birds, Italy. Emerg Infect Dis. 2020 Dec;26(12):2986-2988. doi: 10.3201/eid2612.181686. PMID: 33219656; PMCID: PMC7706978.
Italy	Central Italy	Central Italy	Rickettsia	aeschlimannii	Hyalomma	rufipes	Migratory bird	Battisti E, Urach K, Hodžić A, Fusani L, Hufnagl P, Felsberger G, Ferroglio E, Duscher GG. Zoonotic Pathogens in Ticks from Migratory Birds, Italy. Emerg Infect Dis. 2020 Dec;26(12):2986-2988. doi: 10.3201/eid2612.181686. PMID: 33219656; PMCID: PMC7706978.
Italy	Central Italy	Central Italy	Rickettsia	aeschlimannii	Hyalomma	rufipes	Migratory bird	Pascucci I, Di Domenico M, Capobianco Dondona G, Di Gennaro A, Polci A, Capobianco Dondona A, Mancuso E, Cammà C, Savini G, Cecere JG, Spina F, Monaco F. Assessing the role of migratory birds in the introduction of ticks and tick-borne pathogens from African countries: An Italian experience. Ticks Tick Borne Dis. 2019 Oct;10(6):101272. doi: 10.1016/j.ttbdis.2019.101272. Epub 2019 Aug 16. PMID: 31…
Italy	Central Italy	Central Italy	Rickettsia	aeschlimannii	Hyalomma	rufipes	Migratory bird	Rollins RE, Schaper S, Kahlhofer C, Frangoulidis D, Strauß AFT, Cardinale M, Springer A, Strube C, Bakkes DK, Becker NS, Chitimia-Dobler L. Ticks (Acari: Ixodidae) on birds migrating to the island of Ponza, Italy, and the tick-borne pathogens they carry. Ticks Tick Borne Dis. 2021 Jan;12(1):101590. doi: 10.1016/j.ttbdis.2020.101590. Epub 2020 Oct 9. PMID: 33113477.
Italy	Central Italy	Central Italy	Rickettsia	aeschlimannii	Hyalomma	rufipes	Migratory bird	Toma L, Mancini F, Di Luca M, Cecere JG, Bianchi R, Khoury C, Quarchioni E, Manzia F, Rezza G, Ciervo A. Detection of microbial agents in ticks collected from migratory birds in central Italy. Vector Borne Zoonotic Dis. 2014 Mar;14(3):199-205. doi: 10.1089/vbz.2013.1458. Epub 2014 Feb 27. PMID: 24576218; PMCID: PMC3952585.
Italy	Central Italy	Central Italy	Rickettsia	aeschlimannii	Hyalomma	sp.	Migratory bird	Battisti E, Urach K, Hodžić A, Fusani L, Hufnagl P, Felsberger G, Ferroglio E, Duscher GG. Zoonotic Pathogens in Ticks from Migratory Birds, Italy. Emerg Infect Dis. 2020 Dec;26(12):2986-2988. doi: 10.3201/eid2612.181686. PMID: 33219656; PMCID: PMC7706978.
Italy	Central Italy	Central Italy	Rickettsia	aeschlimannii	Amblyomma	sp.	Migratory bird	Toma L, Mancini F, Di Luca M, Cecere JG, Bianchi R, Khoury C, Quarchioni E, Manzia F, Rezza G, Ciervo A. Detection of microbial agents in ticks collected from migratory birds in central Italy. Vector Borne Zoonotic Dis. 2014 Mar;14(3):199-205. doi: 10.1089/vbz.2013.1458. Epub 2014 Feb 27. PMID: 24576218; PMCID: PMC3952585.
Italy	Central Italy	Central Italy	Rickettsia	aeschlimannii	Hyalomma	sp.	Migratory bird	Toma L, Mancini F, Di Luca M, Cecere JG, Bianchi R, Khoury C, Quarchioni E, Manzia F, Rezza G, Ciervo A. Detection of microbial agents in ticks collected from migratory birds in central Italy. Vector Borne Zoonotic Dis. 2014 Mar;14(3):199-205. doi: 10.1089/vbz.2013.1458. Epub 2014 Feb 27. PMID: 24576218; PMCID: PMC3952585.
Italy	Central Italy	Central Italy	Rickettsia	aeschlimannii	Hyalomma	truncatum	Migratory bird	Pascucci I, Di Domenico M, Capobianco Dondona G, Di Gennaro A, Polci A, Capobianco Dondona A, Mancuso E, Cammà C, Savini G, Cecere JG, Spina F, Monaco F. Assessing the role of migratory birds in the introduction of ticks and tick-borne pathogens from African countries: An Italian experience. Ticks Tick Borne Dis. 2019 Oct;10(6):101272. doi: 10.1016/j.ttbdis.2019.101272. Epub 2019 Aug 16. PMID: 31…
Netherlands	Drenthe	Drenthe	Rickettsia	aeschlimannii	Hyalomma	marginatum	Horse	Uiterwijk M, Ibáñez-Justicia A, van de Vossenberg B, Jacobs F, Overgaauw P, Nijsse R, Dabekaussen C, Stroo A, Sprong H. Imported Hyalomma ticks in the Netherlands 2018-2020. Parasit Vectors. 2021 May 7;14(1):244. doi: 10.1186/s13071-021-04738-x. PMID: 33962655; PMCID: PMC8106226.
Portugal	Not defined	Not defined	Rickettsia	aeschlimannii	Hyalomma	marginatum	Bird	Pereira A, Parreira R, Cotão AJ, Nunes M, Vieira ML, Azevedo F, Campino L, Maia C. Tick-borne bacteria and protozoa detected in ticks collected from domestic animals and wildlife in central and southern Portugal. Ticks Tick Borne Dis. 2018 Feb;9(2):225-234. doi: 10.1016/j.ttbdis.2017.09.008. Epub 2017 Sep 20. PMID: 28958791.
Portugal	Alentejo	Alentejo	Rickettsia	aeschlimannii	Hyalomma	marginatum	Cattle	Pereira A, Parreira R, Cotão AJ, Nunes M, Vieira ML, Azevedo F, Campino L, Maia C. Tick-borne bacteria and protozoa detected in ticks collected from domestic animals and wildlife in central and southern Portugal. Ticks Tick Borne Dis. 2018 Feb;9(2):225-234. doi: 10.1016/j.ttbdis.2017.09.008. Epub 2017 Sep 20. PMID: 28958791.
Romania	Oltenia	Oltenia	Rickettsia	aeschlimannii	Hyalomma	marginatum	Cattle	Andersson MO, Tolf C, Tamba P, Stefanache M, Radbea G, Frangoulidis D, Tomaso H, Waldenström J, Dobler G, Chitimia-Dobler L. Molecular survey of neglected bacterial pathogens reveals an abundant diversity of species and genotypes in ticks collected from animal hosts across Romania. Parasit Vectors. 2018 Mar 20;11(1):144. doi: 10.1186/s13071-018-2756-1. PMID: 29554947; PMCID: PMC5859542.
Russia	Kaliningrad	Kaliningrad	Rickettsia	aeschlimannii	Hyalomma	marginatum	Migratory bird	Movila A, Alekseev AN, Dubinina HV, Toderas I. Detection of tick-borne pathogens in ticks from migratory birds in the Baltic region of Russia. Med Vet Entomol. 2013 Mar;27(1):113-7. doi: 10.1111/j.1365-2915.2012.01037.x. Epub 2012 Aug 27. PMID: 22924442.
Spain	Andalusia	Andalusia	Rickettsia	aeschlimannii	Hyalomma	lusitanicum	Hare	Remesar S, Castro-Scholten S, Cano-Terriza D, Díaz P, Morrondo P, Jiménez-Martín D, Rouco C, García-Bocanegra I. Molecular identification of zoonotic Rickettsia species in Ixodidae parasitizing wild lagomorphs from Mediterranean ecosystems. Transbound Emerg Dis. 2021 Nov 5. doi: 10.1111/tbed.14379. Epub ahead of print. PMID: 34738325.
Spain	La rioja	La rioja	Rickettsia	aeschlimannii	Hyalomma	marginatum	Bird	Palomar AM, Portillo A, Mazuelas D, Roncero L, Arizaga J, Crespo A, Gutiérrez Ó, Márquez FJ, Cuadrado JF, Eiros JM, Oteo JA. Molecular analysis of Crimean-Congo hemorrhagic fever virus and Rickettsia in Hyalomma marginatum ticks removed from patients (Spain) and birds (Spain and Morocco), 2009-2015. Ticks Tick Borne Dis. 2016 Jul;7(5):983-987. doi: 10.1016/j.ttbdis.2016.05.004. Epub 2016 May 11. …
Spain	Madrid	Madrid	Rickettsia	aeschlimannii	Hyalomma	marginatum	Bird	Palomar AM, Portillo A, Mazuelas D, Roncero L, Arizaga J, Crespo A, Gutiérrez Ó, Márquez FJ, Cuadrado JF, Eiros JM, Oteo JA. Molecular analysis of Crimean-Congo hemorrhagic fever virus and Rickettsia in Hyalomma marginatum ticks removed from patients (Spain) and birds (Spain and Morocco), 2009-2015. Ticks Tick Borne Dis. 2016 Jul;7(5):983-987. doi: 10.1016/j.ttbdis.2016.05.004. Epub 2016 May 11. …
Spain	Palencia	Palencia	Rickettsia	aeschlimannii	Hyalomma	marginatum	Bird	Palomar AM, Portillo A, Mazuelas D, Roncero L, Arizaga J, Crespo A, Gutiérrez Ó, Márquez FJ, Cuadrado JF, Eiros JM, Oteo JA. Molecular analysis of Crimean-Congo hemorrhagic fever virus and Rickettsia in Hyalomma marginatum ticks removed from patients (Spain) and birds (Spain and Morocco), 2009-2015. Ticks Tick Borne Dis. 2016 Jul;7(5):983-987. doi: 10.1016/j.ttbdis.2016.05.004. Epub 2016 May 11. …
Spain	La rioja	La rioja	Rickettsia	aeschlimannii	Hyalomma	marginatum	Human	Palomar AM, Portillo A, Mazuelas D, Roncero L, Arizaga J, Crespo A, Gutiérrez Ó, Márquez FJ, Cuadrado JF, Eiros JM, Oteo JA. Molecular analysis of Crimean-Congo hemorrhagic fever virus and Rickettsia in Hyalomma marginatum ticks removed from patients (Spain) and birds (Spain and Morocco), 2009-2015. Ticks Tick Borne Dis. 2016 Jul;7(5):983-987. doi: 10.1016/j.ttbdis.2016.05.004. Epub 2016 May 11. …
Spain	Madrid	Madrid	Rickettsia	aeschlimannii	Hyalomma	marginatum	Human	Palomar AM, Portillo A, Mazuelas D, Roncero L, Arizaga J, Crespo A, Gutiérrez Ó, Márquez FJ, Cuadrado JF, Eiros JM, Oteo JA. Molecular analysis of Crimean-Congo hemorrhagic fever virus and Rickettsia in Hyalomma marginatum ticks removed from patients (Spain) and birds (Spain and Morocco), 2009-2015. Ticks Tick Borne Dis. 2016 Jul;7(5):983-987. doi: 10.1016/j.ttbdis.2016.05.004. Epub 2016 May 11. …
Sweden	Gotaland	Gotaland	Rickettsia	aeschlimannii	Hyalomma	marginatum	Horse	Grandi G, Chitimia-Dobler L, Choklikitumnuey P, Strube C, Springer A, Albihn A, Jaenson TGT, Omazic A. First records of adult Hyalomma marginatum and H. rufipes ticks (Acari: Ixodidae) in Sweden. Ticks Tick Borne Dis. 2020 May;11(3):101403. doi: 10.1016/j.ttbdis.2020.101403. Epub 2020 Jan 30. PMID: 32037097.
Sweden	Gotaland	Gotaland	Rickettsia	aeschlimannii	Hyalomma	marginatum	Cattle	Grandi G, Chitimia-Dobler L, Choklikitumnuey P, Strube C, Springer A, Albihn A, Jaenson TGT, Omazic A. First records of adult Hyalomma marginatum and H. rufipes ticks (Acari: Ixodidae) in Sweden. Ticks Tick Borne Dis. 2020 May;11(3):101403. doi: 10.1016/j.ttbdis.2020.101403. Epub 2020 Jan 30. PMID: 32037097.
Sweden	Norrland	Norrland	Rickettsia	aeschlimannii	Hyalomma	marginatum	Horse	Grandi G, Chitimia-Dobler L, Choklikitumnuey P, Strube C, Springer A, Albihn A, Jaenson TGT, Omazic A. First records of adult Hyalomma marginatum and H. rufipes ticks (Acari: Ixodidae) in Sweden. Ticks Tick Borne Dis. 2020 May;11(3):101403. doi: 10.1016/j.ttbdis.2020.101403. Epub 2020 Jan 30. PMID: 32037097.
Italy	Major islands	Major islands	Rickettsia	aeschlimannii	Dermacentor	marginatus	Human	Blanda V, Torina A, La Russa F, D'Agostino R, Randazzo K, Scimeca S, Giudice E, Caracappa S, Cascio A, de la Fuente J. A retrospective study of the characterization of Rickettsia species in ticks collected from humans. Ticks Tick Borne Dis. 2017 Jun;8(4):610-614. doi: 10.1016/j.ttbdis.2017.04.005. Epub 2017 Apr 12. PMID: 28457821.
Turkey	Anatolia	Anatolia	Rickettsia	aeschlimannii	Dermacentor	marginatus	Human	Karasartova D, Gureser AS, Gokce T, Celebi B, Yapar D, Keskin A, Celik S, Ece Y, Erenler AK, Usluca S, Mumcuoglu KY, Taylan-Ozkan A. Bacterial and protozoal pathogens found in ticks collected from humans in Corum province of Turkey. PLoS Negl Trop Dis. 2018 Apr 12;12(4):e0006395. doi: 10.1371/journal.pntd.0006395. PMID: 29649265; PMCID: PMC5916866.
Portugal	Alentejo	Alentejo	Rickettsia	aeschlimannii	Dermacentor	marginatus	Wild boar	Pereira A, Parreira R, Cotão AJ, Nunes M, Vieira ML, Azevedo F, Campino L, Maia C. Tick-borne bacteria and protozoa detected in ticks collected from domestic animals and wildlife in central and southern Portugal. Ticks Tick Borne Dis. 2018 Feb;9(2):225-234. doi: 10.1016/j.ttbdis.2017.09.008. Epub 2017 Sep 20. PMID: 28958791.
Italy	South Italy	South Italy	Rickettsia	aeschlimannii	Dermacentor	marginatus	Dog	Sgroi G, Iatta R, Lia RP, Napoli E, Buono F, Bezerra-Santos MA, Veneziano V, Otranto D. Tick exposure and risk of tick-borne pathogens infection in hunters and hunting dogs: a citizen science approach. Transbound Emerg Dis. 2021 Sep 6. doi: 10.1111/tbed.14314. Epub ahead of print. PMID: 34487635.
Sweden	Svealand	Svealand	Rickettsia	aeschlimannii	Hyalomma	marginatum	Horse	Grandi G, Chitimia-Dobler L, Choklikitumnuey P, Strube C, Springer A, Albihn A, Jaenson TGT, Omazic A. First records of adult Hyalomma marginatum and H. rufipes ticks (Acari: Ixodidae) in Sweden. Ticks Tick Borne Dis. 2020 May;11(3):101403. doi: 10.1016/j.ttbdis.2020.101403. Epub 2020 Jan 30. PMID: 32037097.
France	Corsica	Corsica	Rickettsia	aeschlimannii	Dermacentor	marginatus	Wild Boar	Defaye B, Moutailler S, Pietri C, Galon C, Grech-Angelini S, Pasqualini V, Quilichini Y. Molecular Detection of Zoonotic and Non-Zoonotic Pathogens from Wild Boars and Their Ticks in the Corsican Wetlands. Pathogens. 2021 Dec 20;10(12):1643. doi: 10.3390/pathogens10121643. PMID: 34959598; PMCID: PMC8707423.
Sweden	Gotaland	Gotaland	Rickettsia	aeschlimannii	Hyalomma	rufipes	Horse	Grandi G, Chitimia-Dobler L, Choklikitumnuey P, Strube C, Springer A, Albihn A, Jaenson TGT, Omazic A. First records of adult Hyalomma marginatum and H. rufipes ticks (Acari: Ixodidae) in Sweden. Ticks Tick Borne Dis. 2020 May;11(3):101403. doi: 10.1016/j.ttbdis.2020.101403. Epub 2020 Jan 30. PMID: 32037097.
Turkey	Anatolia	Anatolia	Rickettsia	aeschlimannii	Haemophysalis	parva	Human	Karasartova D, Gureser AS, Gokce T, Celebi B, Yapar D, Keskin A, Celik S, Ece Y, Erenler AK, Usluca S, Mumcuoglu KY, Taylan-Ozkan A. Bacterial and protozoal pathogens found in ticks collected from humans in Corum province of Turkey. PLoS Negl Trop Dis. 2018 Apr 12;12(4):e0006395. doi: 10.1371/journal.pntd.0006395. PMID: 29649265; PMCID: PMC5916866.
Sweden	Svealand	Svealand	Rickettsia	aeschlimannii	Hyalomma	rufipes	Horse	Grandi G, Chitimia-Dobler L, Choklikitumnuey P, Strube C, Springer A, Albihn A, Jaenson TGT, Omazic A. First records of adult Hyalomma marginatum and H. rufipes ticks (Acari: Ixodidae) in Sweden. Ticks Tick Borne Dis. 2020 May;11(3):101403. doi: 10.1016/j.ttbdis.2020.101403. Epub 2020 Jan 30. PMID: 32037097.
Turkey	Anatolia	Anatolia	Rickettsia	aeschlimannii	Haemophysalis	punctata	Human	Karasartova D, Gureser AS, Gokce T, Celebi B, Yapar D, Keskin A, Celik S, Ece Y, Erenler AK, Usluca S, Mumcuoglu KY, Taylan-Ozkan A. Bacterial and protozoal pathogens found in ticks collected from humans in Corum province of Turkey. PLoS Negl Trop Dis. 2018 Apr 12;12(4):e0006395. doi: 10.1371/journal.pntd.0006395. PMID: 29649265; PMCID: PMC5916866.
Georgia	Imereti	Imereti	Rickettsia	aeschlimannii	Haemophysalis	punctata	Not defined	Sukhiashvili R, Zhgenti E, Khmaladze E, Burjanadze I, Imnadze P, Jiang J, St John H, Farris CM, Gallagher T, Obiso RJ, Richards AL. Identification and distribution of nine tick-borne spotted fever group Rickettsiae in the Country of Georgia. Ticks Tick Borne Dis. 2020 Sep;11(5):101470. doi: 10.1016/j.ttbdis.2020.101470. Epub 2020 May 23. PMID: 32723640.
Sweden	Svealand	Svealand	Rickettsia	aeschlimannii	Hyalomma	rufipes	Human	Grandi G, Chitimia-Dobler L, Choklikitumnuey P, Strube C, Springer A, Albihn A, Jaenson TGT, Omazic A. First records of adult Hyalomma marginatum and H. rufipes ticks (Acari: Ixodidae) in Sweden. Ticks Tick Borne Dis. 2020 May;11(3):101403. doi: 10.1016/j.ttbdis.2020.101403. Epub 2020 Jan 30. PMID: 32037097.
Spain	Andalusia	Andalusia	Rickettsia	aeschlimannii	Rhipicephalus	pusillus	Rabbit	Remesar S, Castro-Scholten S, Cano-Terriza D, Díaz P, Morrondo P, Jiménez-Martín D, Rouco C, García-Bocanegra I. Molecular identification of zoonotic Rickettsia species in Ixodidae parasitizing wild lagomorphs from Mediterranean ecosystems. Transbound Emerg Dis. 2021 Nov 5. doi: 10.1111/tbed.14379. Epub ahead of print. PMID: 34738325.
Serbia	South Bačka	South Bačka	Rickettsia	aeschlimannii	Ixodes	ricinus	Human	Banović P, Díaz-Sánchez AA, Galon C, Simin V, Mijatović D, Obregón D, Moutailler S, Cabezas-Cruz A. Humans infested with Ixodes ricinus are exposed to a diverse array of tick-borne pathogens in Serbia. Ticks Tick Borne Dis. 2021 Mar;12(2):101609. doi: 10.1016/j.ttbdis.2020.101609. Epub 2020 Nov 23. PMID: 33260091.
Italy	Major islands	Major islands	Rickettsia	aeschlimannii	Ixodes	ricinus	Human	Blanda V, Torina A, La Russa F, D'Agostino R, Randazzo K, Scimeca S, Giudice E, Caracappa S, Cascio A, de la Fuente J. A retrospective study of the characterization of Rickettsia species in ticks collected from humans. Ticks Tick Borne Dis. 2017 Jun;8(4):610-614. doi: 10.1016/j.ttbdis.2017.04.005. Epub 2017 Apr 12. PMID: 28457821.
Turkey	Anatolia	Anatolia	Rickettsia	aeschlimannii	Ixodes	ricinus	Human	Karasartova D, Gureser AS, Gokce T, Celebi B, Yapar D, Keskin A, Celik S, Ece Y, Erenler AK, Usluca S, Mumcuoglu KY, Taylan-Ozkan A. Bacterial and protozoal pathogens found in ticks collected from humans in Corum province of Turkey. PLoS Negl Trop Dis. 2018 Apr 12;12(4):e0006395. doi: 10.1371/journal.pntd.0006395. PMID: 29649265; PMCID: PMC5916866.
Italy	Central Italy	Central Italy	Rickettsia	aeschlimannii	Ixodes	ricinus	Questing	Castro LR, Gabrielli S, Iori A, Cancrini G. Molecular detection of Rickettsia, Borrelia, and Babesia species in Ixodes ricinus sampled in northeastern, central, and insular areas of Italy. Exp Appl Acarol. 2015 Jul;66(3):443-52. doi: 10.1007/s10493-015-9899-y. Epub 2015 Mar 18. PMID: 25784072.
Italy	Central Italy	Central Italy	Rickettsia	aeschlimannii	Ixodes	ricinus	Questing	Mancini F, Ciccozzi M, Lo Presti A, Cella E, Giovanetti M, Di Luca M, Toma L, Bianchi R, Khoury C, Rezza G, Ciervo A. Characterization of spotted fever group Rickettsiae in ticks from a city park of Rome, Italy. Ann Ist Super Sanita. 2015;51(4):284-90. doi: 10.4415/ANN_15_04_07. PMID: 26783214.
Turkey	Black sea	Black sea	Rickettsia	aeschlimannii	Hyalomma	aegyptium	Turtle	Akveran GA, Karasartova D, Keskin A, Comba A, Celebi B, Mumcuoglu KY, Taylan-Ozkan A. Bacterial and protozoan agents found in Hyalomma aegyptium (L., 1758) (Ixodida: Ixodidae) collected from Testudo graeca L., 1758 (Reptilia: Testudines) in Corum Province of Turkey. Ticks Tick Borne Dis. 2020 Sep;11(5):101458. doi: 10.1016/j.ttbdis.2020.101458. Epub 2020 May 1. PMID: 32389537.
Turkey	Anatolia	Anatolia	Rickettsia	aeschlimannii	Hyalomma	aegyptium	Human	Karasartova D, Gureser AS, Gokce T, Celebi B, Yapar D, Keskin A, Celik S, Ece Y, Erenler AK, Usluca S, Mumcuoglu KY, Taylan-Ozkan A. Bacterial and protozoal pathogens found in ticks collected from humans in Corum province of Turkey. PLoS Negl Trop Dis. 2018 Apr 12;12(4):e0006395. doi: 10.1371/journal.pntd.0006395. PMID: 29649265; PMCID: PMC5916866.
Turkey	Anatolia	Anatolia	Rickettsia	aeschlimannii	Hyalomma	aegyptium	Turtle	Norte AC, Harris DJ, Silveira D, Nunes CS, Núncio MS, Martínez EG, Giménez A, de Sousa R, Lopes de Carvalho I, Perera A. Diversity of microorganisms in Hyalomma aegyptium collected from spur-thighed tortoise (Testudo graeca) in North Africa and Anatolia. Transbound Emerg Dis. 2021 Jun 14. doi: 10.1111/tbed.14188. Epub ahead of print. PMID: 34125999.
Turkey	Anatolia	Anatolia	Rickettsia	aeschlimannii	Hyalomma	aegyptium	Human	Orkun Ö, Karaer Z, Çakmak A, Nalbantoğlu S. Identification of tick-borne pathogens in ticks feeding on humans in Turkey. PLoS Negl Trop Dis. 2014 Aug 7;8(8):e3067. doi: 10.1371/journal.pntd.0003067. PMID: 25101999; PMCID: PMC4125308.
Turkey	Anatolia	Anatolia	Rickettsia	aeschlimannii	Hyalomma	aegyptium	Human	Orkun Ö, Karaer Z, Çakmak A, Nalbantoğlu S. Spotted fever group rickettsiae in ticks in Turkey. Ticks Tick Borne Dis. 2014 Mar;5(2):213-8. doi: 10.1016/j.ttbdis.2012.11.018. Epub 2013 Nov 25. PMID: 24355764.
Turkey	Anatolia	Anatolia	Rickettsia	aeschlimannii	Hyalomma	aegyptium	Hedgehog	Orkun Ö, Çakmak A, Nalbantoğlu S, Karaer Z. Molecular detection of a novel Babesia sp. and pathogenic spotted fever group rickettsiae in ticks collected from hedgehogs in Turkey: Haemaphysalis erinacei, a novel candidate vector for the genus Babesia. Infect Genet Evol. 2019 Apr;69:190-198. doi: 10.1016/j.meegid.2019.01.028. Epub 2019 Jan 22. PMID: 30682550.
Turkey	Anatolia	Anatolia	Rickettsia	aeschlimannii	Hyalomma	aegyptium	Questing	Orkun Ö, Çakmak A, Nalbantoğlu S, Karaer Z. Turkey tick news: A molecular investigation into the presence of tick-borne pathogens in host-seeking ticks in Anatolia; Initial evidence of putative vectors and pathogens, and footsteps of a secretly rising vector tick, Haemaphysalis parva. Ticks Tick Borne Dis. 2020 May;11(3):101373. doi: 10.1016/j.ttbdis.2020.101373. Epub 2020 Jan 14. PMID: 31964592.
Turkey	Anatolia	Anatolia	Rickettsia	aeschlimannii	Hyalomma	excavatum	Human	Orkun Ö, Karaer Z, Çakmak A, Nalbantoğlu S. Identification of tick-borne pathogens in ticks feeding on humans in Turkey. PLoS Negl Trop Dis. 2014 Aug 7;8(8):e3067. doi: 10.1371/journal.pntd.0003067. PMID: 25101999; PMCID: PMC4125308.
France	Corsica	Corsica	Rickettsia	aeschlimannii	Rhipicephalus	sanguineus	Cattle	Grech-Angelini S, Stachurski F, Vayssier-Taussat M, Devillers E, Casabianca F, Lancelot R, Uilenberg G, Moutailler S. Tick-borne pathogens in ticks (Acari: Ixodidae) collected from various domestic and wild hosts in Corsica (France), a Mediterranean island environment. Transbound Emerg Dis. 2020 Mar;67(2):745-757. doi: 10.1111/tbed.13393. Epub 2019 Nov 3. PMID: 31630482.
Spain	Catalonia	Catalonia	Rickettsia	aeschlimannii	Rhipicephalus	sanguineus	Fox	Ortuño A, Sanfeliu I, Nogueras MM, Pons I, López-Claessens S, Castellà J, Antón E, Segura F. Detection of Rickettsia massiliae/Bar29 and Rickettsia conorii in red foxes (Vulpes vulpes) and their Rhipicephalus sanguineus complex ticks. Ticks Tick Borne Dis. 2018 Mar;9(3):629-631. doi: 10.1016/j.ttbdis.2018.02.002. Epub 2018 Feb 8. PMID: 29433817.
Greece	Eastern Macedonia and Thrace	Eastern Macedonia and Thrace	Rickettsia	aeschlimannii	Rhipicephalus	sanguineus	Human	Papa A, Xanthopoulou K, Kotriotsiou T, Papaioakim M, Sotiraki S, Chaligiannis I, Maltezos E. Rickettsia species in human-parasitizing ticks in Greece. Trans R Soc Trop Med Hyg. 2016 May;110(5):299-304. doi: 10.1093/trstmh/trw022. PMID: 27198214; PMCID: PMC4914872.
Italy	North Italy	North Italy	Rickettsia	aeschlimannii	Rhipicephalus	sanguineus	Questing	Audino T, Pautasso A, Bellavia V, Carta V, Ferrari A, Verna F, Grattarola C, Iulini B, Pintore MD, Bardelli M, Cassina G, Tomassone L, Peletto S, Blanda V, Torina A, Caramelli M, Casalone C, Desiato R. Ticks infesting humans and associated pathogens: a cross-sectional study in a 3-year period (2017-2019) in northwest Italy. Parasit Vectors. 2021 Mar 5;14(1):136. doi: 10.1186/s13071-021-04603-x. P…
France	Corsica	Corsica	Rickettsia	aeschlimannii	Rhipicephalus	sanguineus	Wild Boar	Defaye B, Moutailler S, Pietri C, Galon C, Grech-Angelini S, Pasqualini V, Quilichini Y. Molecular Detection of Zoonotic and Non-Zoonotic Pathogens from Wild Boars and Their Ticks in the Corsican Wetlands. Pathogens. 2021 Dec 20;10(12):1643. doi: 10.3390/pathogens10121643. PMID: 34959598; PMCID: PMC8707423.
Turkey	Aegean	Aegean	Rickettsia	aeschlimannii	Hyalomma	marginatum	Cattle	Demir S, Erkunt Alak S, Köseoğlu AE, Ün C, Nalçacı M, Can H. Molecular investigation of Rickettsia spp. and Francisella tularensis in ticks from three provinces of Turkey. Exp Appl Acarol. 2020 Jun;81(2):239-253. doi: 10.1007/s10493-020-00498-y. Epub 2020 May 11. PMID: 32394036.
Turkey	Anatolia	Anatolia	Rickettsia	aeschlimannii	Hyalomma	marginatum	Human	Karasartova D, Gureser AS, Gokce T, Celebi B, Yapar D, Keskin A, Celik S, Ece Y, Erenler AK, Usluca S, Mumcuoglu KY, Taylan-Ozkan A. Bacterial and protozoal pathogens found in ticks collected from humans in Corum province of Turkey. PLoS Negl Trop Dis. 2018 Apr 12;12(4):e0006395. doi: 10.1371/journal.pntd.0006395. PMID: 29649265; PMCID: PMC5916866.
Turkey	Anatolia	Anatolia	Rickettsia	aeschlimannii	Hyalomma	marginatum	Human	Keskin A, Bursali A, Keskin A, Tekin S. Molecular detection of spotted fever group rickettsiae in ticks removed from humans in Turkey. Ticks Tick Borne Dis. 2016 Jul;7(5):951-953. doi: 10.1016/j.ttbdis.2016.04.015. Epub 2016 Apr 23. PMID: 27131413.
Turkey	Anatolia	Anatolia	Rickettsia	aeschlimannii	Hyalomma	marginatum	Human	Orkun Ö, Karaer Z, Çakmak A, Nalbantoğlu S. Identification of tick-borne pathogens in ticks feeding on humans in Turkey. PLoS Negl Trop Dis. 2014 Aug 7;8(8):e3067. doi: 10.1371/journal.pntd.0003067. PMID: 25101999; PMCID: PMC4125308.
Turkey	Anatolia	Anatolia	Rickettsia	aeschlimannii	Hyalomma	marginatum	Cattle	Orkun Ö, Karaer Z, Çakmak A, Nalbantoğlu S. Spotted fever group rickettsiae in ticks in Turkey. Ticks Tick Borne Dis. 2014 Mar;5(2):213-8. doi: 10.1016/j.ttbdis.2012.11.018. Epub 2013 Nov 25. PMID: 24355764.
Turkey	Anatolia	Anatolia	Rickettsia	aeschlimannii	Hyalomma	marginatum	Human	Orkun Ö, Karaer Z, Çakmak A, Nalbantoğlu S. Spotted fever group rickettsiae in ticks in Turkey. Ticks Tick Borne Dis. 2014 Mar;5(2):213-8. doi: 10.1016/j.ttbdis.2012.11.018. Epub 2013 Nov 25. PMID: 24355764.
Turkey	Anatolia	Anatolia	Rickettsia	aeschlimannii	Hyalomma	marginatum	Cattle	Orkun Ö. Molecular investigation of the natural transovarial transmission of tick-borne pathogens in Turkey. Vet Parasitol. 2019 Sep;273:97-104. doi: 10.1016/j.vetpar.2019.08.013. Epub 2019 Aug 24. PMID: 31473450.
Turkey	Black sea	Black sea	Rickettsia	aeschlimannii	Hyalomma	marginatum	Cattle	Orkun Ö. Molecular investigation of the natural transovarial transmission of tick-borne pathogens in Turkey. Vet Parasitol. 2019 Sep;273:97-104. doi: 10.1016/j.vetpar.2019.08.013. Epub 2019 Aug 24. PMID: 31473450.
Turkey	Anatolia	Anatolia	Rickettsia	aeschlimannii	Hyalomma	marginatum	Wild boar	Orkun Ö, Çakmak A. Molecular identification of tick-borne bacteria in wild animals and their ticks in Central Anatolia, Turkey. Comp Immunol Microbiol Infect Dis. 2019 Apr;63:58-65. doi: 10.1016/j.cimid.2018.12.007. Epub 2019 Jan 9. PMID: 30961819.
Turkey	Anatolia	Anatolia	Rickettsia	aeschlimannii	Hyalomma	marginatum	Questing	Orkun Ö, Çakmak A, Nalbantoğlu S, Karaer Z. Turkey tick news: A molecular investigation into the presence of tick-borne pathogens in host-seeking ticks in Anatolia; Initial evidence of putative vectors and pathogens, and footsteps of a secretly rising vector tick, Haemaphysalis parva. Ticks Tick Borne Dis. 2020 May;11(3):101373. doi: 10.1016/j.ttbdis.2020.101373. Epub 2020 Jan 14. PMID: 31964592.
Turkey	Anatolia	Anatolia	Rickettsia	aeschlimannii	Haemophysalis	sulcata	Human	Karasartova D, Gureser AS, Gokce T, Celebi B, Yapar D, Keskin A, Celik S, Ece Y, Erenler AK, Usluca S, Mumcuoglu KY, Taylan-Ozkan A. Bacterial and protozoal pathogens found in ticks collected from humans in Corum province of Turkey. PLoS Negl Trop Dis. 2018 Apr 12;12(4):e0006395. doi: 10.1371/journal.pntd.0006395. PMID: 29649265; PMCID: PMC5916866.
Georgia	Shida Kartli	Shida Kartli	Rickettsia	aeschlimannii	Haemophysalis	sulcata	Not defined	Sukhiashvili R, Zhgenti E, Khmaladze E, Burjanadze I, Imnadze P, Jiang J, St John H, Farris CM, Gallagher T, Obiso RJ, Richards AL. Identification and distribution of nine tick-borne spotted fever group Rickettsiae in the Country of Georgia. Ticks Tick Borne Dis. 2020 Sep;11(5):101470. doi: 10.1016/j.ttbdis.2020.101470. Epub 2020 May 23. PMID: 32723640.
Turkey	Anatolia	Anatolia	Rickettsia	aeschlimannii	Rhipicephalus	turanicus	Human	Karasartova D, Gureser AS, Gokce T, Celebi B, Yapar D, Keskin A, Celik S, Ece Y, Erenler AK, Usluca S, Mumcuoglu KY, Taylan-Ozkan A. Bacterial and protozoal pathogens found in ticks collected from humans in Corum province of Turkey. PLoS Negl Trop Dis. 2018 Apr 12;12(4):e0006395. doi: 10.1371/journal.pntd.0006395. PMID: 29649265; PMCID: PMC5916866.
Turkey	Anatolia	Anatolia	Rickettsia	aeschlimannii	Rhipicephalus	turanicus	Sheep	Orkun Ö, Karaer Z, Çakmak A, Nalbantoğlu S. Spotted fever group rickettsiae in ticks in Turkey. Ticks Tick Borne Dis. 2014 Mar;5(2):213-8. doi: 10.1016/j.ttbdis.2012.11.018. Epub 2013 Nov 25. PMID: 24355764.
Italy	Central Italy	Central Italy	Rickettsia	aeschlimannii	Rhipicephalus	turanicus	Questing	Mancini F, Ciccozzi M, Lo Presti A, Cella E, Giovanetti M, Di Luca M, Toma L, Bianchi R, Khoury C, Rezza G, Ciervo A. Characterization of spotted fever group Rickettsiae in ticks from a city park of Rome, Italy. Ann Ist Super Sanita. 2015;51(4):284-90. doi: 10.4415/ANN_15_04_07. PMID: 26783214.
UK	England	England	Rickettsia	aeschlimannii	Hyalomma	marginatum	Human	McGinley L, Hansford KM, Cull B, Gillingham EL, Carter DP, Chamberlain JF, Hernandez-Triana LM, Phipps LP, Medlock JM. First report of human exposure to Hyalomma marginatum in England: Further evidence of a Hyalomma moulting event in north-western Europe? Ticks Tick Borne Dis. 2021 Jan;12(1):101541. doi: 10.1016/j.ttbdis.2020.101541. Epub 2020 Sep 10. PMID: 33007668.
UK	England	England	Rickettsia	aeschlimannii	Hyalomma	rufipes	Horse	Hansford KM, Carter D, Gillingham EL, Hernandez-Triana LM, Chamberlain J, Cull B, McGinley L, Paul Phipps L, Medlock JM. Hyalomma rufipes on an untraveled horse: Is this the first evidence of Hyalomma nymphs successfully moulting in the United Kingdom? Ticks Tick Borne Dis. 2019 Apr;10(3):704-708. doi: 10.1016/j.ttbdis.2019.03.003. Epub 2019 Mar 9. PMID: 30876825.
France	Corsica	Corsica	Rickettsia	africae	Amblyomma	variegatum	Cow	Cicculli V, de Lamballerie X, Charrel R, Falchi A. First molecular detection of Rickettsia africae in a tropical bont tick, Amblyomma variegatum, collected in Corsica, France. Exp Appl Acarol. 2019 Feb;77(2):207-214. doi: 10.1007/s10493-018-00336-2. Epub 2019 Jan 17. PMID: 30656468.
Greece	Attica	Attica	Rickettsia	africae	Hyalomma	marginatum	Migratory bird	Wallménius K, Barboutis C, Fransson T, Jaenson TG, Lindgren PE, Nyström F, Olsen B, Salaneck E, Nilsson K. Spotted fever Rickettsia species in Hyalomma and Ixodes ticks infesting migratory birds in the European Mediterranean area. Parasit Vectors. 2014 Jul 10;7:318. doi: 10.1186/1756-3305-7-318. PMID: 25011617; PMCID: PMC4230250.
Israel	Central district	Central district	Rickettsia	africae	Hyalomma	aegyptium	Tortoise	Mumcuoglu KY, Arslan-Akveran G, Aydogdu S, Karasartova D, Kosar N, Gureser AS, Shacham B, Taylan-Ozkan A. Pathogens in ticks collected in Israel: I. Bacteria and protozoa in Hyalomma aegyptium and Hyalomma dromedarii collected from tortoises and camels. Ticks Tick Borne Dis. 2022 Jan;13(1):101866. doi: 10.1016/j.ttbdis.2021.101866. Epub 2021 Nov 11. PMID: 34798529.
Israel	Golan Heights	Golan Heights	Rickettsia	africae	Hyalomma	detritum	Wild boar	Waner T, Keysary A, Eremeeva ME, Din AB, Mumcuoglu KY, King R, Atiya-Nasagi Y. Rickettsia africae and Candidatus Rickettsia barbariae in ticks in Israel. Am J Trop Med Hyg. 2014 May;90(5):920-2. doi: 10.4269/ajtmh.13-0697. Epub 2014 Mar 10. PMID: 24615133; PMCID: PMC4015588.
Italy	Major islands	Major islands	Rickettsia	africae	Amblyomma	variegatum	Sheep	Pintore E, Olivieri E, Floriano AM, Sassera D, Sanna N, Garippa G. First detection of Amblyomma variegatum and molecular finding of Rickettsia africae in Sardinia, Italy. Ticks Tick Borne Dis. 2021 Jan;12(1):101561. doi: 10.1016/j.ttbdis.2020.101561. Epub 2020 Sep 25. PMID: 33007667.
Italy	Central Italy	Central Italy	Rickettsia	africae	Hyalomma	rufipes	Migratory bird	Battisti E, Urach K, Hodžić A, Fusani L, Hufnagl P, Felsberger G, Ferroglio E, Duscher GG. Zoonotic Pathogens in Ticks from Migratory Birds, Italy. Emerg Infect Dis. 2020 Dec;26(12):2986-2988. doi: 10.3201/eid2612.181686. PMID: 33219656; PMCID: PMC7706978.
Italy	Central Italy	Central Italy	Rickettsia	africae	Hyalomma	sp.	Migratory bird	Battisti E, Urach K, Hodžić A, Fusani L, Hufnagl P, Felsberger G, Ferroglio E, Duscher GG. Zoonotic Pathogens in Ticks from Migratory Birds, Italy. Emerg Infect Dis. 2020 Dec;26(12):2986-2988. doi: 10.3201/eid2612.181686. PMID: 33219656; PMCID: PMC7706978.
Italy	Central Italy	Central Italy	Rickettsia	africae	Hyalomma	sp.	Migratory bird	Toma L, Mancini F, Di Luca M, Cecere JG, Bianchi R, Khoury C, Quarchioni E, Manzia F, Rezza G, Ciervo A. Detection of microbial agents in ticks collected from migratory birds in central Italy. Vector Borne Zoonotic Dis. 2014 Mar;14(3):199-205. doi: 10.1089/vbz.2013.1458. Epub 2014 Feb 27. PMID: 24576218; PMCID: PMC3952585.
Italy	Central Italy	Central Italy	Rickettsia	africae	Amblyomma	variegatum	Migratory bird	Pascucci I, Di Domenico M, Capobianco Dondona G, Di Gennaro A, Polci A, Capobianco Dondona A, Mancuso E, Cammà C, Savini G, Cecere JG, Spina F, Monaco F. Assessing the role of migratory birds in the introduction of ticks and tick-borne pathogens from African countries: An Italian experience. Ticks Tick Borne Dis. 2019 Oct;10(6):101272. doi: 10.1016/j.ttbdis.2019.101272. Epub 2019 Aug 16. PMID: 31…
Italy	Central Italy	Central Italy	Rickettsia	africae	Amblyomma	variegatum	Migratory bird	Rollins RE, Schaper S, Kahlhofer C, Frangoulidis D, Strauß AFT, Cardinale M, Springer A, Strube C, Bakkes DK, Becker NS, Chitimia-Dobler L. Ticks (Acari: Ixodidae) on birds migrating to the island of Ponza, Italy, and the tick-borne pathogens they carry. Ticks Tick Borne Dis. 2021 Jan;12(1):101590. doi: 10.1016/j.ttbdis.2020.101590. Epub 2020 Oct 9. PMID: 33113477.
Spain	Andalusia	Andalusia	Rickettsia	africae	Hyalomma	lusitanicum	Hare	Remesar S, Castro-Scholten S, Cano-Terriza D, Díaz P, Morrondo P, Jiménez-Martín D, Rouco C, García-Bocanegra I. Molecular identification of zoonotic Rickettsia species in Ixodidae parasitizing wild lagomorphs from Mediterranean ecosystems. Transbound Emerg Dis. 2021 Nov 5. doi: 10.1111/tbed.14379. Epub ahead of print. PMID: 34738325.
Italy	Central Italy	Central Italy	Rickettsia	africae	Ixodes	ricinus	Migratory bird	Toma L, Mancini F, Di Luca M, Cecere JG, Bianchi R, Khoury C, Quarchioni E, Manzia F, Rezza G, Ciervo A. Detection of microbial agents in ticks collected from migratory birds in central Italy. Vector Borne Zoonotic Dis. 2014 Mar;14(3):199-205. doi: 10.1089/vbz.2013.1458. Epub 2014 Feb 27. PMID: 24576218; PMCID: PMC3952585.
Turkey	Anatolia	Anatolia	Rickettsia	africae	Hyalomma	aegyptium	Turtle	Orkun Ö, Karaer Z, Çakmak A, Nalbantoğlu S. Spotted fever group rickettsiae in ticks in Turkey. Ticks Tick Borne Dis. 2014 Mar;5(2):213-8. doi: 10.1016/j.ttbdis.2012.11.018. Epub 2013 Nov 25. PMID: 24355764.
Turkey	Anatolia	Anatolia	Rickettsia	africae	Hyalomma	excavatum	Human	Orkun Ö, Karaer Z, Çakmak A, Nalbantoğlu S. Spotted fever group rickettsiae in ticks in Turkey. Ticks Tick Borne Dis. 2014 Mar;5(2):213-8. doi: 10.1016/j.ttbdis.2012.11.018. Epub 2013 Nov 25. PMID: 24355764.
Greece	Eastern Macedonia and Thrace	Eastern Macedonia and Thrace	Rickettsia	africae	Rhipicephalus	sanguineus	Human	Papa A, Xanthopoulou K, Kotriotsiou T, Papaioakim M, Sotiraki S, Chaligiannis I, Maltezos E. Rickettsia species in human-parasitizing ticks in Greece. Trans R Soc Trop Med Hyg. 2016 May;110(5):299-304. doi: 10.1093/trstmh/trw022. PMID: 27198214; PMCID: PMC4914872.
Hungary	Not defined	Not defined	Rickettsia	africae-like	Argas	vespertilionis	Bat	Hornok S, Szőke K, Meli ML, Sándor AD, Görföl T, Estók P, Wang Y, Tu VT, Kováts D, Boldogh SA, Corduneanu A, Sulyok KM, Gyuranecz M, Kontschán J, Takács N, Halajian A, Epis S, Hofmann-Lehmann R. Molecular detection of vector-borne bacteria in bat ticks (Acari: Ixodidae, Argasidae) from eight countries of the Old and New Worlds. Parasit Vectors. 2019 Jan 22;12(1):50. doi: 10.1186/s13071-019-3303-4…
Italy	South Italy	South Italy	Rickettsia	asembonensis	Archaeopsylla	erinacei	Hedgehog	Bezerra-Santos MA, Sgroi G, Mendoza-Roldan JA, Khedri J, Camarda A, Iatta R, Sazmand A, Otranto D. Ectoparasites of hedgehogs: From flea mite phoresy to their role as vectors of pathogens. Int J Parasitol Parasites Wildl. 2021 Apr 24;15:95-104. doi: 10.1016/j.ijppaw.2021.04.009. PMID: 33996441; PMCID: PMC8102208.
Portugal	North Portugal	North Portugal	Rickettsia	asembonensis	Archaeopsylla	erinacei	Hedgehog	Barradas PF, Mesquita JR, Mateus TL, Ferreira P, Amorim I, Gärtner F, de Sousa R. Molecular detection of Rickettsia spp. in ticks and fleas collected from rescued hedgehogs (Erinaceus europaeus) in Portugal. Exp Appl Acarol. 2021 Mar;83(3):449-460. doi: 10.1007/s10493-021-00600-y. Epub 2021 Mar 2. PMID: 33655451.
Greece	Central Macedonia	Central Macedonia	Rickettsia	asembonensis	Ixodes	frontalis	Migratory bird	Diakou A, Norte AC, Lopes de Carvalho I, Núncio S, Nováková M, Kautman M, Alivizatos H, Kazantzidis S, Sychra O, Literák I. Ticks and tick-borne pathogens in wild birds in Greece. Parasitol Res. 2016 May;115(5):2011-6. doi: 10.1007/s00436-016-4943-3. Epub 2016 Feb 4. PMID: 26847630.
Kazakhstan	Almanty	Almanty	Rickettsia	asembonensis	Xenopsylla	gerbilli	Rodent	Sansyzbayev Y, Nurmakhanov T, Berdibekov A, Vilkova A, Yeskhodzhayev O, St John HK, Jiang J, Farris CM, Richards AL. Survey for Rickettsiae Within Fleas of Great Gerbils, Almaty Oblast, Kazakhstan. Vector Borne Zoonotic Dis. 2017 Mar;17(3):172-178. doi: 10.1089/vbz.2016.2049. Epub 2016 Dec 19. PMID: 27992288.
Kazakhstan	Almanty	Almanty	Rickettsia	asembonensis	Xenopsylla	hirtipes	Rodent	Sansyzbayev Y, Nurmakhanov T, Berdibekov A, Vilkova A, Yeskhodzhayev O, St John HK, Jiang J, Farris CM, Richards AL. Survey for Rickettsiae Within Fleas of Great Gerbils, Almaty Oblast, Kazakhstan. Vector Borne Zoonotic Dis. 2017 Mar;17(3):172-178. doi: 10.1089/vbz.2016.2049. Epub 2016 Dec 19. PMID: 27992288.
Kazakhstan	Almanty	Almanty	Rickettsia	asembonensis	Nosopsylla	laeviceps	Rodent	Sansyzbayev Y, Nurmakhanov T, Berdibekov A, Vilkova A, Yeskhodzhayev O, St John HK, Jiang J, Farris CM, Richards AL. Survey for Rickettsiae Within Fleas of Great Gerbils, Almaty Oblast, Kazakhstan. Vector Borne Zoonotic Dis. 2017 Mar;17(3):172-178. doi: 10.1089/vbz.2016.2049. Epub 2016 Dec 19. PMID: 27992288.
Kazakhstan	Almanty	Almanty	Rickettsia	asembonensis	Coptopsylla	lamellifer	Rodent	Sansyzbayev Y, Nurmakhanov T, Berdibekov A, Vilkova A, Yeskhodzhayev O, St John HK, Jiang J, Farris CM, Richards AL. Survey for Rickettsiae Within Fleas of Great Gerbils, Almaty Oblast, Kazakhstan. Vector Borne Zoonotic Dis. 2017 Mar;17(3):172-178. doi: 10.1089/vbz.2016.2049. Epub 2016 Dec 19. PMID: 27992288.
Greece	Central Macedonia	Central Macedonia	Rickettsia	asembonensis	Hyalomma	aegyptium	Migratory bird	Diakou A, Norte AC, Lopes de Carvalho I, Núncio S, Nováková M, Kautman M, Alivizatos H, Kazantzidis S, Sychra O, Literák I. Ticks and tick-borne pathogens in wild birds in Greece. Parasitol Res. 2016 May;115(5):2011-6. doi: 10.1007/s00436-016-4943-3. Epub 2016 Feb 4. PMID: 26847630.
Greece	Central Macedonia	Central Macedonia	Rickettsia	asembonensis	Hyalomma	marginatum	Migratory bird	Diakou A, Norte AC, Lopes de Carvalho I, Núncio S, Nováková M, Kautman M, Alivizatos H, Kazantzidis S, Sychra O, Literák I. Ticks and tick-borne pathogens in wild birds in Greece. Parasitol Res. 2016 May;115(5):2011-6. doi: 10.1007/s00436-016-4943-3. Epub 2016 Feb 4. PMID: 26847630.
Israel	Be'er Sheva	Be'er Sheva	Rickettsia	asembonensis	Xenopsylla	ramesis	Rodent	Rzotkiewicz S, Gutiérrez R, Krasnov BR, Morick D, Khokhlova IS, Nachum-Biala Y, Baneth G, Harrus S. Novel evidence suggests that a 'Rickettsia felis-like' organism is an endosymbiont of the desert flea, Xenopsylla ramesis. Mol Ecol. 2015 Mar;24(6):1364-73. doi: 10.1111/mec.13106. Epub 2015 Mar 6. PMID: 25677805.
Greece	Attica	Attica	Rickettsia	australis	Ctenocephalides	felis	Pet	Dougas G, Tsakris A, Beleri S, Patsoula E, Linou M, Billinis C, Papaparaskevas J. Molecular Evidence of a Broad Range of Pathogenic Bacteria in Ctenocephalides spp.: Should We Re-Examine the Role of Fleas in the Transmission of Pathogens? Trop Med Infect Dis. 2021 Mar 17;6(1):37. doi: 10.3390/tropicalmed6010037. PMID: 33802921; PMCID: PMC8005979.
France	Corsica	Corsica	Rickettsia	barbariae	Hyalomma	marginatum	Cattle	Cicculli V, Capai L, Quilichini Y, Masse S, Fernández-Alvarez A, Minodier L, Bompard P, Charrel R, Falchi A. Molecular investigation of tick-borne pathogens in ixodid ticks infesting domestic animals (cattle and sheep) and small rodents (black rats) of Corsica, France. Ticks Tick Borne Dis. 2019 Apr;10(3):606-613. doi: 10.1016/j.ttbdis.2019.02.007. Epub 2019 Feb 13. PMID: 30777731.
Georgia	Samgrelo-Zemo Svaneti	Samgrelo-Zemo Svaneti	Rickettsia	barbariae	Rhipicephalus	annulatus	Not defined	Sukhiashvili R, Zhgenti E, Khmaladze E, Burjanadze I, Imnadze P, Jiang J, St John H, Farris CM, Gallagher T, Obiso RJ, Richards AL. Identification and distribution of nine tick-borne spotted fever group Rickettsiae in the Country of Georgia. Ticks Tick Borne Dis. 2020 Sep;11(5):101470. doi: 10.1016/j.ttbdis.2020.101470. Epub 2020 May 23. PMID: 32723640.
France	Corsica	Corsica	Rickettsia	barbariae	Rhipicephalus	bursa	Sheep	Cicculli V, Oscar M, Casabianca F, Villechenaud N, Charrel R, de Lamballerie X, Falchi A. Molecular Detection of Spotted-Fever Group Rickettsiae in Ticks Collected from Domestic and Wild Animals in Corsica, France. Pathogens. 2019 Sep 4;8(3):138. doi: 10.3390/pathogens8030138. PMID: 31487899; PMCID: PMC6789605.
France	Corsica	Corsica	Rickettsia	barbariae	Rhipicephalus	bursa	Cattle	Cicculli V, Oscar M, Casabianca F, Villechenaud N, Charrel R, de Lamballerie X, Falchi A. Molecular Detection of Spotted-Fever Group Rickettsiae in Ticks Collected from Domestic and Wild Animals in Corsica, France. Pathogens. 2019 Sep 4;8(3):138. doi: 10.3390/pathogens8030138. PMID: 31487899; PMCID: PMC6789605.
France	Corsica	Corsica	Rickettsia	barbariae	Rhipicephalus	bursa	Sheep	Cicculli V, Capai L, Quilichini Y, Masse S, Fernández-Alvarez A, Minodier L, Bompard P, Charrel R, Falchi A. Molecular investigation of tick-borne pathogens in ixodid ticks infesting domestic animals (cattle and sheep) and small rodents (black rats) of Corsica, France. Ticks Tick Borne Dis. 2019 Apr;10(3):606-613. doi: 10.1016/j.ttbdis.2019.02.007. Epub 2019 Feb 13. PMID: 30777731.
Greece	Eastern Macedonia and Thrace	Eastern Macedonia and Thrace	Rickettsia	barbariae	Rhipicephalus	bursa	Human	Papa A, Xanthopoulou K, Kotriotsiou T, Papaioakim M, Sotiraki S, Chaligiannis I, Maltezos E. Rickettsia species in human-parasitizing ticks in Greece. Trans R Soc Trop Med Hyg. 2016 May;110(5):299-304. doi: 10.1093/trstmh/trw022. PMID: 27198214; PMCID: PMC4914872.
Palestine	All the land	All the land	Rickettsia	barbariae	Rhipicephalus	sanguineus	Dog	Ereqat S, Nasereddin A, Al-Jawabreh A, Azmi K, Harrus S, Mumcuoglu K, Apanaskevich D, Abdeen Z. Molecular Detection and Identification of Spotted Fever Group Rickettsiae in Ticks Collected from the West Bank, Palestinian Territories. PLoS Negl Trop Dis. 2016 Jan 15;10(1):e0004348. doi: 10.1371/journal.pntd.0004348. PMID: 26771654; PMCID: PMC4714870.
Palestine	All the land	All the land	Rickettsia	barbariae	Rhipicephalus	sanguineus	Sheep	Ereqat S, Nasereddin A, Al-Jawabreh A, Azmi K, Harrus S, Mumcuoglu K, Apanaskevich D, Abdeen Z. Molecular Detection and Identification of Spotted Fever Group Rickettsiae in Ticks Collected from the West Bank, Palestinian Territories. PLoS Negl Trop Dis. 2016 Jan 15;10(1):e0004348. doi: 10.1371/journal.pntd.0004348. PMID: 26771654; PMCID: PMC4714870.
Palestine	All the land	All the land	Rickettsia	barbariae	Rhipicephalus	sanguineus	Goat	Ereqat S, Nasereddin A, Al-Jawabreh A, Azmi K, Harrus S, Mumcuoglu K, Apanaskevich D, Abdeen Z. Molecular Detection and Identification of Spotted Fever Group Rickettsiae in Ticks Collected from the West Bank, Palestinian Territories. PLoS Negl Trop Dis. 2016 Jan 15;10(1):e0004348. doi: 10.1371/journal.pntd.0004348. PMID: 26771654; PMCID: PMC4714870.
Palestine	All the land	All the land	Rickettsia	barbariae	Rhipicephalus	sanguineus	Horse	Ereqat S, Nasereddin A, Al-Jawabreh A, Azmi K, Harrus S, Mumcuoglu K, Apanaskevich D, Abdeen Z. Molecular Detection and Identification of Spotted Fever Group Rickettsiae in Ticks Collected from the West Bank, Palestinian Territories. PLoS Negl Trop Dis. 2016 Jan 15;10(1):e0004348. doi: 10.1371/journal.pntd.0004348. PMID: 26771654; PMCID: PMC4714870.
Palestine	All the land	All the land	Rickettsia	barbariae	Rhipicephalus	sanguineus	Wolf	Ereqat S, Nasereddin A, Al-Jawabreh A, Azmi K, Harrus S, Mumcuoglu K, Apanaskevich D, Abdeen Z. Molecular Detection and Identification of Spotted Fever Group Rickettsiae in Ticks Collected from the West Bank, Palestinian Territories. PLoS Negl Trop Dis. 2016 Jan 15;10(1):e0004348. doi: 10.1371/journal.pntd.0004348. PMID: 26771654; PMCID: PMC4714870.
Portugal	Alentejo	Alentejo	Rickettsia	barbariae	Rhipicephalus	sanguineus	Cattle	Pereira A, Parreira R, Cotão AJ, Nunes M, Vieira ML, Azevedo F, Campino L, Maia C. Tick-borne bacteria and protozoa detected in ticks collected from domestic animals and wildlife in central and southern Portugal. Ticks Tick Borne Dis. 2018 Feb;9(2):225-234. doi: 10.1016/j.ttbdis.2017.09.008. Epub 2017 Sep 20. PMID: 28958791.
Georgia	Kakheti	Kakheti	Rickettsia	barbariae	Rhipicephalus	sanguineus	Not defined	Sukhiashvili R, Zhgenti E, Khmaladze E, Burjanadze I, Imnadze P, Jiang J, St John H, Farris CM, Gallagher T, Obiso RJ, Richards AL. Identification and distribution of nine tick-borne spotted fever group Rickettsiae in the Country of Georgia. Ticks Tick Borne Dis. 2020 Sep;11(5):101470. doi: 10.1016/j.ttbdis.2020.101470. Epub 2020 May 23. PMID: 32723640.
Georgia	Shida Kartli	Shida Kartli	Rickettsia	barbariae	Rhipicephalus	sanguineus	Not defined	Sukhiashvili R, Zhgenti E, Khmaladze E, Burjanadze I, Imnadze P, Jiang J, St John H, Farris CM, Gallagher T, Obiso RJ, Richards AL. Identification and distribution of nine tick-borne spotted fever group Rickettsiae in the Country of Georgia. Ticks Tick Borne Dis. 2020 Sep;11(5):101470. doi: 10.1016/j.ttbdis.2020.101470. Epub 2020 May 23. PMID: 32723640.
Israel	Central district	Central district	Rickettsia	barbariae	Rhipicephalus	sanguineus	Questing	Rose J, Nachum-Biala Y, Mumcuoglu KY, Alkhamis MA, Ben-Nun A, Lensky I, Klement E, Nasereddin A, Abdeen ZA, Harrus S. Genetic characterization of spotted fever group rickettsiae in questing ixodid ticks collected in Israel and environmental risk factors for their infection. Parasitology. 2017 Jul;144(8):1088-1101. doi: 10.1017/S0031182017000336. Epub 2017 Mar 23. PMID: 28330517.
Israel	Central Israel	Central Israel	Rickettsia	barbariae	Rhipicephalus	sanguineus	Questing	Waner T, Keysary A, Eremeeva ME, Din AB, Mumcuoglu KY, King R, Atiya-Nasagi Y. Rickettsia africae and Candidatus Rickettsia barbariae in ticks in Israel. Am J Trop Med Hyg. 2014 May;90(5):920-2. doi: 10.4269/ajtmh.13-0697. Epub 2014 Mar 10. PMID: 24615133; PMCID: PMC4015588.
Italy	Major islands	Major islands	Rickettsia	barbariae	Rhipicephalus	sanguineus s.l.	Dog	Chisu V, Foxi C, Mannu R, Satta G, Masala G. A five-year survey of tick species and identification of tick-borne bacteria in Sardinia, Italy. Ticks Tick Borne Dis. 2018 Mar;9(3):678-681. doi: 10.1016/j.ttbdis.2018.02.008. Epub 2018 Feb 17. PMID: 29477960.
Italy	Major islands	Major islands	Rickettsia	barbariae	Rhipicephalus	sanguineus s.l.	Fox	Chisu V, Foxi C, Mannu R, Satta G, Masala G. A five-year survey of tick species and identification of tick-borne bacteria in Sardinia, Italy. Ticks Tick Borne Dis. 2018 Mar;9(3):678-681. doi: 10.1016/j.ttbdis.2018.02.008. Epub 2018 Feb 17. PMID: 29477960.
Italy	Major islands	Major islands	Rickettsia	barbariae	Rhipicephalus	sanguineus s.l.	Goat	Chisu V, Foxi C, Mannu R, Satta G, Masala G. A five-year survey of tick species and identification of tick-borne bacteria in Sardinia, Italy. Ticks Tick Borne Dis. 2018 Mar;9(3):678-681. doi: 10.1016/j.ttbdis.2018.02.008. Epub 2018 Feb 17. PMID: 29477960.
Israel	Central Israel	Central Israel	Rickettsia	barbariae	Rhipicephalus	turanicus	Questing	Waner T, Keysary A, Eremeeva ME, Din AB, Mumcuoglu KY, King R, Atiya-Nasagi Y. Rickettsia africae and Candidatus Rickettsia barbariae in ticks in Israel. Am J Trop Med Hyg. 2014 May;90(5):920-2. doi: 10.4269/ajtmh.13-0697. Epub 2014 Mar 10. PMID: 24615133; PMCID: PMC4015588.
Italy	Major islands	Major islands	Rickettsia	barbariae	Rhipicephalus	turanicus	Goat	Chisu V, Masala G, Foxi C, Socolovschi C, Raoult D, Parola P. Rickettsia conorii israelensis in Rhipicephalus sanguineus ticks, Sardinia, Italy. Ticks Tick Borne Dis. 2014 Jun;5(4):446-8. doi: 10.1016/j.ttbdis.2014.02.003. Epub 2014 May 19. PMID: 24852264.
Palestine	All the land	All the land	Rickettsia	barbariae	Rhipicephalus	turanicus	Dog	Ereqat S, Nasereddin A, Al-Jawabreh A, Azmi K, Harrus S, Mumcuoglu K, Apanaskevich D, Abdeen Z. Molecular Detection and Identification of Spotted Fever Group Rickettsiae in Ticks Collected from the West Bank, Palestinian Territories. PLoS Negl Trop Dis. 2016 Jan 15;10(1):e0004348. doi: 10.1371/journal.pntd.0004348. PMID: 26771654; PMCID: PMC4714870.
Palestine	All the land	All the land	Rickettsia	barbariae	Rhipicephalus	turanicus	Sheep	Ereqat S, Nasereddin A, Al-Jawabreh A, Azmi K, Harrus S, Mumcuoglu K, Apanaskevich D, Abdeen Z. Molecular Detection and Identification of Spotted Fever Group Rickettsiae in Ticks Collected from the West Bank, Palestinian Territories. PLoS Negl Trop Dis. 2016 Jan 15;10(1):e0004348. doi: 10.1371/journal.pntd.0004348. PMID: 26771654; PMCID: PMC4714870.
Turkey	Black sea	Black sea	Rickettsia	barbariae	Rhipicephalus	turanicus	Hare	Orkun Ö, Emir H. Identification of tick-borne pathogens in ticks collected from wild animals in Turkey. Parasitol Res. 2020 Sep;119(9):3083-3091. doi: 10.1007/s00436-020-06812-2. Epub 2020 Jul 18. PMID: 32683558.
Palestine	Nablus	Nablus	Rickettsia	barbariae	Rhipicephalus	turanicus	Sheep	Ravi A, Ereqat S, Al-Jawabreh A, Abdeen Z, Abu Shamma O, Hall H, Pallen MJ, Nasereddin A. Metagenomic profiling of ticks: Identification of novel rickettsial genomes and detection of tick-borne canine parvovirus. PLoS Negl Trop Dis. 2019 Jan 14;13(1):e0006805. doi: 10.1371/journal.pntd.0006805. PMID: 30640905; PMCID: PMC6347332.
Israel	Central district	Central district	Rickettsia	barbariae	Rhipicephalus	turanicus	Questing	Rose J, Nachum-Biala Y, Mumcuoglu KY, Alkhamis MA, Ben-Nun A, Lensky I, Klement E, Nasereddin A, Abdeen ZA, Harrus S. Genetic characterization of spotted fever group rickettsiae in questing ixodid ticks collected in Israel and environmental risk factors for their infection. Parasitology. 2017 Jul;144(8):1088-1101. doi: 10.1017/S0031182017000336. Epub 2017 Mar 23. PMID: 28330517.
Israel	Central district	Central district	Rickettsia	bellii	Amblyomma	rotundatum	Turtle	Molecular detection of Rickettsia bellii in Amblyomma rotundatum from imported red-footed tortoise (Chelonoides carbonaria)
Italy	Not defined	Not defined	Rickettsia	bellii	Hippoboscidae Cataerina	pallida	Bird	Cerutti F, Modesto P, Rizzo F, Cravero A, Jurman I, Costa S, Giammarino M, Mandola ML, Goria M, Radovic S, Cattonaro F, Acutis PL, Peletto S. The microbiota of hematophagous ectoparasites collected from migratory birds. PLoS One. 2018 Aug 27;13(8):e0202270. doi: 10.1371/journal.pone.0202270. PMID: 30148833; PMCID: PMC6110481.
Romania	Transilvania	Transilvania	Anaplasma	bovis	Haemophysalis	punctata	Human	Andersson MO, Marga G, Banu T, Dobler G, Chitimia-Dobler L. Tick-borne pathogens in tick species infesting humans in Sibiu County, central Romania. Parasitol Res. 2018 May;117(5):1591-1597. doi: 10.1007/s00436-018-5848-0. Epub 2018 Mar 28. PMID: 29589118.
Spain	La rioja	La rioja	Anaplasma	bovis	Haemophysalis	punctata	Questing	Palomar AM, Portillo A, Santibáñez P, Mazuelas D, Roncero L, García-Álvarez L, Santibáñez S, Gutiérrez Ó, Oteo JA. Detection of tick-borne Anaplasma bovis, Anaplasma phagocytophilum and Anaplasma centrale in Spain. Med Vet Entomol. 2015 Sep;29(3):349-53. doi: 10.1111/mve.12124. Epub 2015 Jun 25. PMID: 26111122.
Russia	Far Eastern Federal District	Far Eastern Federal District	Rickettsia	canadensis	Haemophysalis	japonica	Questing	Igolkina Y, Rar V, Vysochina N, Ivanov L, Tikunov A, Pukhovskaya N, Epikhina T, Golovljova I, Tikunova N. Genetic variability of Rickettsia spp. in Dermacentor and Haemaphysalis ticks from the Russian Far East. Ticks Tick Borne Dis. 2018 Sep;9(6):1594-1603. doi: 10.1016/j.ttbdis.2018.07.015. Epub 2018 Aug 1. PMID: 30121164.
Italy	Major islands	Major islands	Ehrlichia	canis	Rhipicephalus	bursa	Goat	Chisu V, Foxi C, Mannu R, Satta G, Masala G. A five-year survey of tick species and identification of tick-borne bacteria in Sardinia, Italy. Ticks Tick Borne Dis. 2018 Mar;9(3):678-681. doi: 10.1016/j.ttbdis.2018.02.008. Epub 2018 Feb 17. PMID: 29477960.
Italy	Major islands	Major islands	Ehrlichia	canis	Rhipicephalus	bursa	Deer	Chisu V, Loi F, Foxi C, Chessa G, Masu G, Rolesu S, Masala G. Coexistence of Tick-Borne Pathogens in Ticks Collected from their Hosts in Sardinia: an Update. Acta Parasitol. 2020 Dec;65(4):999-1004. doi: 10.1007/s11686-020-00240-z. Epub 2020 Jun 15. PMID: 32557083.
Italy	Major islands	Major islands	Ehrlichia	canis	Rhipicephalus	bursa	Sheep	Chisu V, Loi F, Foxi C, Chessa G, Masu G, Rolesu S, Masala G. Coexistence of Tick-Borne Pathogens in Ticks Collected from their Hosts in Sardinia: an Update. Acta Parasitol. 2020 Dec;65(4):999-1004. doi: 10.1007/s11686-020-00240-z. Epub 2020 Jun 15. PMID: 32557083.
France	Corsica	Corsica	Ehrlichia	canis	Rhipicephalus	bursa	Livestock	Molecular investigation and phylogeny of Anaplasmataceae species infecting domestic animals and ticks in Corsica, France
Romania	Tulcea	Tulcea	Ehrlichia	canis	Rhipicephalus	bursa	Goat	Matei IA, Ionică AM, Corduneanu A, Domșa C, Sándor AD. The Presence of Ehrlichia Canis in Rhipicephalus Bursa Ticks Collected from Ungulates in Continental Eastern Europe. J Vet Res. 2021 Sep 23;65(3):271-275. doi: 10.2478/jvetres-2021-0044. PMID: 34917838; PMCID: PMC8643095.
Romania	Tulcea	Tulcea	Ehrlichia	canis	Rhipicephalus	bursa	Sheep	Matei IA, Ionică AM, Corduneanu A, Domșa C, Sándor AD. The Presence of Ehrlichia Canis in Rhipicephalus Bursa Ticks Collected from Ungulates in Continental Eastern Europe. J Vet Res. 2021 Sep 23;65(3):271-275. doi: 10.2478/jvetres-2021-0044. PMID: 34917838; PMCID: PMC8643095.
Italy	Major islands	Major islands	Ehrlichia	canis	Xenopsylla	cheopis	Fox	Torina A, Blanda V, Antoci F, Scimeca S, D'Agostino R, Scariano E, Piazza A, Galluzzo P, Giudice E, Caracappa S. A Molecular survey of Anaplasma spp., Rickettsia spp., Ehrlichia canis and Babesia microti in foxes and fleas from Sicily. Transbound Emerg Dis. 2013 Nov;60 Suppl 2:125-30. doi: 10.1111/tbed.12137. PMID: 24589112.
Italy	Major islands	Major islands	Ehrlichia	canis	Cediopsylla	inaequalis	Fox	Torina A, Blanda V, Antoci F, Scimeca S, D'Agostino R, Scariano E, Piazza A, Galluzzo P, Giudice E, Caracappa S. A Molecular survey of Anaplasma spp., Rickettsia spp., Ehrlichia canis and Babesia microti in foxes and fleas from Sicily. Transbound Emerg Dis. 2013 Nov;60 Suppl 2:125-30. doi: 10.1111/tbed.12137. PMID: 24589112.
Italy	Major islands	Major islands	Ehrlichia	canis	Hyalomma	marginatum	Sheep	Chisu V, Loi F, Foxi C, Chessa G, Masu G, Rolesu S, Masala G. Coexistence of Tick-Borne Pathogens in Ticks Collected from their Hosts in Sardinia: an Update. Acta Parasitol. 2020 Dec;65(4):999-1004. doi: 10.1007/s11686-020-00240-z. Epub 2020 Jun 15. PMID: 32557083.
Italy	Major islands	Major islands	Ehrlichia	canis	Hyalomma	marginatum	Swine	Chisu V, Loi F, Foxi C, Chessa G, Masu G, Rolesu S, Masala G. Coexistence of Tick-Borne Pathogens in Ticks Collected from their Hosts in Sardinia: an Update. Acta Parasitol. 2020 Dec;65(4):999-1004. doi: 10.1007/s11686-020-00240-z. Epub 2020 Jun 15. PMID: 32557083.
Italy	Major islands	Major islands	Ehrlichia	canis	Dermacentor	marginatus	Mouflon	Chisu V, Loi F, Foxi C, Chessa G, Masu G, Rolesu S, Masala G. Coexistence of Tick-Borne Pathogens in Ticks Collected from their Hosts in Sardinia: an Update. Acta Parasitol. 2020 Dec;65(4):999-1004. doi: 10.1007/s11686-020-00240-z. Epub 2020 Jun 15. PMID: 32557083.
Italy	Major islands	Major islands	Ehrlichia	canis	Dermacentor	marginatus	Wild Boar	Chisu V, Loi F, Foxi C, Chessa G, Masu G, Rolesu S, Masala G. Coexistence of Tick-Borne Pathogens in Ticks Collected from their Hosts in Sardinia: an Update. Acta Parasitol. 2020 Dec;65(4):999-1004. doi: 10.1007/s11686-020-00240-z. Epub 2020 Jun 15. PMID: 32557083.
Hungary	South Hungary	South Hungary	Ehrlichia	canis	Dermacentor	marginatus	Dog	Hornok S, Fuente J, Horváth G, Fernández de Mera IG, Wijnveld M, Tánczos B, Farkas R, Jongejan F. Molecular evidence of Ehrlichia canis and Rickettsia massiliae in ixodid ticks of carnivores from South Hungary. Acta Vet Hung. 2013 Mar;61(1):42-50. doi: 10.1556/AVet.2012.050. PMID: 23439290.
Italy	Major islands	Major islands	Ehrlichia	canis	Haemophysalis	punctata	Mouflon	Chisu V, Foxi C, Mannu R, Satta G, Masala G. A five-year survey of tick species and identification of tick-borne bacteria in Sardinia, Italy. Ticks Tick Borne Dis. 2018 Mar;9(3):678-681. doi: 10.1016/j.ttbdis.2018.02.008. Epub 2018 Feb 17. PMID: 29477960.
Belgium	Flamish region	Flamish region	Ehrlichia	canis	Dermacentor	reticulatus	Questing	Sprong H, Fonville M, Docters van Leeuwen A, Devillers E, Ibañez-Justicia A, Stroo A, Hansford K, Cull B, Medlock J, Heyman P, Cochez C, Weis L, Silaghi C, Moutailler S. Detection of pathogens in Dermacentor reticulatus in northwestern Europe: evaluation of a high-throughput array. Heliyon. 2019 Feb 28;5(2):e01270. doi: 10.1016/j.heliyon.2019.e01270. PMID: 30891514; PMCID: PMC6401523.
Belgium	Wallons	Wallons	Ehrlichia	canis	Dermacentor	reticulatus	Questing	Sprong H, Fonville M, Docters van Leeuwen A, Devillers E, Ibañez-Justicia A, Stroo A, Hansford K, Cull B, Medlock J, Heyman P, Cochez C, Weis L, Silaghi C, Moutailler S. Detection of pathogens in Dermacentor reticulatus in northwestern Europe: evaluation of a high-throughput array. Heliyon. 2019 Feb 28;5(2):e01270. doi: 10.1016/j.heliyon.2019.e01270. PMID: 30891514; PMCID: PMC6401523.
Germany	Bavaria	Bavaria	Ehrlichia	canis	Dermacentor	reticulatus	Questing	Sprong H, Fonville M, Docters van Leeuwen A, Devillers E, Ibañez-Justicia A, Stroo A, Hansford K, Cull B, Medlock J, Heyman P, Cochez C, Weis L, Silaghi C, Moutailler S. Detection of pathogens in Dermacentor reticulatus in northwestern Europe: evaluation of a high-throughput array. Heliyon. 2019 Feb 28;5(2):e01270. doi: 10.1016/j.heliyon.2019.e01270. PMID: 30891514; PMCID: PMC6401523.
Netherlands	South-west	South-west	Ehrlichia	canis	Dermacentor	reticulatus	Questing	Sprong H, Fonville M, Docters van Leeuwen A, Devillers E, Ibañez-Justicia A, Stroo A, Hansford K, Cull B, Medlock J, Heyman P, Cochez C, Weis L, Silaghi C, Moutailler S. Detection of pathogens in Dermacentor reticulatus in northwestern Europe: evaluation of a high-throughput array. Heliyon. 2019 Feb 28;5(2):e01270. doi: 10.1016/j.heliyon.2019.e01270. PMID: 30891514; PMCID: PMC6401523.
UK	Devon	Devon	Ehrlichia	canis	Dermacentor	reticulatus	Questing	Sprong H, Fonville M, Docters van Leeuwen A, Devillers E, Ibañez-Justicia A, Stroo A, Hansford K, Cull B, Medlock J, Heyman P, Cochez C, Weis L, Silaghi C, Moutailler S. Detection of pathogens in Dermacentor reticulatus in northwestern Europe: evaluation of a high-throughput array. Heliyon. 2019 Feb 28;5(2):e01270. doi: 10.1016/j.heliyon.2019.e01270. PMID: 30891514; PMCID: PMC6401523.
UK	Essex	Essex	Ehrlichia	canis	Dermacentor	reticulatus	Questing	Sprong H, Fonville M, Docters van Leeuwen A, Devillers E, Ibañez-Justicia A, Stroo A, Hansford K, Cull B, Medlock J, Heyman P, Cochez C, Weis L, Silaghi C, Moutailler S. Detection of pathogens in Dermacentor reticulatus in northwestern Europe: evaluation of a high-throughput array. Heliyon. 2019 Feb 28;5(2):e01270. doi: 10.1016/j.heliyon.2019.e01270. PMID: 30891514; PMCID: PMC6401523.
UK	Wales	Wales	Ehrlichia	canis	Dermacentor	reticulatus	Questing	Sprong H, Fonville M, Docters van Leeuwen A, Devillers E, Ibañez-Justicia A, Stroo A, Hansford K, Cull B, Medlock J, Heyman P, Cochez C, Weis L, Silaghi C, Moutailler S. Detection of pathogens in Dermacentor reticulatus in northwestern Europe: evaluation of a high-throughput array. Heliyon. 2019 Feb 28;5(2):e01270. doi: 10.1016/j.heliyon.2019.e01270. PMID: 30891514; PMCID: PMC6401523.
UK	Brownsea Island	Brownsea Island	Ehrlichia	canis	Ixodes	ricinus	Squirrel	Luu L, Palomar AM, Farrington G, Schilling AK, Premchand-Branker S, McGarry J, Makepeace BL, Meredith A, Bell-Sakyi L. Bacterial Pathogens and Symbionts Harboured by Ixodes ricinus Ticks Parasitising Red Squirrels in the United Kingdom. Pathogens. 2021 Apr 11;10(4):458. doi: 10.3390/pathogens10040458. PMID: 33920445; PMCID: PMC8070177.
Netherlands	Not defined	Not defined	Ehrlichia	canis	Ixodes	ricinus	Questing	Coipan EC, Jahfari S, Fonville M, Maassen CB, van der Giessen J, Takken W, Takumi K, Sprong H. Spatiotemporal dynamics of emerging pathogens in questing Ixodes ricinus. Front Cell Infect Microbiol. 2013 Jul 30;3:36. doi: 10.3389/fcimb.2013.00036. PMID: 23908971; PMCID: PMC3726834.
Spain	South Spain	South Spain	Ehrlichia	canis	Rhipicephalus	sanguineus	Dog	Estrada-Peña A, Roura X, Sainz A, Miró G, Solano-Gallego L. Species of ticks and carried pathogens in owned dogs in Spain: Results of a one-year national survey. Ticks Tick Borne Dis. 2017 Jun;8(4):443-452. doi: 10.1016/j.ttbdis.2017.02.001. Epub 2017 Feb 3. PMID: 28188085.
Romania	Muntenia (mainly)	Muntenia (mainly)	Ehrlichia	canis	Rhipicephalus	sanguineus	Dog	Ionita M, Mitrea IL, Pfister K, Hamel D, Silaghi C. Molecular evidence for bacterial and protozoan pathogens in hard ticks from Romania. Vet Parasitol. 2013 Sep 1;196(1-2):71-6. doi: 10.1016/j.vetpar.2013.01.016. Epub 2013 Jan 29. PMID: 23428204.
Romania	Bucharest	Bucharest	Ehrlichia	canis	Rhipicephalus	sanguineus	Dog	Ionita M, Silaghi C, Mitrea IL, Edouard S, Parola P, Pfister K. Molecular detection of Rickettsia conorii and other zoonotic spotted fever group rickettsiae in ticks, Romania. Ticks Tick Borne Dis. 2016 Feb;7(1):150-153. doi: 10.1016/j.ttbdis.2015.10.006. Epub 2015 Oct 17. PMID: 26507182.
Ukraine	Crimea	Crimea	Ehrlichia	canis	Rhipicephalus	sanguineus	Dog	Livanova NN, Fomenko NV, Akimov IA, Ivanov MJ, Tikunova NV, Armstrong R, Konyaev SV. Dog survey in Russian veterinary hospitals: tick identification and molecular detection of tick-borne pathogens. Parasit Vectors. 2018 Nov 14;11(1):591. doi: 10.1186/s13071-018-3161-5. PMID: 30428925; PMCID: PMC6234536.
Italy	Major islands	Major islands	Ehrlichia	canis	Rhipicephalus	sanguineus s.l.	Dog	Chisu V, Foxi C, Mannu R, Satta G, Masala G. A five-year survey of tick species and identification of tick-borne bacteria in Sardinia, Italy. Ticks Tick Borne Dis. 2018 Mar;9(3):678-681. doi: 10.1016/j.ttbdis.2018.02.008. Epub 2018 Feb 17. PMID: 29477960.
Italy	Major islands	Major islands	Ehrlichia	canis	Rhipicephalus	sanguineus s.l.	Fox	Chisu V, Foxi C, Mannu R, Satta G, Masala G. A five-year survey of tick species and identification of tick-borne bacteria in Sardinia, Italy. Ticks Tick Borne Dis. 2018 Mar;9(3):678-681. doi: 10.1016/j.ttbdis.2018.02.008. Epub 2018 Feb 17. PMID: 29477960.
Italy	Major islands	Major islands	Ehrlichia	canis	Rhipicephalus	sanguineus s.l.	Dog	Chisu V, Loi F, Foxi C, Chessa G, Masu G, Rolesu S, Masala G. Coexistence of Tick-Borne Pathogens in Ticks Collected from their Hosts in Sardinia: an Update. Acta Parasitol. 2020 Dec;65(4):999-1004. doi: 10.1007/s11686-020-00240-z. Epub 2020 Jun 15. PMID: 32557083.
Italy	Major islands	Major islands	Ehrlichia	canis	Rhipicephalus	sanguineus s.l.	Sheep	Chisu V, Loi F, Foxi C, Chessa G, Masu G, Rolesu S, Masala G. Coexistence of Tick-Borne Pathogens in Ticks Collected from their Hosts in Sardinia: an Update. Acta Parasitol. 2020 Dec;65(4):999-1004. doi: 10.1007/s11686-020-00240-z. Epub 2020 Jun 15. PMID: 32557083.
Italy	North Italy	North Italy	Ehrlichia	canis	Rhipicephalus	sanguineus s.l.	Dog	Zanet S, Battisti E, Pepe P, Ciuca L, Colombo L, Trisciuoglio A, Ferroglio E, Cringoli G, Rinaldi L, Maurelli MP. Tick-borne pathogens in Ixodidae ticks collected from privately-owned dogs in Italy: a country-wide molecular survey. BMC Vet Res. 2020 Feb 7;16(1):46. doi: 10.1186/s12917-020-2263-4. PMID: 32028946; PMCID: PMC7006417.
Italy	Major islands	Major islands	Ehrlichia	canis	Haemophysalis	sulcata	Mouflon	Chisu V, Loi F, Foxi C, Chessa G, Masu G, Rolesu S, Masala G. Coexistence of Tick-Borne Pathogens in Ticks Collected from their Hosts in Sardinia: an Update. Acta Parasitol. 2020 Dec;65(4):999-1004. doi: 10.1007/s11686-020-00240-z. Epub 2020 Jun 15. PMID: 32557083.
Italy	Major islands	Major islands	Ehrlichia	canis	Ixodes	ventalloi	Cat	Persichetti MF, Solano-Gallego L, Serrano L, Altet L, Reale S, Masucci M, Pennisi MG. Detection of vector-borne pathogens in cats and their ectoparasites in southern Italy. Parasit Vectors. 2016 May 10;9(1):247. doi: 10.1186/s13071-016-1534-1. PMID: 27160725; PMCID: PMC4862052.
Russia	Southern Federal District	Southern Federal District	Anaplasma	centrale	Haemophysalis	parva	Dog	Livanova NN, Fomenko NV, Akimov IA, Ivanov MJ, Tikunova NV, Armstrong R, Konyaev SV. Dog survey in Russian veterinary hospitals: tick identification and molecular detection of tick-borne pathogens. Parasit Vectors. 2018 Nov 14;11(1):591. doi: 10.1186/s13071-018-3161-5. PMID: 30428925; PMCID: PMC6234536.
Spain	La rioja	La rioja	Anaplasma	centrale	Haemophysalis	punctata	Cattle	Palomar AM, Portillo A, Santibáñez P, Mazuelas D, Roncero L, García-Álvarez L, Santibáñez S, Gutiérrez Ó, Oteo JA. Detection of tick-borne Anaplasma bovis, Anaplasma phagocytophilum and Anaplasma centrale in Spain. Med Vet Entomol. 2015 Sep;29(3):349-53. doi: 10.1111/mve.12124. Epub 2015 Jun 25. PMID: 26111122.
Spain	La rioja	La rioja	Anaplasma	centrale	Haemophysalis	punctata	Questing	Palomar AM, Portillo A, Santibáñez P, Mazuelas D, Roncero L, García-Álvarez L, Santibáñez S, Gutiérrez Ó, Oteo JA. Detection of tick-borne Anaplasma bovis, Anaplasma phagocytophilum and Anaplasma centrale in Spain. Med Vet Entomol. 2015 Sep;29(3):349-53. doi: 10.1111/mve.12124. Epub 2015 Jun 25. PMID: 26111122.
France	Île-de-France	Île-de-France	Anaplasma	centrale	Ixodes	ricinus	Questing	Lejal E, Marsot M, Chalvet-Monfray K, Cosson JF, Moutailler S, Vayssier-Taussat M, Pollet T. A three-years assessment of Ixodes ricinus-borne pathogens in a French peri-urban forest. Parasit Vectors. 2019 Nov 21;12(1):551. doi: 10.1186/s13071-019-3799-7. PMID: 31752997; PMCID: PMC6873405.
Russia	Siberian Federal District	Siberian Federal District	Ehrlichia	chaffeensis	Ixodes	pavlovskyi	Human	Dedkov VG, Simonova EG, Beshlebova OV, Safonova MV, Stukolova OA, Verigina EV, Savinov GV, Karaseva IP, Blinova EA, Granitov VM, Arsenjeva IV, Shipulin GA. The burden of tick-borne diseases in the Altai region of Russia. Ticks Tick Borne Dis. 2017 Aug;8(5):787-794. doi: 10.1016/j.ttbdis.2017.06.004. Epub 2017 Jun 19. PMID: 28648773.
Russia	Siberian Federal District	Siberian Federal District	Ehrlichia	chaffeensis	Ixodes	persulcatus	Human	Dedkov VG, Simonova EG, Beshlebova OV, Safonova MV, Stukolova OA, Verigina EV, Savinov GV, Karaseva IP, Blinova EA, Granitov VM, Arsenjeva IV, Shipulin GA. The burden of tick-borne diseases in the Altai region of Russia. Ticks Tick Borne Dis. 2017 Aug;8(5):787-794. doi: 10.1016/j.ttbdis.2017.06.004. Epub 2017 Jun 19. PMID: 28648773.
Romania	Muntenia	Muntenia	Ehrlichia	chaffeensis/muris	Ixodes	ricinus	Fox	Andersson MO, Tolf C, Tamba P, Stefanache M, Radbea G, Frangoulidis D, Tomaso H, Waldenström J, Dobler G, Chitimia-Dobler L. Molecular survey of neglected bacterial pathogens reveals an abundant diversity of species and genotypes in ticks collected from animal hosts across Romania. Parasit Vectors. 2018 Mar 20;11(1):144. doi: 10.1186/s13071-018-2756-1. PMID: 29554947; PMCID: PMC5859542.
Romania	Cluj-Napoca	Cluj-Napoca	Rickettsia	conorii	Haemophysalis	punctata	Questing	Borşan SD, Ionică AM, Galon C, Toma-Naic A, Peştean C, Sándor AD, Moutailler S, Mihalca AD. High Diversity, Prevalence, and Co-infection Rates of Tick-Borne Pathogens in Ticks and Wildlife Hosts in an Urban Area in Romania. Front Microbiol. 2021 Mar 9;12:645002. doi: 10.3389/fmicb.2021.645002. PMID: 33767683; PMCID: PMC7985354.
Italy	Central Italy	Central Italy	Rickettsia	conorii	Ixodes	ricinus	Questing	Mancini F, Ciccozzi M, Lo Presti A, Cella E, Giovanetti M, Di Luca M, Toma L, Bianchi R, Khoury C, Rezza G, Ciervo A. Characterization of spotted fever group Rickettsiae in ticks from a city park of Rome, Italy. Ann Ist Super Sanita. 2015;51(4):284-90. doi: 10.4415/ANN_15_04_07. PMID: 26783214.
Netherlands	North Brabant	North Brabant	Rickettsia	conorii	Ixodes	ricinus	Questing	Coipan EC, Jahfari S, Fonville M, Maassen CB, van der Giessen J, Takken W, Takumi K, Sprong H. Spatiotemporal dynamics of emerging pathogens in questing Ixodes ricinus. Front Cell Infect Microbiol. 2013 Jul 30;3:36. doi: 10.3389/fcimb.2013.00036. PMID: 23908971; PMCID: PMC3726834.
Ukraine	Kyiv	Kyiv	Rickettsia	conorii	Ixodes	ricinus	Questing	Rogovskyy A, Batool M, Gillis DC, Holman PJ, Nebogatkin IV, Rogovska YV, Rogovskyy MS. Diversity of Borrelia spirochetes and other zoonotic agents in ticks from Kyiv, Ukraine. Ticks Tick Borne Dis. 2018 Feb;9(2):404-409. doi: 10.1016/j.ttbdis.2017.12.006. Epub 2017 Dec 15. PMID: 29258801.
Ukraine	Crimea	Crimea	Rickettsia	conorii	Rhipicephalus	sanguineus	Dog	The role of Rhipicephalus sanguineus ticks parasitizing dogs in the spread of tick-borne rickettsial pathogens in the city of Sevastopol
Romania	Bucharest	Bucharest	Rickettsia	conorii	Rhipicephalus	sanguineus	Dog	Ionita M, Silaghi C, Mitrea IL, Edouard S, Parola P, Pfister K. Molecular detection of Rickettsia conorii and other zoonotic spotted fever group rickettsiae in ticks, Romania. Ticks Tick Borne Dis. 2016 Feb;7(1):150-153. doi: 10.1016/j.ttbdis.2015.10.006. Epub 2015 Oct 17. PMID: 26507182.
Portugal	Alentejo	Alentejo	Rickettsia	conorii	Rhipicephalus	sanguineus	Dog	Maia C, Ferreira A, Nunes M, Vieira ML, Campino L, Cardoso L. Molecular detection of bacterial and parasitic pathogens in hard ticks from Portugal. Ticks Tick Borne Dis. 2014 Jun;5(4):409-14. doi: 10.1016/j.ttbdis.2014.01.009. Epub 2014 Apr 18. PMID: 24745731.
Portugal	Lisbon	Lisbon	Rickettsia	conorii	Rhipicephalus	sanguineus	Dog	Maia C, Ferreira A, Nunes M, Vieira ML, Campino L, Cardoso L. Molecular detection of bacterial and parasitic pathogens in hard ticks from Portugal. Ticks Tick Borne Dis. 2014 Jun;5(4):409-14. doi: 10.1016/j.ttbdis.2014.01.009. Epub 2014 Apr 18. PMID: 24745731.
Czech-Rep.	South Moravia	South Moravia	Rickettsia	conorii	Rhipicephalus	sanguineus	Dog	Millán J, Proboste T, Fernández de Mera IG, Chirife AD, de la Fuente J, Altet L. Molecular detection of vector-borne pathogens in wild and domestic carnivores and their ticks at the human-wildlife interface. Ticks Tick Borne Dis. 2016 Mar;7(2):284-90. doi: 10.1016/j.ttbdis.2015.11.003. Epub 2015 Nov 18. PMID: 26643497.
Italy	Central Italy	Central Italy	Rickettsia	conorii	Rhipicephalus	sanguineus	Dog	Stefanetti V, Morganti G, Veronesi F, Gavaudan S, Capelli G, Ravagnan S, Antognoni MT, Bianchi F, Passamonti F. Exposure of Owned Dogs and Feeding Ticks to Spotted Fever Group Rickettsioses in Central Italy. Vector Borne Zoonotic Dis. 2018 Dec;18(12):704-708. doi: 10.1089/vbz.2018.2303. Epub 2018 Aug 21. PMID: 30129908.
Italy	Central Italy	Central Italy	Rickettsia	conorii	Rhipicephalus	sanguineus	Questing	Scarpulla M, Barlozzari G, Marcario A, Salvato L, Blanda V, De Liberato C, D'Agostini C, Torina A, Macrì G. Molecular detection and characterization of spotted fever group rickettsiae in ticks from Central Italy. Ticks Tick Borne Dis. 2016 Jul;7(5):1052-1056. doi: 10.1016/j.ttbdis.2016.06.003. Epub 2016 Jun 15. PMID: 27365155.
Georgia	Samgrelo-Zemo Svaneti	Samgrelo-Zemo Svaneti	Rickettsia	conorii	Rhipicephalus	sanguineus	Not defined	Sukhiashvili R, Zhgenti E, Khmaladze E, Burjanadze I, Imnadze P, Jiang J, St John H, Farris CM, Gallagher T, Obiso RJ, Richards AL. Identification and distribution of nine tick-borne spotted fever group Rickettsiae in the Country of Georgia. Ticks Tick Borne Dis. 2020 Sep;11(5):101470. doi: 10.1016/j.ttbdis.2020.101470. Epub 2020 May 23. PMID: 32723640.
Italy	Major islands	Major islands	Rickettsia	conorii	Rhipicephalus	sanguineus s.l.	Human	Blanda V, Torina A, La Russa F, D'Agostino R, Randazzo K, Scimeca S, Giudice E, Caracappa S, Cascio A, de la Fuente J. A retrospective study of the characterization of Rickettsia species in ticks collected from humans. Ticks Tick Borne Dis. 2017 Jun;8(4):610-614. doi: 10.1016/j.ttbdis.2017.04.005. Epub 2017 Apr 12. PMID: 28457821.
Italy	Major islands	Major islands	Rickettsia	conorii	Rhipicephalus	turanicus	Human	Blanda V, Torina A, La Russa F, D'Agostino R, Randazzo K, Scimeca S, Giudice E, Caracappa S, Cascio A, de la Fuente J. A retrospective study of the characterization of Rickettsia species in ticks collected from humans. Ticks Tick Borne Dis. 2017 Jun;8(4):610-614. doi: 10.1016/j.ttbdis.2017.04.005. Epub 2017 Apr 12. PMID: 28457821.
[truncated: 1,424 more rows]

## Sheet: Table S5-Human
Country	Regione	Genus	Species	Symptoms	Main treatments	Other treatments	Serology	Sample	Number	Vector feeding?	Vector tested?	Vector positive for?	Outcome	Ref.
[truncated: 126 more rows]

## Sheet: Table S6-Animal
Country	Region	Animal	Sympthoms	Pathogen genus	Pathogen species	Ref.
[truncated: 282 more rows]

[truncated: 1 more sheets: Instructions]
