# Supplementary material for: Rickettsiales in the WHO European Region: an update from a One Health perspective
Source: Parasit Vectors. 2023 Jan 30;16:41. doi: 10.1186/s13071-022-05646-4 (PMC9885594; doi:10.1186/s13071-022-05646-4)
Supplement: Supplementary file 4 — Additional file 4. Rickettsiales found in arthropod vectors. [file 13071_2022_5646_MOESM4_ESM.xlsx]

## Sheet: Table S4-Vector
Country	Region	Region	Genus	Species	Vector genus	Vector species	Source	Ref.
Austria	Lower Austria	Lower Austria	Rickettsia	aeschlimannii	Hyalomma	marginatum	Horse	Duscher GG, Hodžić A, Hufnagl P, Wille-Piazzai W, Schötta AM, Markowicz MA, Estrada-Peña A, Stanek G, Allerberger F. Adult Hyalomma marginatum tick positive for Rickettsia aeschlimannii in Austria, October 2018. Euro Surveill. 2018 Nov;23(48):1800595. doi: 10.2807/1560-7917.ES.2018.23.48.1800595. PMID: 30621821; PMCID: PMC6280420.
Bulgaria	Burgas	Burgas	Rickettsia	aeschlimannii	Hyalomma	anatolicum	Dog	Nader J, Król N, Pfeffer M, Ohlendorf V, Marklewitz M, Drosten C, Junglen S, Obiegala A. The diversity of tick-borne bacteria and parasites in ticks collected from the Strandja Nature Park in south-eastern Bulgaria. Parasit Vectors. 2018 Mar 20;11(1):165. doi: 10.1186/s13071-018-2721-z. PMID: 29554928; PMCID: PMC5859726.
Bulgaria	Burgas	Burgas	Rickettsia	aeschlimannii	Hyalomma	excavatum	Dog	Nader J, Król N, Pfeffer M, Ohlendorf V, Marklewitz M, Drosten C, Junglen S, Obiegala A. The diversity of tick-borne bacteria and parasites in ticks collected from the Strandja Nature Park in south-eastern Bulgaria. Parasit Vectors. 2018 Mar 20;11(1):165. doi: 10.1186/s13071-018-2721-z. PMID: 29554928; PMCID: PMC5859726.
Bulgaria	Burgas	Burgas	Rickettsia	aeschlimannii	Hyalomma	excavatum	Cattle	Nader J, Król N, Pfeffer M, Ohlendorf V, Marklewitz M, Drosten C, Junglen S, Obiegala A. The diversity of tick-borne bacteria and parasites in ticks collected from the Strandja Nature Park in south-eastern Bulgaria. Parasit Vectors. 2018 Mar 20;11(1):165. doi: 10.1186/s13071-018-2721-z. PMID: 29554928; PMCID: PMC5859726.
Bulgaria	Burgas	Burgas	Rickettsia	aeschlimannii	Hyalomma	marginatum	Cattle	Nader J, Król N, Pfeffer M, Ohlendorf V, Marklewitz M, Drosten C, Junglen S, Obiegala A. The diversity of tick-borne bacteria and parasites in ticks collected from the Strandja Nature Park in south-eastern Bulgaria. Parasit Vectors. 2018 Mar 20;11(1):165. doi: 10.1186/s13071-018-2721-z. PMID: 29554928; PMCID: PMC5859726.
France	Corsica	Corsica	Rickettsia	aeschlimannii	Hyalomma	marginatum	Cattle	Cicculli V, Oscar M, Casabianca F, Villechenaud N, Charrel R, de Lamballerie X, Falchi A. Molecular Detection of Spotted-Fever Group Rickettsiae in Ticks Collected from Domestic and Wild Animals in Corsica, France. Pathogens. 2019 Sep 4;8(3):138. doi: 10.3390/pathogens8030138. PMID: 31487899; PMCID: PMC6789605.
France	Corsica	Corsica	Rickettsia	aeschlimannii	Hyalomma	marginatum	Cattle	Cicculli V, Capai L, Quilichini Y, Masse S, Fernández-Alvarez A, Minodier L, Bompard P, Charrel R, Falchi A. Molecular investigation of tick-borne pathogens in ixodid ticks infesting domestic animals (cattle and sheep) and small rodents (black rats) of Corsica, France. Ticks Tick Borne Dis. 2019 Apr;10(3):606-613. doi: 10.1016/j.ttbdis.2019.02.007. Epub 2019 Feb 13. PMID: 30777731.
France	Corsica	Corsica	Rickettsia	aeschlimannii	Hyalomma	marginatum	Sheep	Cicculli V, Capai L, Quilichini Y, Masse S, Fernández-Alvarez A, Minodier L, Bompard P, Charrel R, Falchi A. Molecular investigation of tick-borne pathogens in ixodid ticks infesting domestic animals (cattle and sheep) and small rodents (black rats) of Corsica, France. Ticks Tick Borne Dis. 2019 Apr;10(3):606-613. doi: 10.1016/j.ttbdis.2019.02.007. Epub 2019 Feb 13. PMID: 30777731.
France	Corsica	Corsica	Rickettsia	aeschlimannii	Hyalomma	marginatum	Cattle	Grech-Angelini S, Stachurski F, Vayssier-Taussat M, Devillers E, Casabianca F, Lancelot R, Uilenberg G, Moutailler S. Tick-borne pathogens in ticks (Acari: Ixodidae) collected from various domestic and wild hosts in Corsica (France), a Mediterranean island environment. Transbound Emerg Dis. 2020 Mar;67(2):745-757. doi: 10.1111/tbed.13393. Epub 2019 Nov 3. PMID: 31630482.
France	Corsica	Corsica	Rickettsia	aeschlimannii	Hyalomma	marginatum	Wild Boar	Defaye B, Moutailler S, Pietri C, Galon C, Grech-Angelini S, Pasqualini V, Quilichini Y. Molecular Detection of Zoonotic and Non-Zoonotic Pathogens from Wild Boars and Their Ticks in the Corsican Wetlands. Pathogens. 2021 Dec 20;10(12):1643. doi: 10.3390/pathogens10121643. PMID: 34959598; PMCID: PMC8707423.
France	Corsica	Corsica	Rickettsia	aeschlimannii	Hyalomma	punctata	Questing	Michelet L, Joncour G, Devillers E, Torina A, Vayssier-Taussat M, Bonnet SI, Moutailler S. Tick species, tick-borne pathogens and symbionts in an insular environment off the coast of Western France. Ticks Tick Borne Dis. 2016 Oct;7(6):1109-1115. doi: 10.1016/j.ttbdis.2016.08.014. Epub 2016 Aug 29. PMID: 27622976.
France	Corsica	Corsica	Rickettsia	aeschlimannii	Hyalomma	scupense	Cattle	Grech-Angelini S, Stachurski F, Vayssier-Taussat M, Devillers E, Casabianca F, Lancelot R, Uilenberg G, Moutailler S. Tick-borne pathogens in ticks (Acari: Ixodidae) collected from various domestic and wild hosts in Corsica (France), a Mediterranean island environment. Transbound Emerg Dis. 2020 Mar;67(2):745-757. doi: 10.1111/tbed.13393. Epub 2019 Nov 3. PMID: 31630482.
France	Corsica	Corsica	Rickettsia	aeschlimannii	Rhipicephalus	bursa	Wild boar	Cicculli V, Oscar M, Casabianca F, Villechenaud N, Charrel R, de Lamballerie X, Falchi A. Molecular Detection of Spotted-Fever Group Rickettsiae in Ticks Collected from Domestic and Wild Animals in Corsica, France. Pathogens. 2019 Sep 4;8(3):138. doi: 10.3390/pathogens8030138. PMID: 31487899; PMCID: PMC6789605.
France	Corsica	Corsica	Rickettsia	aeschlimannii	Rhipicephalus	bursa	Cattle	Cicculli V, Capai L, Quilichini Y, Masse S, Fernández-Alvarez A, Minodier L, Bompard P, Charrel R, Falchi A. Molecular investigation of tick-borne pathogens in ixodid ticks infesting domestic animals (cattle and sheep) and small rodents (black rats) of Corsica, France. Ticks Tick Borne Dis. 2019 Apr;10(3):606-613. doi: 10.1016/j.ttbdis.2019.02.007. Epub 2019 Feb 13. PMID: 30777731.
France	Corsica	Corsica	Rickettsia	aeschlimannii	Rhipicephalus	bursa	Sheep	Cicculli V, Capai L, Quilichini Y, Masse S, Fernández-Alvarez A, Minodier L, Bompard P, Charrel R, Falchi A. Molecular investigation of tick-borne pathogens in ixodid ticks infesting domestic animals (cattle and sheep) and small rodents (black rats) of Corsica, France. Ticks Tick Borne Dis. 2019 Apr;10(3):606-613. doi: 10.1016/j.ttbdis.2019.02.007. Epub 2019 Feb 13. PMID: 30777731.
Turkey	Anatolia	Anatolia	Rickettsia	aeschlimannii	Rhipicephalus	bursa	Goat	Demir S, Erkunt Alak S, Köseoğlu AE, Ün C, Nalçacı M, Can H. Molecular investigation of Rickettsia spp. and Francisella tularensis in ticks from three provinces of Turkey. Exp Appl Acarol. 2020 Jun;81(2):239-253. doi: 10.1007/s10493-020-00498-y. Epub 2020 May 11. PMID: 32394036.
France	Corsica	Corsica	Rickettsia	aeschlimannii	Rhipicephalus	bursa	Cattle	Grech-Angelini S, Stachurski F, Vayssier-Taussat M, Devillers E, Casabianca F, Lancelot R, Uilenberg G, Moutailler S. Tick-borne pathogens in ticks (Acari: Ixodidae) collected from various domestic and wild hosts in Corsica (France), a Mediterranean island environment. Transbound Emerg Dis. 2020 Mar;67(2):745-757. doi: 10.1111/tbed.13393. Epub 2019 Nov 3. PMID: 31630482.
Romania	Cluj-Napoca	Cluj-Napoca	Rickettsia	aeschlimannii	Haemophysalis	concinna	Bird	Borşan SD, Ionică AM, Galon C, Toma-Naic A, Peştean C, Sándor AD, Moutailler S, Mihalca AD. High Diversity, Prevalence, and Co-infection Rates of Tick-Borne Pathogens in Ticks and Wildlife Hosts in an Urban Area in Romania. Front Microbiol. 2021 Mar 9;12:645002. doi: 10.3389/fmicb.2021.645002. PMID: 33767683; PMCID: PMC7985354.
Russia	Far Eastern Federal District	Far Eastern Federal District	Rickettsia	aeschlimannii	Haemophysalis	concinna	Questing	Igolkina Y, Rar V, Vysochina N, Ivanov L, Tikunov A, Pukhovskaya N, Epikhina T, Golovljova I, Tikunova N. Genetic variability of Rickettsia spp. in Dermacentor and Haemaphysalis ticks from the Russian Far East. Ticks Tick Borne Dis. 2018 Sep;9(6):1594-1603. doi: 10.1016/j.ttbdis.2018.07.015. Epub 2018 Aug 1. PMID: 30121164.
France	Corsica	Corsica	Rickettsia	aeschlimannii	Hyalomma	scupense	Wild Boar	Defaye B, Moutailler S, Pietri C, Galon C, Grech-Angelini S, Pasqualini V, Quilichini Y. Molecular Detection of Zoonotic and Non-Zoonotic Pathogens from Wild Boars and Their Ticks in the Corsican Wetlands. Pathogens. 2021 Dec 20;10(12):1643. doi: 10.3390/pathogens10121643. PMID: 34959598; PMCID: PMC8707423.
Georgia	Imereti	Imereti	Rickettsia	aeschlimannii	Hyalomma	marginatum	Not defined	Sukhiashvili R, Zhgenti E, Khmaladze E, Burjanadze I, Imnadze P, Jiang J, St John H, Farris CM, Gallagher T, Obiso RJ, Richards AL. Identification and distribution of nine tick-borne spotted fever group Rickettsiae in the Country of Georgia. Ticks Tick Borne Dis. 2020 Sep;11(5):101470. doi: 10.1016/j.ttbdis.2020.101470. Epub 2020 May 23. PMID: 32723640.									4444444
Georgia	Kakheti	Kakheti	Rickettsia	aeschlimannii	Hyalomma	marginatum	Not defined	Sukhiashvili R, Zhgenti E, Khmaladze E, Burjanadze I, Imnadze P, Jiang J, St John H, Farris CM, Gallagher T, Obiso RJ, Richards AL. Identification and distribution of nine tick-borne spotted fever group Rickettsiae in the Country of Georgia. Ticks Tick Borne Dis. 2020 Sep;11(5):101470. doi: 10.1016/j.ttbdis.2020.101470. Epub 2020 May 23. PMID: 32723640.
Georgia	Samtskhe Javakheti	Samtskhe Javakheti	Rickettsia	aeschlimannii	Hyalomma	marginatum	Not defined	Sukhiashvili R, Zhgenti E, Khmaladze E, Burjanadze I, Imnadze P, Jiang J, St John H, Farris CM, Gallagher T, Obiso RJ, Richards AL. Identification and distribution of nine tick-borne spotted fever group Rickettsiae in the Country of Georgia. Ticks Tick Borne Dis. 2020 Sep;11(5):101470. doi: 10.1016/j.ttbdis.2020.101470. Epub 2020 May 23. PMID: 32723640.
Georgia	Imereti	Imereti	Rickettsia	aeschlimannii	Hyalomma	scupense	Not defined	Sukhiashvili R, Zhgenti E, Khmaladze E, Burjanadze I, Imnadze P, Jiang J, St John H, Farris CM, Gallagher T, Obiso RJ, Richards AL. Identification and distribution of nine tick-borne spotted fever group Rickettsiae in the Country of Georgia. Ticks Tick Borne Dis. 2020 Sep;11(5):101470. doi: 10.1016/j.ttbdis.2020.101470. Epub 2020 May 23. PMID: 32723640.
Russia	Far Eastern Federal District	Far Eastern Federal District	Rickettsia	aeschlimannii	Haemophysalis	japonica	Questing	Igolkina Y, Rar V, Vysochina N, Ivanov L, Tikunov A, Pukhovskaya N, Epikhina T, Golovljova I, Tikunova N. Genetic variability of Rickettsia spp. in Dermacentor and Haemaphysalis ticks from the Russian Far East. Ticks Tick Borne Dis. 2018 Sep;9(6):1594-1603. doi: 10.1016/j.ttbdis.2018.07.015. Epub 2018 Aug 1. PMID: 30121164.
Germany	Hesse	Hesse	Rickettsia	aeschlimannii	Hyalomma	marginatum	Sheep	Chitimia-Dobler L, Schaper S, Rieß R, Bitterwolf K, Frangoulidis D, Bestehorn M, Springer A, Oehme R, Drehmann M, Lindau A, Mackenstedt U, Strube C, Dobler G. Imported Hyalomma ticks in Germany in 2018. Parasit Vectors. 2019 Mar 26;12(1):134. doi: 10.1186/s13071-019-3380-4. PMID: 30909964; PMCID: PMC6434826.
Germany	Hesse	Hesse	Rickettsia	aeschlimannii	Hyalomma	marginatum	Horse	Chitimia-Dobler L, Schaper S, Rieß R, Bitterwolf K, Frangoulidis D, Bestehorn M, Springer A, Oehme R, Drehmann M, Lindau A, Mackenstedt U, Strube C, Dobler G. Imported Hyalomma ticks in Germany in 2018. Parasit Vectors. 2019 Mar 26;12(1):134. doi: 10.1186/s13071-019-3380-4. PMID: 30909964; PMCID: PMC6434826.
Germany	Hesse	Hesse	Rickettsia	aeschlimannii	Hyalomma	marginatum	House	Chitimia-Dobler L, Schaper S, Rieß R, Bitterwolf K, Frangoulidis D, Bestehorn M, Springer A, Oehme R, Drehmann M, Lindau A, Mackenstedt U, Strube C, Dobler G. Imported Hyalomma ticks in Germany in 2018. Parasit Vectors. 2019 Mar 26;12(1):134. doi: 10.1186/s13071-019-3380-4. PMID: 30909964; PMCID: PMC6434826.
Germany	Lower Saxony	Lower Saxony	Rickettsia	aeschlimannii	Hyalomma	marginatum	Horse	Chitimia-Dobler L, Schaper S, Rieß R, Bitterwolf K, Frangoulidis D, Bestehorn M, Springer A, Oehme R, Drehmann M, Lindau A, Mackenstedt U, Strube C, Dobler G. Imported Hyalomma ticks in Germany in 2018. Parasit Vectors. 2019 Mar 26;12(1):134. doi: 10.1186/s13071-019-3380-4. PMID: 30909964; PMCID: PMC6434826.
Germany	Hesse	Hesse	Rickettsia	aeschlimannii	Hyalomma	marginatum	Car	Chitimia-Dobler L, Schaper S, Rieß R, Bitterwolf K, Frangoulidis D, Bestehorn M, Springer A, Oehme R, Drehmann M, Lindau A, Mackenstedt U, Strube C, Dobler G. Imported Hyalomma ticks in Germany in 2018. Parasit Vectors. 2019 Mar 26;12(1):134. doi: 10.1186/s13071-019-3380-4. PMID: 30909964; PMCID: PMC6434826.
Germany	Lower Saxony	Lower Saxony	Rickettsia	aeschlimannii	Hyalomma	rufipes	Horse	Chitimia-Dobler L, Schaper S, Rieß R, Bitterwolf K, Frangoulidis D, Bestehorn M, Springer A, Oehme R, Drehmann M, Lindau A, Mackenstedt U, Strube C, Dobler G. Imported Hyalomma ticks in Germany in 2018. Parasit Vectors. 2019 Mar 26;12(1):134. doi: 10.1186/s13071-019-3380-4. PMID: 30909964; PMCID: PMC6434826.
Germany	Rhineland-Palatinate	Rhineland-Palatinate	Rickettsia	aeschlimannii	Hyalomma	rufipes	Horse pasture	Chitimia-Dobler L, Schaper S, Rieß R, Bitterwolf K, Frangoulidis D, Bestehorn M, Springer A, Oehme R, Drehmann M, Lindau A, Mackenstedt U, Strube C, Dobler G. Imported Hyalomma ticks in Germany in 2018. Parasit Vectors. 2019 Mar 26;12(1):134. doi: 10.1186/s13071-019-3380-4. PMID: 30909964; PMCID: PMC6434826.
Germany	Rhineland-Palatinate	Rhineland-Palatinate	Rickettsia	aeschlimannii	Hyalomma	rufipes	Horse	Chitimia-Dobler L, Schaper S, Rieß R, Bitterwolf K, Frangoulidis D, Bestehorn M, Springer A, Oehme R, Drehmann M, Lindau A, Mackenstedt U, Strube C, Dobler G. Imported Hyalomma ticks in Germany in 2018. Parasit Vectors. 2019 Mar 26;12(1):134. doi: 10.1186/s13071-019-3380-4. PMID: 30909964; PMCID: PMC6434826.
Greece	Central Macedonia	Central Macedonia	Rickettsia	aeschlimannii	Hyalomma	aegyptium	Migratory bird	Diakou A, Norte AC, Lopes de Carvalho I, Núncio S, Nováková M, Kautman M, Alivizatos H, Kazantzidis S, Sychra O, Literák I. Ticks and tick-borne pathogens in wild birds in Greece. Parasitol Res. 2016 May;115(5):2011-6. doi: 10.1007/s00436-016-4943-3. Epub 2016 Feb 4. PMID: 26847630.
Greece	Attica	Attica	Rickettsia	aeschlimannii	Hyalomma	marginatum	Migratory bird	Wallménius K, Barboutis C, Fransson T, Jaenson TG, Lindgren PE, Nyström F, Olsen B, Salaneck E, Nilsson K. Spotted fever Rickettsia species in Hyalomma and Ixodes ticks infesting migratory birds in the European Mediterranean area. Parasit Vectors. 2014 Jul 10;7:318. doi: 10.1186/1756-3305-7-318. PMID: 25011617; PMCID: PMC4230250.
Hungary	North Hungary	North Hungary	Rickettsia	aeschlimannii	Hyalomma	marginatum	Migratory bird	Hornok S, Csörgő T, de la Fuente J, Gyuranecz M, Privigyei C, Meli ML, Kreizinger Z, Gönczi E, Fernández de Mera IG, Hofmann-Lehmann R. Synanthropic birds associated with high prevalence of tick-borne rickettsiae and with the first detection of Rickettsia aeschlimannii in Hungary. Vector Borne Zoonotic Dis. 2013 Feb;13(2):77-83. doi: 10.1089/vbz.2012.1032. Epub 2013 Jan 5. PMID: 23289394.
Israel	Central district	Central district	Rickettsia	aeschlimannii	Hyalomma	aegyptium	Tortoise	Mumcuoglu KY, Arslan-Akveran G, Aydogdu S, Karasartova D, Kosar N, Gureser AS, Shacham B, Taylan-Ozkan A. Pathogens in ticks collected in Israel: I. Bacteria and protozoa in Hyalomma aegyptium and Hyalomma dromedarii collected from tortoises and camels. Ticks Tick Borne Dis. 2022 Jan;13(1):101866. doi: 10.1016/j.ttbdis.2021.101866. Epub 2021 Nov 11. PMID: 34798529.
Italy	Central Italy	Central Italy	Rickettsia	aeschlimannii	Hyalomma	detritum	Questing	Tomassone L, Grego E, Auricchio D, Iori A, Giannini F, Rambozzi L. Lyme borreliosis spirochetes and spotted fever group rickettsiae in ixodid ticks from Pianosa island, Tuscany Archipelago, Italy. Vector Borne Zoonotic Dis. 2013 Feb;13(2):84-91. doi: 10.1089/vbz.2012.1046. Epub 2013 Jan 5. PMID: 23289398.
Italy	Major islands	Major islands	Rickettsia	aeschlimannii	Hyalomma	lusitanicum	Human	Blanda V, Torina A, La Russa F, D'Agostino R, Randazzo K, Scimeca S, Giudice E, Caracappa S, Cascio A, de la Fuente J. A retrospective study of the characterization of Rickettsia species in ticks collected from humans. Ticks Tick Borne Dis. 2017 Jun;8(4):610-614. doi: 10.1016/j.ttbdis.2017.04.005. Epub 2017 Apr 12. PMID: 28457821.
Italy	Major islands	Major islands	Rickettsia	aeschlimannii	Hyalomma	lusitanicum	Human	Otranto D, Dantas-Torres F, Giannelli A, Latrofa MS, Cascio A, Cazzin S, Ravagnan S, Montarsi F, Zanzani SA, Manfredi MT, Capelli G. Ticks infesting humans in Italy and associated pathogens. Parasit Vectors. 2014 Jul 14;7:328. doi: 10.1186/1756-3305-7-328. PMID: 25023709; PMCID: PMC4223688.
Italy	Major islands	Major islands	Rickettsia	aeschlimannii	Hyalomma	lusitanicum	Questing	Chisu V, Foxi C, Masala G. First molecular detection of the human pathogen Rickettsia raoultii and other spotted fever group rickettsiae in Ixodid ticks from wild and domestic mammals. Parasitol Res. 2018 Nov;117(11):3421-3429. doi: 10.1007/s00436-018-6036-y. Epub 2018 Aug 4. PMID: 30078071.
Italy	Major islands	Major islands	Rickettsia	aeschlimannii	Hyalomma	marginatum	Bird	Chisu V, Foxi C, Mannu R, Satta G, Masala G. A five-year survey of tick species and identification of tick-borne bacteria in Sardinia, Italy. Ticks Tick Borne Dis. 2018 Mar;9(3):678-681. doi: 10.1016/j.ttbdis.2018.02.008. Epub 2018 Feb 17. PMID: 29477960.
Italy	Major islands	Major islands	Rickettsia	aeschlimannii	Hyalomma	marginatum	Human	Blanda V, Torina A, La Russa F, D'Agostino R, Randazzo K, Scimeca S, Giudice E, Caracappa S, Cascio A, de la Fuente J. A retrospective study of the characterization of Rickettsia species in ticks collected from humans. Ticks Tick Borne Dis. 2017 Jun;8(4):610-614. doi: 10.1016/j.ttbdis.2017.04.005. Epub 2017 Apr 12. PMID: 28457821.
Italy	Major islands	Major islands	Rickettsia	aeschlimannii	Hyalomma	marginatum	Horse	Chisu V, Masala G, Foxi C, Socolovschi C, Raoult D, Parola P. Rickettsia conorii israelensis in Rhipicephalus sanguineus ticks, Sardinia, Italy. Ticks Tick Borne Dis. 2014 Jun;5(4):446-8. doi: 10.1016/j.ttbdis.2014.02.003. Epub 2014 May 19. PMID: 24852264.
Italy	Major islands	Major islands	Rickettsia	aeschlimannii	Hyalomma	marginatum	Cattle	Chisu V, Zobba R, Foxi C, Pisu D, Masala G, Alberti A. Molecular detection and groEL typing of Rickettsia aeschlimannii in Sardinian ticks. Parasitol Res. 2016 Sep;115(9):3323-8. doi: 10.1007/s00436-016-5091-5. Epub 2016 Apr 30. PMID: 27130322.
Italy	Major islands	Major islands	Rickettsia	aeschlimannii	Hyalomma	marginatum	Goat	Chisu V, Zobba R, Foxi C, Pisu D, Masala G, Alberti A. Molecular detection and groEL typing of Rickettsia aeschlimannii in Sardinian ticks. Parasitol Res. 2016 Sep;115(9):3323-8. doi: 10.1007/s00436-016-5091-5. Epub 2016 Apr 30. PMID: 27130322.
Italy	Major islands	Major islands	Rickettsia	aeschlimannii	Hyalomma	marginatum	Mouflon	Chisu V, Leulmi H, Masala G, Piredda M, Foxi C, Parola P. Detection of Rickettsia hoogstraalii, Rickettsia helvetica, Rickettsia massiliae, Rickettsia slovaca and Rickettsia aeschlimannii in ticks from Sardinia, Italy. Ticks Tick Borne Dis. 2017 Mar;8(3):347-352. doi: 10.1016/j.ttbdis.2016.12.007. Epub 2016 Dec 15. PMID: 28110915.
Italy	Major islands	Major islands	Rickettsia	aeschlimannii	Hyalomma	marginatum	Cattle	Chisu V, Foxi C, Masala G. First molecular detection of the human pathogen Rickettsia raoultii and other spotted fever group rickettsiae in Ixodid ticks from wild and domestic mammals. Parasitol Res. 2018 Nov;117(11):3421-3429. doi: 10.1007/s00436-018-6036-y. Epub 2018 Aug 4. PMID: 30078071.
Italy	Major islands	Major islands	Rickettsia	aeschlimannii	Hyalomma	marginatum	Goat	Chisu V, Foxi C, Mannu R, Satta G, Masala G. A five-year survey of tick species and identification of tick-borne bacteria in Sardinia, Italy. Ticks Tick Borne Dis. 2018 Mar;9(3):678-681. doi: 10.1016/j.ttbdis.2018.02.008. Epub 2018 Feb 17. PMID: 29477960.
Italy	Major islands	Major islands	Rickettsia	aeschlimannii	Hyalomma	marginatum	Hedgehog	Chisu V, Foxi C, Mannu R, Satta G, Masala G. A five-year survey of tick species and identification of tick-borne bacteria in Sardinia, Italy. Ticks Tick Borne Dis. 2018 Mar;9(3):678-681. doi: 10.1016/j.ttbdis.2018.02.008. Epub 2018 Feb 17. PMID: 29477960.
Italy	Major islands	Major islands	Rickettsia	aeschlimannii	Hyalomma	marginatum	Horse	Chisu V, Foxi C, Mannu R, Satta G, Masala G. A five-year survey of tick species and identification of tick-borne bacteria in Sardinia, Italy. Ticks Tick Borne Dis. 2018 Mar;9(3):678-681. doi: 10.1016/j.ttbdis.2018.02.008. Epub 2018 Feb 17. PMID: 29477960.
Italy	Major islands	Major islands	Rickettsia	aeschlimannii	Hyalomma	marginatum	Human	Chisu V, Foxi C, Mannu R, Satta G, Masala G. A five-year survey of tick species and identification of tick-borne bacteria in Sardinia, Italy. Ticks Tick Borne Dis. 2018 Mar;9(3):678-681. doi: 10.1016/j.ttbdis.2018.02.008. Epub 2018 Feb 17. PMID: 29477960.
Italy	Major islands	Major islands	Rickettsia	aeschlimannii	Hyalomma	marginatum	Sheep	Chisu V, Foxi C, Mannu R, Satta G, Masala G. A five-year survey of tick species and identification of tick-borne bacteria in Sardinia, Italy. Ticks Tick Borne Dis. 2018 Mar;9(3):678-681. doi: 10.1016/j.ttbdis.2018.02.008. Epub 2018 Feb 17. PMID: 29477960.
Italy	Major islands	Major islands	Rickettsia	aeschlimannii	Hyalomma	marginatum	Dog	Chisu V, Loi F, Foxi C, Chessa G, Masu G, Rolesu S, Masala G. Coexistence of Tick-Borne Pathogens in Ticks Collected from their Hosts in Sardinia: an Update. Acta Parasitol. 2020 Dec;65(4):999-1004. doi: 10.1007/s11686-020-00240-z. Epub 2020 Jun 15. PMID: 32557083.
Italy	Major islands	Major islands	Rickettsia	aeschlimannii	Hyalomma	marginatum	Sheep	Chisu V, Loi F, Foxi C, Chessa G, Masu G, Rolesu S, Masala G. Coexistence of Tick-Borne Pathogens in Ticks Collected from their Hosts in Sardinia: an Update. Acta Parasitol. 2020 Dec;65(4):999-1004. doi: 10.1007/s11686-020-00240-z. Epub 2020 Jun 15. PMID: 32557083.
Italy	Central Italy	Central Italy	Rickettsia	aeschlimannii	Hyalomma	marginatum	Red deer	Pascucci I, Di Domenico M, Curini V, Cocco A, Averaimo D, D'Alterio N, Cammà C. Diversity of Rickettsia in Ticks Collected in Abruzzi and Molise Regions (Central Italy). Microorganisms. 2019 Dec 13;7(12):696. doi: 10.3390/microorganisms7120696. PMID: 31847276; PMCID: PMC6956140.
Italy	Central Italy	Central Italy	Rickettsia	aeschlimannii	Hyalomma	marginatum	Questing	Scarpulla M, Barlozzari G, Marcario A, Salvato L, Blanda V, De Liberato C, D'Agostini C, Torina A, Macrì G. Molecular detection and characterization of spotted fever group rickettsiae in ticks from Central Italy. Ticks Tick Borne Dis. 2016 Jul;7(5):1052-1056. doi: 10.1016/j.ttbdis.2016.06.003. Epub 2016 Jun 15. PMID: 27365155.
Italy	South Italy	South Italy	Rickettsia	aeschlimannii	Hyalomma	marginatum	Migratory bird	Wallménius K, Barboutis C, Fransson T, Jaenson TG, Lindgren PE, Nyström F, Olsen B, Salaneck E, Nilsson K. Spotted fever Rickettsia species in Hyalomma and Ixodes ticks infesting migratory birds in the European Mediterranean area. Parasit Vectors. 2014 Jul 10;7:318. doi: 10.1186/1756-3305-7-318. PMID: 25011617; PMCID: PMC4230250.
Italy	Major islands	Major islands	Rickettsia	aeschlimannii	Hyalomma	marginatum	Migratory bird	Chisu V, Zobba R, Foxi C, Pisu D, Masala G, Alberti A. Molecular detection and groEL typing of Rickettsia aeschlimannii in Sardinian ticks. Parasitol Res. 2016 Sep;115(9):3323-8. doi: 10.1007/s00436-016-5091-5. Epub 2016 Apr 30. PMID: 27130322.
Italy	Central Italy	Central Italy	Rickettsia	aeschlimannii	Hyalomma	marginatum	Migratory bird	Pascucci I, Di Domenico M, Capobianco Dondona G, Di Gennaro A, Polci A, Capobianco Dondona A, Mancuso E, Cammà C, Savini G, Cecere JG, Spina F, Monaco F. Assessing the role of migratory birds in the introduction of ticks and tick-borne pathogens from African countries: An Italian experience. Ticks Tick Borne Dis. 2019 Oct;10(6):101272. doi: 10.1016/j.ttbdis.2019.101272. Epub 2019 Aug 16. PMID: 31…
Italy	Central Italy	Central Italy	Rickettsia	aeschlimannii	Hyalomma	marginatum	Migratory bird	Toma L, Mancini F, Di Luca M, Cecere JG, Bianchi R, Khoury C, Quarchioni E, Manzia F, Rezza G, Ciervo A. Detection of microbial agents in ticks collected from migratory birds in central Italy. Vector Borne Zoonotic Dis. 2014 Mar;14(3):199-205. doi: 10.1089/vbz.2013.1458. Epub 2014 Feb 27. PMID: 24576218; PMCID: PMC3952585.
Italy	Central Italy	Central Italy	Rickettsia	aeschlimannii	Hyalomma	marginatum	Questing	Tomassone L, Grego E, Auricchio D, Iori A, Giannini F, Rambozzi L. Lyme borreliosis spirochetes and spotted fever group rickettsiae in ixodid ticks from Pianosa island, Tuscany Archipelago, Italy. Vector Borne Zoonotic Dis. 2013 Feb;13(2):84-91. doi: 10.1089/vbz.2012.1046. Epub 2013 Jan 5. PMID: 23289398.
Italy	Central Italy	Central Italy	Rickettsia	aeschlimannii	Amblyomma	marmoreum	Migratory bird	Battisti E, Urach K, Hodžić A, Fusani L, Hufnagl P, Felsberger G, Ferroglio E, Duscher GG. Zoonotic Pathogens in Ticks from Migratory Birds, Italy. Emerg Infect Dis. 2020 Dec;26(12):2986-2988. doi: 10.3201/eid2612.181686. PMID: 33219656; PMCID: PMC7706978.
Italy	Central Italy	Central Italy	Rickettsia	aeschlimannii	Hyalomma	rufipes	Migratory bird	Battisti E, Urach K, Hodžić A, Fusani L, Hufnagl P, Felsberger G, Ferroglio E, Duscher GG. Zoonotic Pathogens in Ticks from Migratory Birds, Italy. Emerg Infect Dis. 2020 Dec;26(12):2986-2988. doi: 10.3201/eid2612.181686. PMID: 33219656; PMCID: PMC7706978.
Italy	Central Italy	Central Italy	Rickettsia	aeschlimannii	Hyalomma	rufipes	Migratory bird	Pascucci I, Di Domenico M, Capobianco Dondona G, Di Gennaro A, Polci A, Capobianco Dondona A, Mancuso E, Cammà C, Savini G, Cecere JG, Spina F, Monaco F. Assessing the role of migratory birds in the introduction of ticks and tick-borne pathogens from African countries: An Italian experience. Ticks Tick Borne Dis. 2019 Oct;10(6):101272. doi: 10.1016/j.ttbdis.2019.101272. Epub 2019 Aug 16. PMID: 31…
Italy	Central Italy	Central Italy	Rickettsia	aeschlimannii	Hyalomma	rufipes	Migratory bird	Rollins RE, Schaper S, Kahlhofer C, Frangoulidis D, Strauß AFT, Cardinale M, Springer A, Strube C, Bakkes DK, Becker NS, Chitimia-Dobler L. Ticks (Acari: Ixodidae) on birds migrating to the island of Ponza, Italy, and the tick-borne pathogens they carry. Ticks Tick Borne Dis. 2021 Jan;12(1):101590. doi: 10.1016/j.ttbdis.2020.101590. Epub 2020 Oct 9. PMID: 33113477.
Italy	Central Italy	Central Italy	Rickettsia	aeschlimannii	Hyalomma	rufipes	Migratory bird	Toma L, Mancini F, Di Luca M, Cecere JG, Bianchi R, Khoury C, Quarchioni E, Manzia F, Rezza G, Ciervo A. Detection of microbial agents in ticks collected from migratory birds in central Italy. Vector Borne Zoonotic Dis. 2014 Mar;14(3):199-205. doi: 10.1089/vbz.2013.1458. Epub 2014 Feb 27. PMID: 24576218; PMCID: PMC3952585.
Italy	Central Italy	Central Italy	Rickettsia	aeschlimannii	Hyalomma	sp.	Migratory bird	Battisti E, Urach K, Hodžić A, Fusani L, Hufnagl P, Felsberger G, Ferroglio E, Duscher GG. Zoonotic Pathogens in Ticks from Migratory Birds, Italy. Emerg Infect Dis. 2020 Dec;26(12):2986-2988. doi: 10.3201/eid2612.181686. PMID: 33219656; PMCID: PMC7706978.
Italy	Central Italy	Central Italy	Rickettsia	aeschlimannii	Amblyomma	sp.	Migratory bird	Toma L, Mancini F, Di Luca M, Cecere JG, Bianchi R, Khoury C, Quarchioni E, Manzia F, Rezza G, Ciervo A. Detection of microbial agents in ticks collected from migratory birds in central Italy. Vector Borne Zoonotic Dis. 2014 Mar;14(3):199-205. doi: 10.1089/vbz.2013.1458. Epub 2014 Feb 27. PMID: 24576218; PMCID: PMC3952585.
Italy	Central Italy	Central Italy	Rickettsia	aeschlimannii	Hyalomma	sp.	Migratory bird	Toma L, Mancini F, Di Luca M, Cecere JG, Bianchi R, Khoury C, Quarchioni E, Manzia F, Rezza G, Ciervo A. Detection of microbial agents in ticks collected from migratory birds in central Italy. Vector Borne Zoonotic Dis. 2014 Mar;14(3):199-205. doi: 10.1089/vbz.2013.1458. Epub 2014 Feb 27. PMID: 24576218; PMCID: PMC3952585.
Italy	Central Italy	Central Italy	Rickettsia	aeschlimannii	Hyalomma	truncatum	Migratory bird	Pascucci I, Di Domenico M, Capobianco Dondona G, Di Gennaro A, Polci A, Capobianco Dondona A, Mancuso E, Cammà C, Savini G, Cecere JG, Spina F, Monaco F. Assessing the role of migratory birds in the introduction of ticks and tick-borne pathogens from African countries: An Italian experience. Ticks Tick Borne Dis. 2019 Oct;10(6):101272. doi: 10.1016/j.ttbdis.2019.101272. Epub 2019 Aug 16. PMID: 31…
Netherlands	Drenthe	Drenthe	Rickettsia	aeschlimannii	Hyalomma	marginatum	Horse	Uiterwijk M, Ibáñez-Justicia A, van de Vossenberg B, Jacobs F, Overgaauw P, Nijsse R, Dabekaussen C, Stroo A, Sprong H. Imported Hyalomma ticks in the Netherlands 2018-2020. Parasit Vectors. 2021 May 7;14(1):244. doi: 10.1186/s13071-021-04738-x. PMID: 33962655; PMCID: PMC8106226.
Portugal	Not defined	Not defined	Rickettsia	aeschlimannii	Hyalomma	marginatum	Bird	Pereira A, Parreira R, Cotão AJ, Nunes M, Vieira ML, Azevedo F, Campino L, Maia C. Tick-borne bacteria and protozoa detected in ticks collected from domestic animals and wildlife in central and southern Portugal. Ticks Tick Borne Dis. 2018 Feb;9(2):225-234. doi: 10.1016/j.ttbdis.2017.09.008. Epub 2017 Sep 20. PMID: 28958791.
Portugal	Alentejo	Alentejo	Rickettsia	aeschlimannii	Hyalomma	marginatum	Cattle	Pereira A, Parreira R, Cotão AJ, Nunes M, Vieira ML, Azevedo F, Campino L, Maia C. Tick-borne bacteria and protozoa detected in ticks collected from domestic animals and wildlife in central and southern Portugal. Ticks Tick Borne Dis. 2018 Feb;9(2):225-234. doi: 10.1016/j.ttbdis.2017.09.008. Epub 2017 Sep 20. PMID: 28958791.
Romania	Oltenia	Oltenia	Rickettsia	aeschlimannii	Hyalomma	marginatum	Cattle	Andersson MO, Tolf C, Tamba P, Stefanache M, Radbea G, Frangoulidis D, Tomaso H, Waldenström J, Dobler G, Chitimia-Dobler L. Molecular survey of neglected bacterial pathogens reveals an abundant diversity of species and genotypes in ticks collected from animal hosts across Romania. Parasit Vectors. 2018 Mar 20;11(1):144. doi: 10.1186/s13071-018-2756-1. PMID: 29554947; PMCID: PMC5859542.
Russia	Kaliningrad	Kaliningrad	Rickettsia	aeschlimannii	Hyalomma	marginatum	Migratory bird	Movila A, Alekseev AN, Dubinina HV, Toderas I. Detection of tick-borne pathogens in ticks from migratory birds in the Baltic region of Russia. Med Vet Entomol. 2013 Mar;27(1):113-7. doi: 10.1111/j.1365-2915.2012.01037.x. Epub 2012 Aug 27. PMID: 22924442.
Spain	Andalusia	Andalusia	Rickettsia	aeschlimannii	Hyalomma	lusitanicum	Hare	Remesar S, Castro-Scholten S, Cano-Terriza D, Díaz P, Morrondo P, Jiménez-Martín D, Rouco C, García-Bocanegra I. Molecular identification of zoonotic Rickettsia species in Ixodidae parasitizing wild lagomorphs from Mediterranean ecosystems. Transbound Emerg Dis. 2021 Nov 5. doi: 10.1111/tbed.14379. Epub ahead of print. PMID: 34738325.
Spain	La rioja	La rioja	Rickettsia	aeschlimannii	Hyalomma	marginatum	Bird	Palomar AM, Portillo A, Mazuelas D, Roncero L, Arizaga J, Crespo A, Gutiérrez Ó, Márquez FJ, Cuadrado JF, Eiros JM, Oteo JA. Molecular analysis of Crimean-Congo hemorrhagic fever virus and Rickettsia in Hyalomma marginatum ticks removed from patients (Spain) and birds (Spain and Morocco), 2009-2015. Ticks Tick Borne Dis. 2016 Jul;7(5):983-987. doi: 10.1016/j.ttbdis.2016.05.004. Epub 2016 May 11. …
Spain	Madrid	Madrid	Rickettsia	aeschlimannii	Hyalomma	marginatum	Bird	Palomar AM, Portillo A, Mazuelas D, Roncero L, Arizaga J, Crespo A, Gutiérrez Ó, Márquez FJ, Cuadrado JF, Eiros JM, Oteo JA. Molecular analysis of Crimean-Congo hemorrhagic fever virus and Rickettsia in Hyalomma marginatum ticks removed from patients (Spain) and birds (Spain and Morocco), 2009-2015. Ticks Tick Borne Dis. 2016 Jul;7(5):983-987. doi: 10.1016/j.ttbdis.2016.05.004. Epub 2016 May 11. …
Spain	Palencia	Palencia	Rickettsia	aeschlimannii	Hyalomma	marginatum	Bird	Palomar AM, Portillo A, Mazuelas D, Roncero L, Arizaga J, Crespo A, Gutiérrez Ó, Márquez FJ, Cuadrado JF, Eiros JM, Oteo JA. Molecular analysis of Crimean-Congo hemorrhagic fever virus and Rickettsia in Hyalomma marginatum ticks removed from patients (Spain) and birds (Spain and Morocco), 2009-2015. Ticks Tick Borne Dis. 2016 Jul;7(5):983-987. doi: 10.1016/j.ttbdis.2016.05.004. Epub 2016 May 11. …
Spain	La rioja	La rioja	Rickettsia	aeschlimannii	Hyalomma	marginatum	Human	Palomar AM, Portillo A, Mazuelas D, Roncero L, Arizaga J, Crespo A, Gutiérrez Ó, Márquez FJ, Cuadrado JF, Eiros JM, Oteo JA. Molecular analysis of Crimean-Congo hemorrhagic fever virus and Rickettsia in Hyalomma marginatum ticks removed from patients (Spain) and birds (Spain and Morocco), 2009-2015. Ticks Tick Borne Dis. 2016 Jul;7(5):983-987. doi: 10.1016/j.ttbdis.2016.05.004. Epub 2016 May 11. …
Spain	Madrid	Madrid	Rickettsia	aeschlimannii	Hyalomma	marginatum	Human	Palomar AM, Portillo A, Mazuelas D, Roncero L, Arizaga J, Crespo A, Gutiérrez Ó, Márquez FJ, Cuadrado JF, Eiros JM, Oteo JA. Molecular analysis of Crimean-Congo hemorrhagic fever virus and Rickettsia in Hyalomma marginatum ticks removed from patients (Spain) and birds (Spain and Morocco), 2009-2015. Ticks Tick Borne Dis. 2016 Jul;7(5):983-987. doi: 10.1016/j.ttbdis.2016.05.004. Epub 2016 May 11. …
Sweden	Gotaland	Gotaland	Rickettsia	aeschlimannii	Hyalomma	marginatum	Horse	Grandi G, Chitimia-Dobler L, Choklikitumnuey P, Strube C, Springer A, Albihn A, Jaenson TGT, Omazic A. First records of adult Hyalomma marginatum and H. rufipes ticks (Acari: Ixodidae) in Sweden. Ticks Tick Borne Dis. 2020 May;11(3):101403. doi: 10.1016/j.ttbdis.2020.101403. Epub 2020 Jan 30. PMID: 32037097.
Sweden	Gotaland	Gotaland	Rickettsia	aeschlimannii	Hyalomma	marginatum	Cattle	Grandi G, Chitimia-Dobler L, Choklikitumnuey P, Strube C, Springer A, Albihn A, Jaenson TGT, Omazic A. First records of adult Hyalomma marginatum and H. rufipes ticks (Acari: Ixodidae) in Sweden. Ticks Tick Borne Dis. 2020 May;11(3):101403. doi: 10.1016/j.ttbdis.2020.101403. Epub 2020 Jan 30. PMID: 32037097.
Sweden	Norrland	Norrland	Rickettsia	aeschlimannii	Hyalomma	marginatum	Horse	Grandi G, Chitimia-Dobler L, Choklikitumnuey P, Strube C, Springer A, Albihn A, Jaenson TGT, Omazic A. First records of adult Hyalomma marginatum and H. rufipes ticks (Acari: Ixodidae) in Sweden. Ticks Tick Borne Dis. 2020 May;11(3):101403. doi: 10.1016/j.ttbdis.2020.101403. Epub 2020 Jan 30. PMID: 32037097.
Italy	Major islands	Major islands	Rickettsia	aeschlimannii	Dermacentor	marginatus	Human	Blanda V, Torina A, La Russa F, D'Agostino R, Randazzo K, Scimeca S, Giudice E, Caracappa S, Cascio A, de la Fuente J. A retrospective study of the characterization of Rickettsia species in ticks collected from humans. Ticks Tick Borne Dis. 2017 Jun;8(4):610-614. doi: 10.1016/j.ttbdis.2017.04.005. Epub 2017 Apr 12. PMID: 28457821.
Turkey	Anatolia	Anatolia	Rickettsia	aeschlimannii	Dermacentor	marginatus	Human	Karasartova D, Gureser AS, Gokce T, Celebi B, Yapar D, Keskin A, Celik S, Ece Y, Erenler AK, Usluca S, Mumcuoglu KY, Taylan-Ozkan A. Bacterial and protozoal pathogens found in ticks collected from humans in Corum province of Turkey. PLoS Negl Trop Dis. 2018 Apr 12;12(4):e0006395. doi: 10.1371/journal.pntd.0006395. PMID: 29649265; PMCID: PMC5916866.
Portugal	Alentejo	Alentejo	Rickettsia	aeschlimannii	Dermacentor	marginatus	Wild boar	Pereira A, Parreira R, Cotão AJ, Nunes M, Vieira ML, Azevedo F, Campino L, Maia C. Tick-borne bacteria and protozoa detected in ticks collected from domestic animals and wildlife in central and southern Portugal. Ticks Tick Borne Dis. 2018 Feb;9(2):225-234. doi: 10.1016/j.ttbdis.2017.09.008. Epub 2017 Sep 20. PMID: 28958791.
Italy	South Italy	South Italy	Rickettsia	aeschlimannii	Dermacentor	marginatus	Dog	Sgroi G, Iatta R, Lia RP, Napoli E, Buono F, Bezerra-Santos MA, Veneziano V, Otranto D. Tick exposure and risk of tick-borne pathogens infection in hunters and hunting dogs: a citizen science approach. Transbound Emerg Dis. 2021 Sep 6. doi: 10.1111/tbed.14314. Epub ahead of print. PMID: 34487635.
Sweden	Svealand	Svealand	Rickettsia	aeschlimannii	Hyalomma	marginatum	Horse	Grandi G, Chitimia-Dobler L, Choklikitumnuey P, Strube C, Springer A, Albihn A, Jaenson TGT, Omazic A. First records of adult Hyalomma marginatum and H. rufipes ticks (Acari: Ixodidae) in Sweden. Ticks Tick Borne Dis. 2020 May;11(3):101403. doi: 10.1016/j.ttbdis.2020.101403. Epub 2020 Jan 30. PMID: 32037097.
France	Corsica	Corsica	Rickettsia	aeschlimannii	Dermacentor	marginatus	Wild Boar	Defaye B, Moutailler S, Pietri C, Galon C, Grech-Angelini S, Pasqualini V, Quilichini Y. Molecular Detection of Zoonotic and Non-Zoonotic Pathogens from Wild Boars and Their Ticks in the Corsican Wetlands. Pathogens. 2021 Dec 20;10(12):1643. doi: 10.3390/pathogens10121643. PMID: 34959598; PMCID: PMC8707423.
Sweden	Gotaland	Gotaland	Rickettsia	aeschlimannii	Hyalomma	rufipes	Horse	Grandi G, Chitimia-Dobler L, Choklikitumnuey P, Strube C, Springer A, Albihn A, Jaenson TGT, Omazic A. First records of adult Hyalomma marginatum and H. rufipes ticks (Acari: Ixodidae) in Sweden. Ticks Tick Borne Dis. 2020 May;11(3):101403. doi: 10.1016/j.ttbdis.2020.101403. Epub 2020 Jan 30. PMID: 32037097.
Turkey	Anatolia	Anatolia	Rickettsia	aeschlimannii	Haemophysalis	parva	Human	Karasartova D, Gureser AS, Gokce T, Celebi B, Yapar D, Keskin A, Celik S, Ece Y, Erenler AK, Usluca S, Mumcuoglu KY, Taylan-Ozkan A. Bacterial and protozoal pathogens found in ticks collected from humans in Corum province of Turkey. PLoS Negl Trop Dis. 2018 Apr 12;12(4):e0006395. doi: 10.1371/journal.pntd.0006395. PMID: 29649265; PMCID: PMC5916866.
Sweden	Svealand	Svealand	Rickettsia	aeschlimannii	Hyalomma	rufipes	Horse	Grandi G, Chitimia-Dobler L, Choklikitumnuey P, Strube C, Springer A, Albihn A, Jaenson TGT, Omazic A. First records of adult Hyalomma marginatum and H. rufipes ticks (Acari: Ixodidae) in Sweden. Ticks Tick Borne Dis. 2020 May;11(3):101403. doi: 10.1016/j.ttbdis.2020.101403. Epub 2020 Jan 30. PMID: 32037097.
Turkey	Anatolia	Anatolia	Rickettsia	aeschlimannii	Haemophysalis	punctata	Human	Karasartova D, Gureser AS, Gokce T, Celebi B, Yapar D, Keskin A, Celik S, Ece Y, Erenler AK, Usluca S, Mumcuoglu KY, Taylan-Ozkan A. Bacterial and protozoal pathogens found in ticks collected from humans in Corum province of Turkey. PLoS Negl Trop Dis. 2018 Apr 12;12(4):e0006395. doi: 10.1371/journal.pntd.0006395. PMID: 29649265; PMCID: PMC5916866.
Georgia	Imereti	Imereti	Rickettsia	aeschlimannii	Haemophysalis	punctata	Not defined	Sukhiashvili R, Zhgenti E, Khmaladze E, Burjanadze I, Imnadze P, Jiang J, St John H, Farris CM, Gallagher T, Obiso RJ, Richards AL. Identification and distribution of nine tick-borne spotted fever group Rickettsiae in the Country of Georgia. Ticks Tick Borne Dis. 2020 Sep;11(5):101470. doi: 10.1016/j.ttbdis.2020.101470. Epub 2020 May 23. PMID: 32723640.
Sweden	Svealand	Svealand	Rickettsia	aeschlimannii	Hyalomma	rufipes	Human	Grandi G, Chitimia-Dobler L, Choklikitumnuey P, Strube C, Springer A, Albihn A, Jaenson TGT, Omazic A. First records of adult Hyalomma marginatum and H. rufipes ticks (Acari: Ixodidae) in Sweden. Ticks Tick Borne Dis. 2020 May;11(3):101403. doi: 10.1016/j.ttbdis.2020.101403. Epub 2020 Jan 30. PMID: 32037097.
Spain	Andalusia	Andalusia	Rickettsia	aeschlimannii	Rhipicephalus	pusillus	Rabbit	Remesar S, Castro-Scholten S, Cano-Terriza D, Díaz P, Morrondo P, Jiménez-Martín D, Rouco C, García-Bocanegra I. Molecular identification of zoonotic Rickettsia species in Ixodidae parasitizing wild lagomorphs from Mediterranean ecosystems. Transbound Emerg Dis. 2021 Nov 5. doi: 10.1111/tbed.14379. Epub ahead of print. PMID: 34738325.
Serbia	South Bačka	South Bačka	Rickettsia	aeschlimannii	Ixodes	ricinus	Human	Banović P, Díaz-Sánchez AA, Galon C, Simin V, Mijatović D, Obregón D, Moutailler S, Cabezas-Cruz A. Humans infested with Ixodes ricinus are exposed to a diverse array of tick-borne pathogens in Serbia. Ticks Tick Borne Dis. 2021 Mar;12(2):101609. doi: 10.1016/j.ttbdis.2020.101609. Epub 2020 Nov 23. PMID: 33260091.
Italy	Major islands	Major islands	Rickettsia	aeschlimannii	Ixodes	ricinus	Human	Blanda V, Torina A, La Russa F, D'Agostino R, Randazzo K, Scimeca S, Giudice E, Caracappa S, Cascio A, de la Fuente J. A retrospective study of the characterization of Rickettsia species in ticks collected from humans. Ticks Tick Borne Dis. 2017 Jun;8(4):610-614. doi: 10.1016/j.ttbdis.2017.04.005. Epub 2017 Apr 12. PMID: 28457821.
Turkey	Anatolia	Anatolia	Rickettsia	aeschlimannii	Ixodes	ricinus	Human	Karasartova D, Gureser AS, Gokce T, Celebi B, Yapar D, Keskin A, Celik S, Ece Y, Erenler AK, Usluca S, Mumcuoglu KY, Taylan-Ozkan A. Bacterial and protozoal pathogens found in ticks collected from humans in Corum province of Turkey. PLoS Negl Trop Dis. 2018 Apr 12;12(4):e0006395. doi: 10.1371/journal.pntd.0006395. PMID: 29649265; PMCID: PMC5916866.
Italy	Central Italy	Central Italy	Rickettsia	aeschlimannii	Ixodes	ricinus	Questing	Castro LR, Gabrielli S, Iori A, Cancrini G. Molecular detection of Rickettsia, Borrelia, and Babesia species in Ixodes ricinus sampled in northeastern, central, and insular areas of Italy. Exp Appl Acarol. 2015 Jul;66(3):443-52. doi: 10.1007/s10493-015-9899-y. Epub 2015 Mar 18. PMID: 25784072.
Italy	Central Italy	Central Italy	Rickettsia	aeschlimannii	Ixodes	ricinus	Questing	Mancini F, Ciccozzi M, Lo Presti A, Cella E, Giovanetti M, Di Luca M, Toma L, Bianchi R, Khoury C, Rezza G, Ciervo A. Characterization of spotted fever group Rickettsiae in ticks from a city park of Rome, Italy. Ann Ist Super Sanita. 2015;51(4):284-90. doi: 10.4415/ANN_15_04_07. PMID: 26783214.
Turkey	Black sea	Black sea	Rickettsia	aeschlimannii	Hyalomma	aegyptium	Turtle	Akveran GA, Karasartova D, Keskin A, Comba A, Celebi B, Mumcuoglu KY, Taylan-Ozkan A. Bacterial and protozoan agents found in Hyalomma aegyptium (L., 1758) (Ixodida: Ixodidae) collected from Testudo graeca L., 1758 (Reptilia: Testudines) in Corum Province of Turkey. Ticks Tick Borne Dis. 2020 Sep;11(5):101458. doi: 10.1016/j.ttbdis.2020.101458. Epub 2020 May 1. PMID: 32389537.
Turkey	Anatolia	Anatolia	Rickettsia	aeschlimannii	Hyalomma	aegyptium	Human	Karasartova D, Gureser AS, Gokce T, Celebi B, Yapar D, Keskin A, Celik S, Ece Y, Erenler AK, Usluca S, Mumcuoglu KY, Taylan-Ozkan A. Bacterial and protozoal pathogens found in ticks collected from humans in Corum province of Turkey. PLoS Negl Trop Dis. 2018 Apr 12;12(4):e0006395. doi: 10.1371/journal.pntd.0006395. PMID: 29649265; PMCID: PMC5916866.
Turkey	Anatolia	Anatolia	Rickettsia	aeschlimannii	Hyalomma	aegyptium	Turtle	Norte AC, Harris DJ, Silveira D, Nunes CS, Núncio MS, Martínez EG, Giménez A, de Sousa R, Lopes de Carvalho I, Perera A. Diversity of microorganisms in Hyalomma aegyptium collected from spur-thighed tortoise (Testudo graeca) in North Africa and Anatolia. Transbound Emerg Dis. 2021 Jun 14. doi: 10.1111/tbed.14188. Epub ahead of print. PMID: 34125999.
Turkey	Anatolia	Anatolia	Rickettsia	aeschlimannii	Hyalomma	aegyptium	Human	Orkun Ö, Karaer Z, Çakmak A, Nalbantoğlu S. Identification of tick-borne pathogens in ticks feeding on humans in Turkey. PLoS Negl Trop Dis. 2014 Aug 7;8(8):e3067. doi: 10.1371/journal.pntd.0003067. PMID: 25101999; PMCID: PMC4125308.
Turkey	Anatolia	Anatolia	Rickettsia	aeschlimannii	Hyalomma	aegyptium	Human	Orkun Ö, Karaer Z, Çakmak A, Nalbantoğlu S. Spotted fever group rickettsiae in ticks in Turkey. Ticks Tick Borne Dis. 2014 Mar;5(2):213-8. doi: 10.1016/j.ttbdis.2012.11.018. Epub 2013 Nov 25. PMID: 24355764.
Turkey	Anatolia	Anatolia	Rickettsia	aeschlimannii	Hyalomma	aegyptium	Hedgehog	Orkun Ö, Çakmak A, Nalbantoğlu S, Karaer Z. Molecular detection of a novel Babesia sp. and pathogenic spotted fever group rickettsiae in ticks collected from hedgehogs in Turkey: Haemaphysalis erinacei, a novel candidate vector for the genus Babesia. Infect Genet Evol. 2019 Apr;69:190-198. doi: 10.1016/j.meegid.2019.01.028. Epub 2019 Jan 22. PMID: 30682550.
Turkey	Anatolia	Anatolia	Rickettsia	aeschlimannii	Hyalomma	aegyptium	Questing	Orkun Ö, Çakmak A, Nalbantoğlu S, Karaer Z. Turkey tick news: A molecular investigation into the presence of tick-borne pathogens in host-seeking ticks in Anatolia; Initial evidence of putative vectors and pathogens, and footsteps of a secretly rising vector tick, Haemaphysalis parva. Ticks Tick Borne Dis. 2020 May;11(3):101373. doi: 10.1016/j.ttbdis.2020.101373. Epub 2020 Jan 14. PMID: 31964592.
Turkey	Anatolia	Anatolia	Rickettsia	aeschlimannii	Hyalomma	excavatum	Human	Orkun Ö, Karaer Z, Çakmak A, Nalbantoğlu S. Identification of tick-borne pathogens in ticks feeding on humans in Turkey. PLoS Negl Trop Dis. 2014 Aug 7;8(8):e3067. doi: 10.1371/journal.pntd.0003067. PMID: 25101999; PMCID: PMC4125308.
France	Corsica	Corsica	Rickettsia	aeschlimannii	Rhipicephalus	sanguineus	Cattle	Grech-Angelini S, Stachurski F, Vayssier-Taussat M, Devillers E, Casabianca F, Lancelot R, Uilenberg G, Moutailler S. Tick-borne pathogens in ticks (Acari: Ixodidae) collected from various domestic and wild hosts in Corsica (France), a Mediterranean island environment. Transbound Emerg Dis. 2020 Mar;67(2):745-757. doi: 10.1111/tbed.13393. Epub 2019 Nov 3. PMID: 31630482.
Spain	Catalonia	Catalonia	Rickettsia	aeschlimannii	Rhipicephalus	sanguineus	Fox	Ortuño A, Sanfeliu I, Nogueras MM, Pons I, López-Claessens S, Castellà J, Antón E, Segura F. Detection of Rickettsia massiliae/Bar29 and Rickettsia conorii in red foxes (Vulpes vulpes) and their Rhipicephalus sanguineus complex ticks. Ticks Tick Borne Dis. 2018 Mar;9(3):629-631. doi: 10.1016/j.ttbdis.2018.02.002. Epub 2018 Feb 8. PMID: 29433817.
Greece	Eastern Macedonia and Thrace	Eastern Macedonia and Thrace	Rickettsia	aeschlimannii	Rhipicephalus	sanguineus	Human	Papa A, Xanthopoulou K, Kotriotsiou T, Papaioakim M, Sotiraki S, Chaligiannis I, Maltezos E. Rickettsia species in human-parasitizing ticks in Greece. Trans R Soc Trop Med Hyg. 2016 May;110(5):299-304. doi: 10.1093/trstmh/trw022. PMID: 27198214; PMCID: PMC4914872.
Italy	North Italy	North Italy	Rickettsia	aeschlimannii	Rhipicephalus	sanguineus	Questing	Audino T, Pautasso A, Bellavia V, Carta V, Ferrari A, Verna F, Grattarola C, Iulini B, Pintore MD, Bardelli M, Cassina G, Tomassone L, Peletto S, Blanda V, Torina A, Caramelli M, Casalone C, Desiato R. Ticks infesting humans and associated pathogens: a cross-sectional study in a 3-year period (2017-2019) in northwest Italy. Parasit Vectors. 2021 Mar 5;14(1):136. doi: 10.1186/s13071-021-04603-x. P…
France	Corsica	Corsica	Rickettsia	aeschlimannii	Rhipicephalus	sanguineus	Wild Boar	Defaye B, Moutailler S, Pietri C, Galon C, Grech-Angelini S, Pasqualini V, Quilichini Y. Molecular Detection of Zoonotic and Non-Zoonotic Pathogens from Wild Boars and Their Ticks in the Corsican Wetlands. Pathogens. 2021 Dec 20;10(12):1643. doi: 10.3390/pathogens10121643. PMID: 34959598; PMCID: PMC8707423.
Turkey	Aegean	Aegean	Rickettsia	aeschlimannii	Hyalomma	marginatum	Cattle	Demir S, Erkunt Alak S, Köseoğlu AE, Ün C, Nalçacı M, Can H. Molecular investigation of Rickettsia spp. and Francisella tularensis in ticks from three provinces of Turkey. Exp Appl Acarol. 2020 Jun;81(2):239-253. doi: 10.1007/s10493-020-00498-y. Epub 2020 May 11. PMID: 32394036.
Turkey	Anatolia	Anatolia	Rickettsia	aeschlimannii	Hyalomma	marginatum	Human	Karasartova D, Gureser AS, Gokce T, Celebi B, Yapar D, Keskin A, Celik S, Ece Y, Erenler AK, Usluca S, Mumcuoglu KY, Taylan-Ozkan A. Bacterial and protozoal pathogens found in ticks collected from humans in Corum province of Turkey. PLoS Negl Trop Dis. 2018 Apr 12;12(4):e0006395. doi: 10.1371/journal.pntd.0006395. PMID: 29649265; PMCID: PMC5916866.
Turkey	Anatolia	Anatolia	Rickettsia	aeschlimannii	Hyalomma	marginatum	Human	Keskin A, Bursali A, Keskin A, Tekin S. Molecular detection of spotted fever group rickettsiae in ticks removed from humans in Turkey. Ticks Tick Borne Dis. 2016 Jul;7(5):951-953. doi: 10.1016/j.ttbdis.2016.04.015. Epub 2016 Apr 23. PMID: 27131413.
Turkey	Anatolia	Anatolia	Rickettsia	aeschlimannii	Hyalomma	marginatum	Human	Orkun Ö, Karaer Z, Çakmak A, Nalbantoğlu S. Identification of tick-borne pathogens in ticks feeding on humans in Turkey. PLoS Negl Trop Dis. 2014 Aug 7;8(8):e3067. doi: 10.1371/journal.pntd.0003067. PMID: 25101999; PMCID: PMC4125308.
Turkey	Anatolia	Anatolia	Rickettsia	aeschlimannii	Hyalomma	marginatum	Cattle	Orkun Ö, Karaer Z, Çakmak A, Nalbantoğlu S. Spotted fever group rickettsiae in ticks in Turkey. Ticks Tick Borne Dis. 2014 Mar;5(2):213-8. doi: 10.1016/j.ttbdis.2012.11.018. Epub 2013 Nov 25. PMID: 24355764.
Turkey	Anatolia	Anatolia	Rickettsia	aeschlimannii	Hyalomma	marginatum	Human	Orkun Ö, Karaer Z, Çakmak A, Nalbantoğlu S. Spotted fever group rickettsiae in ticks in Turkey. Ticks Tick Borne Dis. 2014 Mar;5(2):213-8. doi: 10.1016/j.ttbdis.2012.11.018. Epub 2013 Nov 25. PMID: 24355764.
Turkey	Anatolia	Anatolia	Rickettsia	aeschlimannii	Hyalomma	marginatum	Cattle	Orkun Ö. Molecular investigation of the natural transovarial transmission of tick-borne pathogens in Turkey. Vet Parasitol. 2019 Sep;273:97-104. doi: 10.1016/j.vetpar.2019.08.013. Epub 2019 Aug 24. PMID: 31473450.
Turkey	Black sea	Black sea	Rickettsia	aeschlimannii	Hyalomma	marginatum	Cattle	Orkun Ö. Molecular investigation of the natural transovarial transmission of tick-borne pathogens in Turkey. Vet Parasitol. 2019 Sep;273:97-104. doi: 10.1016/j.vetpar.2019.08.013. Epub 2019 Aug 24. PMID: 31473450.
Turkey	Anatolia	Anatolia	Rickettsia	aeschlimannii	Hyalomma	marginatum	Wild boar	Orkun Ö, Çakmak A. Molecular identification of tick-borne bacteria in wild animals and their ticks in Central Anatolia, Turkey. Comp Immunol Microbiol Infect Dis. 2019 Apr;63:58-65. doi: 10.1016/j.cimid.2018.12.007. Epub 2019 Jan 9. PMID: 30961819.
Turkey	Anatolia	Anatolia	Rickettsia	aeschlimannii	Hyalomma	marginatum	Questing	Orkun Ö, Çakmak A, Nalbantoğlu S, Karaer Z. Turkey tick news: A molecular investigation into the presence of tick-borne pathogens in host-seeking ticks in Anatolia; Initial evidence of putative vectors and pathogens, and footsteps of a secretly rising vector tick, Haemaphysalis parva. Ticks Tick Borne Dis. 2020 May;11(3):101373. doi: 10.1016/j.ttbdis.2020.101373. Epub 2020 Jan 14. PMID: 31964592.
Turkey	Anatolia	Anatolia	Rickettsia	aeschlimannii	Haemophysalis	sulcata	Human	Karasartova D, Gureser AS, Gokce T, Celebi B, Yapar D, Keskin A, Celik S, Ece Y, Erenler AK, Usluca S, Mumcuoglu KY, Taylan-Ozkan A. Bacterial and protozoal pathogens found in ticks collected from humans in Corum province of Turkey. PLoS Negl Trop Dis. 2018 Apr 12;12(4):e0006395. doi: 10.1371/journal.pntd.0006395. PMID: 29649265; PMCID: PMC5916866.
Georgia	Shida Kartli	Shida Kartli	Rickettsia	aeschlimannii	Haemophysalis	sulcata	Not defined	Sukhiashvili R, Zhgenti E, Khmaladze E, Burjanadze I, Imnadze P, Jiang J, St John H, Farris CM, Gallagher T, Obiso RJ, Richards AL. Identification and distribution of nine tick-borne spotted fever group Rickettsiae in the Country of Georgia. Ticks Tick Borne Dis. 2020 Sep;11(5):101470. doi: 10.1016/j.ttbdis.2020.101470. Epub 2020 May 23. PMID: 32723640.
Turkey	Anatolia	Anatolia	Rickettsia	aeschlimannii	Rhipicephalus	turanicus	Human	Karasartova D, Gureser AS, Gokce T, Celebi B, Yapar D, Keskin A, Celik S, Ece Y, Erenler AK, Usluca S, Mumcuoglu KY, Taylan-Ozkan A. Bacterial and protozoal pathogens found in ticks collected from humans in Corum province of Turkey. PLoS Negl Trop Dis. 2018 Apr 12;12(4):e0006395. doi: 10.1371/journal.pntd.0006395. PMID: 29649265; PMCID: PMC5916866.
Turkey	Anatolia	Anatolia	Rickettsia	aeschlimannii	Rhipicephalus	turanicus	Sheep	Orkun Ö, Karaer Z, Çakmak A, Nalbantoğlu S. Spotted fever group rickettsiae in ticks in Turkey. Ticks Tick Borne Dis. 2014 Mar;5(2):213-8. doi: 10.1016/j.ttbdis.2012.11.018. Epub 2013 Nov 25. PMID: 24355764.
Italy	Central Italy	Central Italy	Rickettsia	aeschlimannii	Rhipicephalus	turanicus	Questing	Mancini F, Ciccozzi M, Lo Presti A, Cella E, Giovanetti M, Di Luca M, Toma L, Bianchi R, Khoury C, Rezza G, Ciervo A. Characterization of spotted fever group Rickettsiae in ticks from a city park of Rome, Italy. Ann Ist Super Sanita. 2015;51(4):284-90. doi: 10.4415/ANN_15_04_07. PMID: 26783214.
UK	England	England	Rickettsia	aeschlimannii	Hyalomma	marginatum	Human	McGinley L, Hansford KM, Cull B, Gillingham EL, Carter DP, Chamberlain JF, Hernandez-Triana LM, Phipps LP, Medlock JM. First report of human exposure to Hyalomma marginatum in England: Further evidence of a Hyalomma moulting event in north-western Europe? Ticks Tick Borne Dis. 2021 Jan;12(1):101541. doi: 10.1016/j.ttbdis.2020.101541. Epub 2020 Sep 10. PMID: 33007668.
UK	England	England	Rickettsia	aeschlimannii	Hyalomma	rufipes	Horse	Hansford KM, Carter D, Gillingham EL, Hernandez-Triana LM, Chamberlain J, Cull B, McGinley L, Paul Phipps L, Medlock JM. Hyalomma rufipes on an untraveled horse: Is this the first evidence of Hyalomma nymphs successfully moulting in the United Kingdom? Ticks Tick Borne Dis. 2019 Apr;10(3):704-708. doi: 10.1016/j.ttbdis.2019.03.003. Epub 2019 Mar 9. PMID: 30876825.
France	Corsica	Corsica	Rickettsia	africae	Amblyomma	variegatum	Cow	Cicculli V, de Lamballerie X, Charrel R, Falchi A. First molecular detection of Rickettsia africae in a tropical bont tick, Amblyomma variegatum, collected in Corsica, France. Exp Appl Acarol. 2019 Feb;77(2):207-214. doi: 10.1007/s10493-018-00336-2. Epub 2019 Jan 17. PMID: 30656468.
Greece	Attica	Attica	Rickettsia	africae	Hyalomma	marginatum	Migratory bird	Wallménius K, Barboutis C, Fransson T, Jaenson TG, Lindgren PE, Nyström F, Olsen B, Salaneck E, Nilsson K. Spotted fever Rickettsia species in Hyalomma and Ixodes ticks infesting migratory birds in the European Mediterranean area. Parasit Vectors. 2014 Jul 10;7:318. doi: 10.1186/1756-3305-7-318. PMID: 25011617; PMCID: PMC4230250.
Israel	Central district	Central district	Rickettsia	africae	Hyalomma	aegyptium	Tortoise	Mumcuoglu KY, Arslan-Akveran G, Aydogdu S, Karasartova D, Kosar N, Gureser AS, Shacham B, Taylan-Ozkan A. Pathogens in ticks collected in Israel: I. Bacteria and protozoa in Hyalomma aegyptium and Hyalomma dromedarii collected from tortoises and camels. Ticks Tick Borne Dis. 2022 Jan;13(1):101866. doi: 10.1016/j.ttbdis.2021.101866. Epub 2021 Nov 11. PMID: 34798529.
Israel	Golan Heights	Golan Heights	Rickettsia	africae	Hyalomma	detritum	Wild boar	Waner T, Keysary A, Eremeeva ME, Din AB, Mumcuoglu KY, King R, Atiya-Nasagi Y. Rickettsia africae and Candidatus Rickettsia barbariae in ticks in Israel. Am J Trop Med Hyg. 2014 May;90(5):920-2. doi: 10.4269/ajtmh.13-0697. Epub 2014 Mar 10. PMID: 24615133; PMCID: PMC4015588.
Italy	Major islands	Major islands	Rickettsia	africae	Amblyomma	variegatum	Sheep	Pintore E, Olivieri E, Floriano AM, Sassera D, Sanna N, Garippa G. First detection of Amblyomma variegatum and molecular finding of Rickettsia africae in Sardinia, Italy. Ticks Tick Borne Dis. 2021 Jan;12(1):101561. doi: 10.1016/j.ttbdis.2020.101561. Epub 2020 Sep 25. PMID: 33007667.
Italy	Central Italy	Central Italy	Rickettsia	africae	Hyalomma	rufipes	Migratory bird	Battisti E, Urach K, Hodžić A, Fusani L, Hufnagl P, Felsberger G, Ferroglio E, Duscher GG. Zoonotic Pathogens in Ticks from Migratory Birds, Italy. Emerg Infect Dis. 2020 Dec;26(12):2986-2988. doi: 10.3201/eid2612.181686. PMID: 33219656; PMCID: PMC7706978.
Italy	Central Italy	Central Italy	Rickettsia	africae	Hyalomma	sp.	Migratory bird	Battisti E, Urach K, Hodžić A, Fusani L, Hufnagl P, Felsberger G, Ferroglio E, Duscher GG. Zoonotic Pathogens in Ticks from Migratory Birds, Italy. Emerg Infect Dis. 2020 Dec;26(12):2986-2988. doi: 10.3201/eid2612.181686. PMID: 33219656; PMCID: PMC7706978.
Italy	Central Italy	Central Italy	Rickettsia	africae	Hyalomma	sp.	Migratory bird	Toma L, Mancini F, Di Luca M, Cecere JG, Bianchi R, Khoury C, Quarchioni E, Manzia F, Rezza G, Ciervo A. Detection of microbial agents in ticks collected from migratory birds in central Italy. Vector Borne Zoonotic Dis. 2014 Mar;14(3):199-205. doi: 10.1089/vbz.2013.1458. Epub 2014 Feb 27. PMID: 24576218; PMCID: PMC3952585.
Italy	Central Italy	Central Italy	Rickettsia	africae	Amblyomma	variegatum	Migratory bird	Pascucci I, Di Domenico M, Capobianco Dondona G, Di Gennaro A, Polci A, Capobianco Dondona A, Mancuso E, Cammà C, Savini G, Cecere JG, Spina F, Monaco F. Assessing the role of migratory birds in the introduction of ticks and tick-borne pathogens from African countries: An Italian experience. Ticks Tick Borne Dis. 2019 Oct;10(6):101272. doi: 10.1016/j.ttbdis.2019.101272. Epub 2019 Aug 16. PMID: 31…
Italy	Central Italy	Central Italy	Rickettsia	africae	Amblyomma	variegatum	Migratory bird	Rollins RE, Schaper S, Kahlhofer C, Frangoulidis D, Strauß AFT, Cardinale M, Springer A, Strube C, Bakkes DK, Becker NS, Chitimia-Dobler L. Ticks (Acari: Ixodidae) on birds migrating to the island of Ponza, Italy, and the tick-borne pathogens they carry. Ticks Tick Borne Dis. 2021 Jan;12(1):101590. doi: 10.1016/j.ttbdis.2020.101590. Epub 2020 Oct 9. PMID: 33113477.
Spain	Andalusia	Andalusia	Rickettsia	africae	Hyalomma	lusitanicum	Hare	Remesar S, Castro-Scholten S, Cano-Terriza D, Díaz P, Morrondo P, Jiménez-Martín D, Rouco C, García-Bocanegra I. Molecular identification of zoonotic Rickettsia species in Ixodidae parasitizing wild lagomorphs from Mediterranean ecosystems. Transbound Emerg Dis. 2021 Nov 5. doi: 10.1111/tbed.14379. Epub ahead of print. PMID: 34738325.
Italy	Central Italy	Central Italy	Rickettsia	africae	Ixodes	ricinus	Migratory bird	Toma L, Mancini F, Di Luca M, Cecere JG, Bianchi R, Khoury C, Quarchioni E, Manzia F, Rezza G, Ciervo A. Detection of microbial agents in ticks collected from migratory birds in central Italy. Vector Borne Zoonotic Dis. 2014 Mar;14(3):199-205. doi: 10.1089/vbz.2013.1458. Epub 2014 Feb 27. PMID: 24576218; PMCID: PMC3952585.
Turkey	Anatolia	Anatolia	Rickettsia	africae	Hyalomma	aegyptium	Turtle	Orkun Ö, Karaer Z, Çakmak A, Nalbantoğlu S. Spotted fever group rickettsiae in ticks in Turkey. Ticks Tick Borne Dis. 2014 Mar;5(2):213-8. doi: 10.1016/j.ttbdis.2012.11.018. Epub 2013 Nov 25. PMID: 24355764.
Turkey	Anatolia	Anatolia	Rickettsia	africae	Hyalomma	excavatum	Human	Orkun Ö, Karaer Z, Çakmak A, Nalbantoğlu S. Spotted fever group rickettsiae in ticks in Turkey. Ticks Tick Borne Dis. 2014 Mar;5(2):213-8. doi: 10.1016/j.ttbdis.2012.11.018. Epub 2013 Nov 25. PMID: 24355764.
Greece	Eastern Macedonia and Thrace	Eastern Macedonia and Thrace	Rickettsia	africae	Rhipicephalus	sanguineus	Human	Papa A, Xanthopoulou K, Kotriotsiou T, Papaioakim M, Sotiraki S, Chaligiannis I, Maltezos E. Rickettsia species in human-parasitizing ticks in Greece. Trans R Soc Trop Med Hyg. 2016 May;110(5):299-304. doi: 10.1093/trstmh/trw022. PMID: 27198214; PMCID: PMC4914872.
Hungary	Not defined	Not defined	Rickettsia	africae-like	Argas	vespertilionis	Bat	Hornok S, Szőke K, Meli ML, Sándor AD, Görföl T, Estók P, Wang Y, Tu VT, Kováts D, Boldogh SA, Corduneanu A, Sulyok KM, Gyuranecz M, Kontschán J, Takács N, Halajian A, Epis S, Hofmann-Lehmann R. Molecular detection of vector-borne bacteria in bat ticks (Acari: Ixodidae, Argasidae) from eight countries of the Old and New Worlds. Parasit Vectors. 2019 Jan 22;12(1):50. doi: 10.1186/s13071-019-3303-4…
Italy	South Italy	South Italy	Rickettsia	asembonensis	Archaeopsylla	erinacei	Hedgehog	Bezerra-Santos MA, Sgroi G, Mendoza-Roldan JA, Khedri J, Camarda A, Iatta R, Sazmand A, Otranto D. Ectoparasites of hedgehogs: From flea mite phoresy to their role as vectors of pathogens. Int J Parasitol Parasites Wildl. 2021 Apr 24;15:95-104. doi: 10.1016/j.ijppaw.2021.04.009. PMID: 33996441; PMCID: PMC8102208.
Portugal	North Portugal	North Portugal	Rickettsia	asembonensis	Archaeopsylla	erinacei	Hedgehog	Barradas PF, Mesquita JR, Mateus TL, Ferreira P, Amorim I, Gärtner F, de Sousa R. Molecular detection of Rickettsia spp. in ticks and fleas collected from rescued hedgehogs (Erinaceus europaeus) in Portugal. Exp Appl Acarol. 2021 Mar;83(3):449-460. doi: 10.1007/s10493-021-00600-y. Epub 2021 Mar 2. PMID: 33655451.
Greece	Central Macedonia	Central Macedonia	Rickettsia	asembonensis	Ixodes	frontalis	Migratory bird	Diakou A, Norte AC, Lopes de Carvalho I, Núncio S, Nováková M, Kautman M, Alivizatos H, Kazantzidis S, Sychra O, Literák I. Ticks and tick-borne pathogens in wild birds in Greece. Parasitol Res. 2016 May;115(5):2011-6. doi: 10.1007/s00436-016-4943-3. Epub 2016 Feb 4. PMID: 26847630.
Kazakhstan	Almanty	Almanty	Rickettsia	asembonensis	Xenopsylla	gerbilli	Rodent	Sansyzbayev Y, Nurmakhanov T, Berdibekov A, Vilkova A, Yeskhodzhayev O, St John HK, Jiang J, Farris CM, Richards AL. Survey for Rickettsiae Within Fleas of Great Gerbils, Almaty Oblast, Kazakhstan. Vector Borne Zoonotic Dis. 2017 Mar;17(3):172-178. doi: 10.1089/vbz.2016.2049. Epub 2016 Dec 19. PMID: 27992288.
Kazakhstan	Almanty	Almanty	Rickettsia	asembonensis	Xenopsylla	hirtipes	Rodent	Sansyzbayev Y, Nurmakhanov T, Berdibekov A, Vilkova A, Yeskhodzhayev O, St John HK, Jiang J, Farris CM, Richards AL. Survey for Rickettsiae Within Fleas of Great Gerbils, Almaty Oblast, Kazakhstan. Vector Borne Zoonotic Dis. 2017 Mar;17(3):172-178. doi: 10.1089/vbz.2016.2049. Epub 2016 Dec 19. PMID: 27992288.
Kazakhstan	Almanty	Almanty	Rickettsia	asembonensis	Nosopsylla	laeviceps	Rodent	Sansyzbayev Y, Nurmakhanov T, Berdibekov A, Vilkova A, Yeskhodzhayev O, St John HK, Jiang J, Farris CM, Richards AL. Survey for Rickettsiae Within Fleas of Great Gerbils, Almaty Oblast, Kazakhstan. Vector Borne Zoonotic Dis. 2017 Mar;17(3):172-178. doi: 10.1089/vbz.2016.2049. Epub 2016 Dec 19. PMID: 27992288.
Kazakhstan	Almanty	Almanty	Rickettsia	asembonensis	Coptopsylla	lamellifer	Rodent	Sansyzbayev Y, Nurmakhanov T, Berdibekov A, Vilkova A, Yeskhodzhayev O, St John HK, Jiang J, Farris CM, Richards AL. Survey for Rickettsiae Within Fleas of Great Gerbils, Almaty Oblast, Kazakhstan. Vector Borne Zoonotic Dis. 2017 Mar;17(3):172-178. doi: 10.1089/vbz.2016.2049. Epub 2016 Dec 19. PMID: 27992288.
Greece	Central Macedonia	Central Macedonia	Rickettsia	asembonensis	Hyalomma	aegyptium	Migratory bird	Diakou A, Norte AC, Lopes de Carvalho I, Núncio S, Nováková M, Kautman M, Alivizatos H, Kazantzidis S, Sychra O, Literák I. Ticks and tick-borne pathogens in wild birds in Greece. Parasitol Res. 2016 May;115(5):2011-6. doi: 10.1007/s00436-016-4943-3. Epub 2016 Feb 4. PMID: 26847630.
Greece	Central Macedonia	Central Macedonia	Rickettsia	asembonensis	Hyalomma	marginatum	Migratory bird	Diakou A, Norte AC, Lopes de Carvalho I, Núncio S, Nováková M, Kautman M, Alivizatos H, Kazantzidis S, Sychra O, Literák I. Ticks and tick-borne pathogens in wild birds in Greece. Parasitol Res. 2016 May;115(5):2011-6. doi: 10.1007/s00436-016-4943-3. Epub 2016 Feb 4. PMID: 26847630.
Israel	Be'er Sheva	Be'er Sheva	Rickettsia	asembonensis	Xenopsylla	ramesis	Rodent	Rzotkiewicz S, Gutiérrez R, Krasnov BR, Morick D, Khokhlova IS, Nachum-Biala Y, Baneth G, Harrus S. Novel evidence suggests that a 'Rickettsia felis-like' organism is an endosymbiont of the desert flea, Xenopsylla ramesis. Mol Ecol. 2015 Mar;24(6):1364-73. doi: 10.1111/mec.13106. Epub 2015 Mar 6. PMID: 25677805.
Greece	Attica	Attica	Rickettsia	australis	Ctenocephalides	felis	Pet	Dougas G, Tsakris A, Beleri S, Patsoula E, Linou M, Billinis C, Papaparaskevas J. Molecular Evidence of a Broad Range of Pathogenic Bacteria in Ctenocephalides spp.: Should We Re-Examine the Role of Fleas in the Transmission of Pathogens? Trop Med Infect Dis. 2021 Mar 17;6(1):37. doi: 10.3390/tropicalmed6010037. PMID: 33802921; PMCID: PMC8005979.
France	Corsica	Corsica	Rickettsia	barbariae	Hyalomma	marginatum	Cattle	Cicculli V, Capai L, Quilichini Y, Masse S, Fernández-Alvarez A, Minodier L, Bompard P, Charrel R, Falchi A. Molecular investigation of tick-borne pathogens in ixodid ticks infesting domestic animals (cattle and sheep) and small rodents (black rats) of Corsica, France. Ticks Tick Borne Dis. 2019 Apr;10(3):606-613. doi: 10.1016/j.ttbdis.2019.02.007. Epub 2019 Feb 13. PMID: 30777731.
Georgia	Samgrelo-Zemo Svaneti	Samgrelo-Zemo Svaneti	Rickettsia	barbariae	Rhipicephalus	annulatus	Not defined	Sukhiashvili R, Zhgenti E, Khmaladze E, Burjanadze I, Imnadze P, Jiang J, St John H, Farris CM, Gallagher T, Obiso RJ, Richards AL. Identification and distribution of nine tick-borne spotted fever group Rickettsiae in the Country of Georgia. Ticks Tick Borne Dis. 2020 Sep;11(5):101470. doi: 10.1016/j.ttbdis.2020.101470. Epub 2020 May 23. PMID: 32723640.
France	Corsica	Corsica	Rickettsia	barbariae	Rhipicephalus	bursa	Sheep	Cicculli V, Oscar M, Casabianca F, Villechenaud N, Charrel R, de Lamballerie X, Falchi A. Molecular Detection of Spotted-Fever Group Rickettsiae in Ticks Collected from Domestic and Wild Animals in Corsica, France. Pathogens. 2019 Sep 4;8(3):138. doi: 10.3390/pathogens8030138. PMID: 31487899; PMCID: PMC6789605.
France	Corsica	Corsica	Rickettsia	barbariae	Rhipicephalus	bursa	Cattle	Cicculli V, Oscar M, Casabianca F, Villechenaud N, Charrel R, de Lamballerie X, Falchi A. Molecular Detection of Spotted-Fever Group Rickettsiae in Ticks Collected from Domestic and Wild Animals in Corsica, France. Pathogens. 2019 Sep 4;8(3):138. doi: 10.3390/pathogens8030138. PMID: 31487899; PMCID: PMC6789605.
France	Corsica	Corsica	Rickettsia	barbariae	Rhipicephalus	bursa	Sheep	Cicculli V, Capai L, Quilichini Y, Masse S, Fernández-Alvarez A, Minodier L, Bompard P, Charrel R, Falchi A. Molecular investigation of tick-borne pathogens in ixodid ticks infesting domestic animals (cattle and sheep) and small rodents (black rats) of Corsica, France. Ticks Tick Borne Dis. 2019 Apr;10(3):606-613. doi: 10.1016/j.ttbdis.2019.02.007. Epub 2019 Feb 13. PMID: 30777731.
Greece	Eastern Macedonia and Thrace	Eastern Macedonia and Thrace	Rickettsia	barbariae	Rhipicephalus	bursa	Human	Papa A, Xanthopoulou K, Kotriotsiou T, Papaioakim M, Sotiraki S, Chaligiannis I, Maltezos E. Rickettsia species in human-parasitizing ticks in Greece. Trans R Soc Trop Med Hyg. 2016 May;110(5):299-304. doi: 10.1093/trstmh/trw022. PMID: 27198214; PMCID: PMC4914872.
Palestine	All the land	All the land	Rickettsia	barbariae	Rhipicephalus	sanguineus	Dog	Ereqat S, Nasereddin A, Al-Jawabreh A, Azmi K, Harrus S, Mumcuoglu K, Apanaskevich D, Abdeen Z. Molecular Detection and Identification of Spotted Fever Group Rickettsiae in Ticks Collected from the West Bank, Palestinian Territories. PLoS Negl Trop Dis. 2016 Jan 15;10(1):e0004348. doi: 10.1371/journal.pntd.0004348. PMID: 26771654; PMCID: PMC4714870.
Palestine	All the land	All the land	Rickettsia	barbariae	Rhipicephalus	sanguineus	Sheep	Ereqat S, Nasereddin A, Al-Jawabreh A, Azmi K, Harrus S, Mumcuoglu K, Apanaskevich D, Abdeen Z. Molecular Detection and Identification of Spotted Fever Group Rickettsiae in Ticks Collected from the West Bank, Palestinian Territories. PLoS Negl Trop Dis. 2016 Jan 15;10(1):e0004348. doi: 10.1371/journal.pntd.0004348. PMID: 26771654; PMCID: PMC4714870.
Palestine	All the land	All the land	Rickettsia	barbariae	Rhipicephalus	sanguineus	Goat	Ereqat S, Nasereddin A, Al-Jawabreh A, Azmi K, Harrus S, Mumcuoglu K, Apanaskevich D, Abdeen Z. Molecular Detection and Identification of Spotted Fever Group Rickettsiae in Ticks Collected from the West Bank, Palestinian Territories. PLoS Negl Trop Dis. 2016 Jan 15;10(1):e0004348. doi: 10.1371/journal.pntd.0004348. PMID: 26771654; PMCID: PMC4714870.
Palestine	All the land	All the land	Rickettsia	barbariae	Rhipicephalus	sanguineus	Horse	Ereqat S, Nasereddin A, Al-Jawabreh A, Azmi K, Harrus S, Mumcuoglu K, Apanaskevich D, Abdeen Z. Molecular Detection and Identification of Spotted Fever Group Rickettsiae in Ticks Collected from the West Bank, Palestinian Territories. PLoS Negl Trop Dis. 2016 Jan 15;10(1):e0004348. doi: 10.1371/journal.pntd.0004348. PMID: 26771654; PMCID: PMC4714870.
Palestine	All the land	All the land	Rickettsia	barbariae	Rhipicephalus	sanguineus	Wolf	Ereqat S, Nasereddin A, Al-Jawabreh A, Azmi K, Harrus S, Mumcuoglu K, Apanaskevich D, Abdeen Z. Molecular Detection and Identification of Spotted Fever Group Rickettsiae in Ticks Collected from the West Bank, Palestinian Territories. PLoS Negl Trop Dis. 2016 Jan 15;10(1):e0004348. doi: 10.1371/journal.pntd.0004348. PMID: 26771654; PMCID: PMC4714870.
Portugal	Alentejo	Alentejo	Rickettsia	barbariae	Rhipicephalus	sanguineus	Cattle	Pereira A, Parreira R, Cotão AJ, Nunes M, Vieira ML, Azevedo F, Campino L, Maia C. Tick-borne bacteria and protozoa detected in ticks collected from domestic animals and wildlife in central and southern Portugal. Ticks Tick Borne Dis. 2018 Feb;9(2):225-234. doi: 10.1016/j.ttbdis.2017.09.008. Epub 2017 Sep 20. PMID: 28958791.
Georgia	Kakheti	Kakheti	Rickettsia	barbariae	Rhipicephalus	sanguineus	Not defined	Sukhiashvili R, Zhgenti E, Khmaladze E, Burjanadze I, Imnadze P, Jiang J, St John H, Farris CM, Gallagher T, Obiso RJ, Richards AL. Identification and distribution of nine tick-borne spotted fever group Rickettsiae in the Country of Georgia. Ticks Tick Borne Dis. 2020 Sep;11(5):101470. doi: 10.1016/j.ttbdis.2020.101470. Epub 2020 May 23. PMID: 32723640.
Georgia	Shida Kartli	Shida Kartli	Rickettsia	barbariae	Rhipicephalus	sanguineus	Not defined	Sukhiashvili R, Zhgenti E, Khmaladze E, Burjanadze I, Imnadze P, Jiang J, St John H, Farris CM, Gallagher T, Obiso RJ, Richards AL. Identification and distribution of nine tick-borne spotted fever group Rickettsiae in the Country of Georgia. Ticks Tick Borne Dis. 2020 Sep;11(5):101470. doi: 10.1016/j.ttbdis.2020.101470. Epub 2020 May 23. PMID: 32723640.
Israel	Central district	Central district	Rickettsia	barbariae	Rhipicephalus	sanguineus	Questing	Rose J, Nachum-Biala Y, Mumcuoglu KY, Alkhamis MA, Ben-Nun A, Lensky I, Klement E, Nasereddin A, Abdeen ZA, Harrus S. Genetic characterization of spotted fever group rickettsiae in questing ixodid ticks collected in Israel and environmental risk factors for their infection. Parasitology. 2017 Jul;144(8):1088-1101. doi: 10.1017/S0031182017000336. Epub 2017 Mar 23. PMID: 28330517.
Israel	Central Israel	Central Israel	Rickettsia	barbariae	Rhipicephalus	sanguineus	Questing	Waner T, Keysary A, Eremeeva ME, Din AB, Mumcuoglu KY, King R, Atiya-Nasagi Y. Rickettsia africae and Candidatus Rickettsia barbariae in ticks in Israel. Am J Trop Med Hyg. 2014 May;90(5):920-2. doi: 10.4269/ajtmh.13-0697. Epub 2014 Mar 10. PMID: 24615133; PMCID: PMC4015588.
Italy	Major islands	Major islands	Rickettsia	barbariae	Rhipicephalus	sanguineus s.l.	Dog	Chisu V, Foxi C, Mannu R, Satta G, Masala G. A five-year survey of tick species and identification of tick-borne bacteria in Sardinia, Italy. Ticks Tick Borne Dis. 2018 Mar;9(3):678-681. doi: 10.1016/j.ttbdis.2018.02.008. Epub 2018 Feb 17. PMID: 29477960.
Italy	Major islands	Major islands	Rickettsia	barbariae	Rhipicephalus	sanguineus s.l.	Fox	Chisu V, Foxi C, Mannu R, Satta G, Masala G. A five-year survey of tick species and identification of tick-borne bacteria in Sardinia, Italy. Ticks Tick Borne Dis. 2018 Mar;9(3):678-681. doi: 10.1016/j.ttbdis.2018.02.008. Epub 2018 Feb 17. PMID: 29477960.
Italy	Major islands	Major islands	Rickettsia	barbariae	Rhipicephalus	sanguineus s.l.	Goat	Chisu V, Foxi C, Mannu R, Satta G, Masala G. A five-year survey of tick species and identification of tick-borne bacteria in Sardinia, Italy. Ticks Tick Borne Dis. 2018 Mar;9(3):678-681. doi: 10.1016/j.ttbdis.2018.02.008. Epub 2018 Feb 17. PMID: 29477960.
Israel	Central Israel	Central Israel	Rickettsia	barbariae	Rhipicephalus	turanicus	Questing	Waner T, Keysary A, Eremeeva ME, Din AB, Mumcuoglu KY, King R, Atiya-Nasagi Y. Rickettsia africae and Candidatus Rickettsia barbariae in ticks in Israel. Am J Trop Med Hyg. 2014 May;90(5):920-2. doi: 10.4269/ajtmh.13-0697. Epub 2014 Mar 10. PMID: 24615133; PMCID: PMC4015588.
Italy	Major islands	Major islands	Rickettsia	barbariae	Rhipicephalus	turanicus	Goat	Chisu V, Masala G, Foxi C, Socolovschi C, Raoult D, Parola P. Rickettsia conorii israelensis in Rhipicephalus sanguineus ticks, Sardinia, Italy. Ticks Tick Borne Dis. 2014 Jun;5(4):446-8. doi: 10.1016/j.ttbdis.2014.02.003. Epub 2014 May 19. PMID: 24852264.
Palestine	All the land	All the land	Rickettsia	barbariae	Rhipicephalus	turanicus	Dog	Ereqat S, Nasereddin A, Al-Jawabreh A, Azmi K, Harrus S, Mumcuoglu K, Apanaskevich D, Abdeen Z. Molecular Detection and Identification of Spotted Fever Group Rickettsiae in Ticks Collected from the West Bank, Palestinian Territories. PLoS Negl Trop Dis. 2016 Jan 15;10(1):e0004348. doi: 10.1371/journal.pntd.0004348. PMID: 26771654; PMCID: PMC4714870.
Palestine	All the land	All the land	Rickettsia	barbariae	Rhipicephalus	turanicus	Sheep	Ereqat S, Nasereddin A, Al-Jawabreh A, Azmi K, Harrus S, Mumcuoglu K, Apanaskevich D, Abdeen Z. Molecular Detection and Identification of Spotted Fever Group Rickettsiae in Ticks Collected from the West Bank, Palestinian Territories. PLoS Negl Trop Dis. 2016 Jan 15;10(1):e0004348. doi: 10.1371/journal.pntd.0004348. PMID: 26771654; PMCID: PMC4714870.
Turkey	Black sea	Black sea	Rickettsia	barbariae	Rhipicephalus	turanicus	Hare	Orkun Ö, Emir H. Identification of tick-borne pathogens in ticks collected from wild animals in Turkey. Parasitol Res. 2020 Sep;119(9):3083-3091. doi: 10.1007/s00436-020-06812-2. Epub 2020 Jul 18. PMID: 32683558.
Palestine	Nablus	Nablus	Rickettsia	barbariae	Rhipicephalus	turanicus	Sheep	Ravi A, Ereqat S, Al-Jawabreh A, Abdeen Z, Abu Shamma O, Hall H, Pallen MJ, Nasereddin A. Metagenomic profiling of ticks: Identification of novel rickettsial genomes and detection of tick-borne canine parvovirus. PLoS Negl Trop Dis. 2019 Jan 14;13(1):e0006805. doi: 10.1371/journal.pntd.0006805. PMID: 30640905; PMCID: PMC6347332.
Israel	Central district	Central district	Rickettsia	barbariae	Rhipicephalus	turanicus	Questing	Rose J, Nachum-Biala Y, Mumcuoglu KY, Alkhamis MA, Ben-Nun A, Lensky I, Klement E, Nasereddin A, Abdeen ZA, Harrus S. Genetic characterization of spotted fever group rickettsiae in questing ixodid ticks collected in Israel and environmental risk factors for their infection. Parasitology. 2017 Jul;144(8):1088-1101. doi: 10.1017/S0031182017000336. Epub 2017 Mar 23. PMID: 28330517.
Israel	Central district	Central district	Rickettsia	bellii	Amblyomma	rotundatum	Turtle	Molecular detection of Rickettsia bellii in Amblyomma rotundatum from imported red-footed tortoise (Chelonoides carbonaria)
Italy	Not defined	Not defined	Rickettsia	bellii	Hippoboscidae Cataerina	pallida	Bird	Cerutti F, Modesto P, Rizzo F, Cravero A, Jurman I, Costa S, Giammarino M, Mandola ML, Goria M, Radovic S, Cattonaro F, Acutis PL, Peletto S. The microbiota of hematophagous ectoparasites collected from migratory birds. PLoS One. 2018 Aug 27;13(8):e0202270. doi: 10.1371/journal.pone.0202270. PMID: 30148833; PMCID: PMC6110481.
Romania	Transilvania	Transilvania	Anaplasma	bovis	Haemophysalis	punctata	Human	Andersson MO, Marga G, Banu T, Dobler G, Chitimia-Dobler L. Tick-borne pathogens in tick species infesting humans in Sibiu County, central Romania. Parasitol Res. 2018 May;117(5):1591-1597. doi: 10.1007/s00436-018-5848-0. Epub 2018 Mar 28. PMID: 29589118.
Spain	La rioja	La rioja	Anaplasma	bovis	Haemophysalis	punctata	Questing	Palomar AM, Portillo A, Santibáñez P, Mazuelas D, Roncero L, García-Álvarez L, Santibáñez S, Gutiérrez Ó, Oteo JA. Detection of tick-borne Anaplasma bovis, Anaplasma phagocytophilum and Anaplasma centrale in Spain. Med Vet Entomol. 2015 Sep;29(3):349-53. doi: 10.1111/mve.12124. Epub 2015 Jun 25. PMID: 26111122.
Russia	Far Eastern Federal District	Far Eastern Federal District	Rickettsia	canadensis	Haemophysalis	japonica	Questing	Igolkina Y, Rar V, Vysochina N, Ivanov L, Tikunov A, Pukhovskaya N, Epikhina T, Golovljova I, Tikunova N. Genetic variability of Rickettsia spp. in Dermacentor and Haemaphysalis ticks from the Russian Far East. Ticks Tick Borne Dis. 2018 Sep;9(6):1594-1603. doi: 10.1016/j.ttbdis.2018.07.015. Epub 2018 Aug 1. PMID: 30121164.
Italy	Major islands	Major islands	Ehrlichia	canis	Rhipicephalus	bursa	Goat	Chisu V, Foxi C, Mannu R, Satta G, Masala G. A five-year survey of tick species and identification of tick-borne bacteria in Sardinia, Italy. Ticks Tick Borne Dis. 2018 Mar;9(3):678-681. doi: 10.1016/j.ttbdis.2018.02.008. Epub 2018 Feb 17. PMID: 29477960.
Italy	Major islands	Major islands	Ehrlichia	canis	Rhipicephalus	bursa	Deer	Chisu V, Loi F, Foxi C, Chessa G, Masu G, Rolesu S, Masala G. Coexistence of Tick-Borne Pathogens in Ticks Collected from their Hosts in Sardinia: an Update. Acta Parasitol. 2020 Dec;65(4):999-1004. doi: 10.1007/s11686-020-00240-z. Epub 2020 Jun 15. PMID: 32557083.
Italy	Major islands	Major islands	Ehrlichia	canis	Rhipicephalus	bursa	Sheep	Chisu V, Loi F, Foxi C, Chessa G, Masu G, Rolesu S, Masala G. Coexistence of Tick-Borne Pathogens in Ticks Collected from their Hosts in Sardinia: an Update. Acta Parasitol. 2020 Dec;65(4):999-1004. doi: 10.1007/s11686-020-00240-z. Epub 2020 Jun 15. PMID: 32557083.
France	Corsica	Corsica	Ehrlichia	canis	Rhipicephalus	bursa	Livestock	Molecular investigation and phylogeny of Anaplasmataceae species infecting domestic animals and ticks in Corsica, France
Romania	Tulcea	Tulcea	Ehrlichia	canis	Rhipicephalus	bursa	Goat	Matei IA, Ionică AM, Corduneanu A, Domșa C, Sándor AD. The Presence of Ehrlichia Canis in Rhipicephalus Bursa Ticks Collected from Ungulates in Continental Eastern Europe. J Vet Res. 2021 Sep 23;65(3):271-275. doi: 10.2478/jvetres-2021-0044. PMID: 34917838; PMCID: PMC8643095.
Romania	Tulcea	Tulcea	Ehrlichia	canis	Rhipicephalus	bursa	Sheep	Matei IA, Ionică AM, Corduneanu A, Domșa C, Sándor AD. The Presence of Ehrlichia Canis in Rhipicephalus Bursa Ticks Collected from Ungulates in Continental Eastern Europe. J Vet Res. 2021 Sep 23;65(3):271-275. doi: 10.2478/jvetres-2021-0044. PMID: 34917838; PMCID: PMC8643095.
Italy	Major islands	Major islands	Ehrlichia	canis	Xenopsylla	cheopis	Fox	Torina A, Blanda V, Antoci F, Scimeca S, D'Agostino R, Scariano E, Piazza A, Galluzzo P, Giudice E, Caracappa S. A Molecular survey of Anaplasma spp., Rickettsia spp., Ehrlichia canis and Babesia microti in foxes and fleas from Sicily. Transbound Emerg Dis. 2013 Nov;60 Suppl 2:125-30. doi: 10.1111/tbed.12137. PMID: 24589112.
Italy	Major islands	Major islands	Ehrlichia	canis	Cediopsylla	inaequalis	Fox	Torina A, Blanda V, Antoci F, Scimeca S, D'Agostino R, Scariano E, Piazza A, Galluzzo P, Giudice E, Caracappa S. A Molecular survey of Anaplasma spp., Rickettsia spp., Ehrlichia canis and Babesia microti in foxes and fleas from Sicily. Transbound Emerg Dis. 2013 Nov;60 Suppl 2:125-30. doi: 10.1111/tbed.12137. PMID: 24589112.
Italy	Major islands	Major islands	Ehrlichia	canis	Hyalomma	marginatum	Sheep	Chisu V, Loi F, Foxi C, Chessa G, Masu G, Rolesu S, Masala G. Coexistence of Tick-Borne Pathogens in Ticks Collected from their Hosts in Sardinia: an Update. Acta Parasitol. 2020 Dec;65(4):999-1004. doi: 10.1007/s11686-020-00240-z. Epub 2020 Jun 15. PMID: 32557083.
Italy	Major islands	Major islands	Ehrlichia	canis	Hyalomma	marginatum	Swine	Chisu V, Loi F, Foxi C, Chessa G, Masu G, Rolesu S, Masala G. Coexistence of Tick-Borne Pathogens in Ticks Collected from their Hosts in Sardinia: an Update. Acta Parasitol. 2020 Dec;65(4):999-1004. doi: 10.1007/s11686-020-00240-z. Epub 2020 Jun 15. PMID: 32557083.
Italy	Major islands	Major islands	Ehrlichia	canis	Dermacentor	marginatus	Mouflon	Chisu V, Loi F, Foxi C, Chessa G, Masu G, Rolesu S, Masala G. Coexistence of Tick-Borne Pathogens in Ticks Collected from their Hosts in Sardinia: an Update. Acta Parasitol. 2020 Dec;65(4):999-1004. doi: 10.1007/s11686-020-00240-z. Epub 2020 Jun 15. PMID: 32557083.
Italy	Major islands	Major islands	Ehrlichia	canis	Dermacentor	marginatus	Wild Boar	Chisu V, Loi F, Foxi C, Chessa G, Masu G, Rolesu S, Masala G. Coexistence of Tick-Borne Pathogens in Ticks Collected from their Hosts in Sardinia: an Update. Acta Parasitol. 2020 Dec;65(4):999-1004. doi: 10.1007/s11686-020-00240-z. Epub 2020 Jun 15. PMID: 32557083.
Hungary	South Hungary	South Hungary	Ehrlichia	canis	Dermacentor	marginatus	Dog	Hornok S, Fuente J, Horváth G, Fernández de Mera IG, Wijnveld M, Tánczos B, Farkas R, Jongejan F. Molecular evidence of Ehrlichia canis and Rickettsia massiliae in ixodid ticks of carnivores from South Hungary. Acta Vet Hung. 2013 Mar;61(1):42-50. doi: 10.1556/AVet.2012.050. PMID: 23439290.
Italy	Major islands	Major islands	Ehrlichia	canis	Haemophysalis	punctata	Mouflon	Chisu V, Foxi C, Mannu R, Satta G, Masala G. A five-year survey of tick species and identification of tick-borne bacteria in Sardinia, Italy. Ticks Tick Borne Dis. 2018 Mar;9(3):678-681. doi: 10.1016/j.ttbdis.2018.02.008. Epub 2018 Feb 17. PMID: 29477960.
Belgium	Flamish region	Flamish region	Ehrlichia	canis	Dermacentor	reticulatus	Questing	Sprong H, Fonville M, Docters van Leeuwen A, Devillers E, Ibañez-Justicia A, Stroo A, Hansford K, Cull B, Medlock J, Heyman P, Cochez C, Weis L, Silaghi C, Moutailler S. Detection of pathogens in Dermacentor reticulatus in northwestern Europe: evaluation of a high-throughput array. Heliyon. 2019 Feb 28;5(2):e01270. doi: 10.1016/j.heliyon.2019.e01270. PMID: 30891514; PMCID: PMC6401523.
Belgium	Wallons	Wallons	Ehrlichia	canis	Dermacentor	reticulatus	Questing	Sprong H, Fonville M, Docters van Leeuwen A, Devillers E, Ibañez-Justicia A, Stroo A, Hansford K, Cull B, Medlock J, Heyman P, Cochez C, Weis L, Silaghi C, Moutailler S. Detection of pathogens in Dermacentor reticulatus in northwestern Europe: evaluation of a high-throughput array. Heliyon. 2019 Feb 28;5(2):e01270. doi: 10.1016/j.heliyon.2019.e01270. PMID: 30891514; PMCID: PMC6401523.
Germany	Bavaria	Bavaria	Ehrlichia	canis	Dermacentor	reticulatus	Questing	Sprong H, Fonville M, Docters van Leeuwen A, Devillers E, Ibañez-Justicia A, Stroo A, Hansford K, Cull B, Medlock J, Heyman P, Cochez C, Weis L, Silaghi C, Moutailler S. Detection of pathogens in Dermacentor reticulatus in northwestern Europe: evaluation of a high-throughput array. Heliyon. 2019 Feb 28;5(2):e01270. doi: 10.1016/j.heliyon.2019.e01270. PMID: 30891514; PMCID: PMC6401523.
Netherlands	South-west	South-west	Ehrlichia	canis	Dermacentor	reticulatus	Questing	Sprong H, Fonville M, Docters van Leeuwen A, Devillers E, Ibañez-Justicia A, Stroo A, Hansford K, Cull B, Medlock J, Heyman P, Cochez C, Weis L, Silaghi C, Moutailler S. Detection of pathogens in Dermacentor reticulatus in northwestern Europe: evaluation of a high-throughput array. Heliyon. 2019 Feb 28;5(2):e01270. doi: 10.1016/j.heliyon.2019.e01270. PMID: 30891514; PMCID: PMC6401523.
UK	Devon	Devon	Ehrlichia	canis	Dermacentor	reticulatus	Questing	Sprong H, Fonville M, Docters van Leeuwen A, Devillers E, Ibañez-Justicia A, Stroo A, Hansford K, Cull B, Medlock J, Heyman P, Cochez C, Weis L, Silaghi C, Moutailler S. Detection of pathogens in Dermacentor reticulatus in northwestern Europe: evaluation of a high-throughput array. Heliyon. 2019 Feb 28;5(2):e01270. doi: 10.1016/j.heliyon.2019.e01270. PMID: 30891514; PMCID: PMC6401523.
UK	Essex	Essex	Ehrlichia	canis	Dermacentor	reticulatus	Questing	Sprong H, Fonville M, Docters van Leeuwen A, Devillers E, Ibañez-Justicia A, Stroo A, Hansford K, Cull B, Medlock J, Heyman P, Cochez C, Weis L, Silaghi C, Moutailler S. Detection of pathogens in Dermacentor reticulatus in northwestern Europe: evaluation of a high-throughput array. Heliyon. 2019 Feb 28;5(2):e01270. doi: 10.1016/j.heliyon.2019.e01270. PMID: 30891514; PMCID: PMC6401523.
UK	Wales	Wales	Ehrlichia	canis	Dermacentor	reticulatus	Questing	Sprong H, Fonville M, Docters van Leeuwen A, Devillers E, Ibañez-Justicia A, Stroo A, Hansford K, Cull B, Medlock J, Heyman P, Cochez C, Weis L, Silaghi C, Moutailler S. Detection of pathogens in Dermacentor reticulatus in northwestern Europe: evaluation of a high-throughput array. Heliyon. 2019 Feb 28;5(2):e01270. doi: 10.1016/j.heliyon.2019.e01270. PMID: 30891514; PMCID: PMC6401523.
UK	Brownsea Island	Brownsea Island	Ehrlichia	canis	Ixodes	ricinus	Squirrel	Luu L, Palomar AM, Farrington G, Schilling AK, Premchand-Branker S, McGarry J, Makepeace BL, Meredith A, Bell-Sakyi L. Bacterial Pathogens and Symbionts Harboured by Ixodes ricinus Ticks Parasitising Red Squirrels in the United Kingdom. Pathogens. 2021 Apr 11;10(4):458. doi: 10.3390/pathogens10040458. PMID: 33920445; PMCID: PMC8070177.
Netherlands	Not defined	Not defined	Ehrlichia	canis	Ixodes	ricinus	Questing	Coipan EC, Jahfari S, Fonville M, Maassen CB, van der Giessen J, Takken W, Takumi K, Sprong H. Spatiotemporal dynamics of emerging pathogens in questing Ixodes ricinus. Front Cell Infect Microbiol. 2013 Jul 30;3:36. doi: 10.3389/fcimb.2013.00036. PMID: 23908971; PMCID: PMC3726834.
Spain	South Spain	South Spain	Ehrlichia	canis	Rhipicephalus	sanguineus	Dog	Estrada-Peña A, Roura X, Sainz A, Miró G, Solano-Gallego L. Species of ticks and carried pathogens in owned dogs in Spain: Results of a one-year national survey. Ticks Tick Borne Dis. 2017 Jun;8(4):443-452. doi: 10.1016/j.ttbdis.2017.02.001. Epub 2017 Feb 3. PMID: 28188085.
Romania	Muntenia (mainly)	Muntenia (mainly)	Ehrlichia	canis	Rhipicephalus	sanguineus	Dog	Ionita M, Mitrea IL, Pfister K, Hamel D, Silaghi C. Molecular evidence for bacterial and protozoan pathogens in hard ticks from Romania. Vet Parasitol. 2013 Sep 1;196(1-2):71-6. doi: 10.1016/j.vetpar.2013.01.016. Epub 2013 Jan 29. PMID: 23428204.
Romania	Bucharest	Bucharest	Ehrlichia	canis	Rhipicephalus	sanguineus	Dog	Ionita M, Silaghi C, Mitrea IL, Edouard S, Parola P, Pfister K. Molecular detection of Rickettsia conorii and other zoonotic spotted fever group rickettsiae in ticks, Romania. Ticks Tick Borne Dis. 2016 Feb;7(1):150-153. doi: 10.1016/j.ttbdis.2015.10.006. Epub 2015 Oct 17. PMID: 26507182.
Ukraine	Crimea	Crimea	Ehrlichia	canis	Rhipicephalus	sanguineus	Dog	Livanova NN, Fomenko NV, Akimov IA, Ivanov MJ, Tikunova NV, Armstrong R, Konyaev SV. Dog survey in Russian veterinary hospitals: tick identification and molecular detection of tick-borne pathogens. Parasit Vectors. 2018 Nov 14;11(1):591. doi: 10.1186/s13071-018-3161-5. PMID: 30428925; PMCID: PMC6234536.
Italy	Major islands	Major islands	Ehrlichia	canis	Rhipicephalus	sanguineus s.l.	Dog	Chisu V, Foxi C, Mannu R, Satta G, Masala G. A five-year survey of tick species and identification of tick-borne bacteria in Sardinia, Italy. Ticks Tick Borne Dis. 2018 Mar;9(3):678-681. doi: 10.1016/j.ttbdis.2018.02.008. Epub 2018 Feb 17. PMID: 29477960.
Italy	Major islands	Major islands	Ehrlichia	canis	Rhipicephalus	sanguineus s.l.	Fox	Chisu V, Foxi C, Mannu R, Satta G, Masala G. A five-year survey of tick species and identification of tick-borne bacteria in Sardinia, Italy. Ticks Tick Borne Dis. 2018 Mar;9(3):678-681. doi: 10.1016/j.ttbdis.2018.02.008. Epub 2018 Feb 17. PMID: 29477960.
Italy	Major islands	Major islands	Ehrlichia	canis	Rhipicephalus	sanguineus s.l.	Dog	Chisu V, Loi F, Foxi C, Chessa G, Masu G, Rolesu S, Masala G. Coexistence of Tick-Borne Pathogens in Ticks Collected from their Hosts in Sardinia: an Update. Acta Parasitol. 2020 Dec;65(4):999-1004. doi: 10.1007/s11686-020-00240-z. Epub 2020 Jun 15. PMID: 32557083.
Italy	Major islands	Major islands	Ehrlichia	canis	Rhipicephalus	sanguineus s.l.	Sheep	Chisu V, Loi F, Foxi C, Chessa G, Masu G, Rolesu S, Masala G. Coexistence of Tick-Borne Pathogens in Ticks Collected from their Hosts in Sardinia: an Update. Acta Parasitol. 2020 Dec;65(4):999-1004. doi: 10.1007/s11686-020-00240-z. Epub 2020 Jun 15. PMID: 32557083.
Italy	North Italy	North Italy	Ehrlichia	canis	Rhipicephalus	sanguineus s.l.	Dog	Zanet S, Battisti E, Pepe P, Ciuca L, Colombo L, Trisciuoglio A, Ferroglio E, Cringoli G, Rinaldi L, Maurelli MP. Tick-borne pathogens in Ixodidae ticks collected from privately-owned dogs in Italy: a country-wide molecular survey. BMC Vet Res. 2020 Feb 7;16(1):46. doi: 10.1186/s12917-020-2263-4. PMID: 32028946; PMCID: PMC7006417.
Italy	Major islands	Major islands	Ehrlichia	canis	Haemophysalis	sulcata	Mouflon	Chisu V, Loi F, Foxi C, Chessa G, Masu G, Rolesu S, Masala G. Coexistence of Tick-Borne Pathogens in Ticks Collected from their Hosts in Sardinia: an Update. Acta Parasitol. 2020 Dec;65(4):999-1004. doi: 10.1007/s11686-020-00240-z. Epub 2020 Jun 15. PMID: 32557083.
Italy	Major islands	Major islands	Ehrlichia	canis	Ixodes	ventalloi	Cat	Persichetti MF, Solano-Gallego L, Serrano L, Altet L, Reale S, Masucci M, Pennisi MG. Detection of vector-borne pathogens in cats and their ectoparasites in southern Italy. Parasit Vectors. 2016 May 10;9(1):247. doi: 10.1186/s13071-016-1534-1. PMID: 27160725; PMCID: PMC4862052.
Russia	Southern Federal District	Southern Federal District	Anaplasma	centrale	Haemophysalis	parva	Dog	Livanova NN, Fomenko NV, Akimov IA, Ivanov MJ, Tikunova NV, Armstrong R, Konyaev SV. Dog survey in Russian veterinary hospitals: tick identification and molecular detection of tick-borne pathogens. Parasit Vectors. 2018 Nov 14;11(1):591. doi: 10.1186/s13071-018-3161-5. PMID: 30428925; PMCID: PMC6234536.
Spain	La rioja	La rioja	Anaplasma	centrale	Haemophysalis	punctata	Cattle	Palomar AM, Portillo A, Santibáñez P, Mazuelas D, Roncero L, García-Álvarez L, Santibáñez S, Gutiérrez Ó, Oteo JA. Detection of tick-borne Anaplasma bovis, Anaplasma phagocytophilum and Anaplasma centrale in Spain. Med Vet Entomol. 2015 Sep;29(3):349-53. doi: 10.1111/mve.12124. Epub 2015 Jun 25. PMID: 26111122.
Spain	La rioja	La rioja	Anaplasma	centrale	Haemophysalis	punctata	Questing	Palomar AM, Portillo A, Santibáñez P, Mazuelas D, Roncero L, García-Álvarez L, Santibáñez S, Gutiérrez Ó, Oteo JA. Detection of tick-borne Anaplasma bovis, Anaplasma phagocytophilum and Anaplasma centrale in Spain. Med Vet Entomol. 2015 Sep;29(3):349-53. doi: 10.1111/mve.12124. Epub 2015 Jun 25. PMID: 26111122.
France	Île-de-France	Île-de-France	Anaplasma	centrale	Ixodes	ricinus	Questing	Lejal E, Marsot M, Chalvet-Monfray K, Cosson JF, Moutailler S, Vayssier-Taussat M, Pollet T. A three-years assessment of Ixodes ricinus-borne pathogens in a French peri-urban forest. Parasit Vectors. 2019 Nov 21;12(1):551. doi: 10.1186/s13071-019-3799-7. PMID: 31752997; PMCID: PMC6873405.
Russia	Siberian Federal District	Siberian Federal District	Ehrlichia	chaffeensis	Ixodes	pavlovskyi	Human	Dedkov VG, Simonova EG, Beshlebova OV, Safonova MV, Stukolova OA, Verigina EV, Savinov GV, Karaseva IP, Blinova EA, Granitov VM, Arsenjeva IV, Shipulin GA. The burden of tick-borne diseases in the Altai region of Russia. Ticks Tick Borne Dis. 2017 Aug;8(5):787-794. doi: 10.1016/j.ttbdis.2017.06.004. Epub 2017 Jun 19. PMID: 28648773.
Russia	Siberian Federal District	Siberian Federal District	Ehrlichia	chaffeensis	Ixodes	persulcatus	Human	Dedkov VG, Simonova EG, Beshlebova OV, Safonova MV, Stukolova OA, Verigina EV, Savinov GV, Karaseva IP, Blinova EA, Granitov VM, Arsenjeva IV, Shipulin GA. The burden of tick-borne diseases in the Altai region of Russia. Ticks Tick Borne Dis. 2017 Aug;8(5):787-794. doi: 10.1016/j.ttbdis.2017.06.004. Epub 2017 Jun 19. PMID: 28648773.
Romania	Muntenia	Muntenia	Ehrlichia	chaffeensis/muris	Ixodes	ricinus	Fox	Andersson MO, Tolf C, Tamba P, Stefanache M, Radbea G, Frangoulidis D, Tomaso H, Waldenström J, Dobler G, Chitimia-Dobler L. Molecular survey of neglected bacterial pathogens reveals an abundant diversity of species and genotypes in ticks collected from animal hosts across Romania. Parasit Vectors. 2018 Mar 20;11(1):144. doi: 10.1186/s13071-018-2756-1. PMID: 29554947; PMCID: PMC5859542.
Romania	Cluj-Napoca	Cluj-Napoca	Rickettsia	conorii	Haemophysalis	punctata	Questing	Borşan SD, Ionică AM, Galon C, Toma-Naic A, Peştean C, Sándor AD, Moutailler S, Mihalca AD. High Diversity, Prevalence, and Co-infection Rates of Tick-Borne Pathogens in Ticks and Wildlife Hosts in an Urban Area in Romania. Front Microbiol. 2021 Mar 9;12:645002. doi: 10.3389/fmicb.2021.645002. PMID: 33767683; PMCID: PMC7985354.
Italy	Central Italy	Central Italy	Rickettsia	conorii	Ixodes	ricinus	Questing	Mancini F, Ciccozzi M, Lo Presti A, Cella E, Giovanetti M, Di Luca M, Toma L, Bianchi R, Khoury C, Rezza G, Ciervo A. Characterization of spotted fever group Rickettsiae in ticks from a city park of Rome, Italy. Ann Ist Super Sanita. 2015;51(4):284-90. doi: 10.4415/ANN_15_04_07. PMID: 26783214.
Netherlands	North Brabant	North Brabant	Rickettsia	conorii	Ixodes	ricinus	Questing	Coipan EC, Jahfari S, Fonville M, Maassen CB, van der Giessen J, Takken W, Takumi K, Sprong H. Spatiotemporal dynamics of emerging pathogens in questing Ixodes ricinus. Front Cell Infect Microbiol. 2013 Jul 30;3:36. doi: 10.3389/fcimb.2013.00036. PMID: 23908971; PMCID: PMC3726834.
Ukraine	Kyiv	Kyiv	Rickettsia	conorii	Ixodes	ricinus	Questing	Rogovskyy A, Batool M, Gillis DC, Holman PJ, Nebogatkin IV, Rogovska YV, Rogovskyy MS. Diversity of Borrelia spirochetes and other zoonotic agents in ticks from Kyiv, Ukraine. Ticks Tick Borne Dis. 2018 Feb;9(2):404-409. doi: 10.1016/j.ttbdis.2017.12.006. Epub 2017 Dec 15. PMID: 29258801.
Ukraine	Crimea	Crimea	Rickettsia	conorii	Rhipicephalus	sanguineus	Dog	The role of Rhipicephalus sanguineus ticks parasitizing dogs in the spread of tick-borne rickettsial pathogens in the city of Sevastopol
Romania	Bucharest	Bucharest	Rickettsia	conorii	Rhipicephalus	sanguineus	Dog	Ionita M, Silaghi C, Mitrea IL, Edouard S, Parola P, Pfister K. Molecular detection of Rickettsia conorii and other zoonotic spotted fever group rickettsiae in ticks, Romania. Ticks Tick Borne Dis. 2016 Feb;7(1):150-153. doi: 10.1016/j.ttbdis.2015.10.006. Epub 2015 Oct 17. PMID: 26507182.
Portugal	Alentejo	Alentejo	Rickettsia	conorii	Rhipicephalus	sanguineus	Dog	Maia C, Ferreira A, Nunes M, Vieira ML, Campino L, Cardoso L. Molecular detection of bacterial and parasitic pathogens in hard ticks from Portugal. Ticks Tick Borne Dis. 2014 Jun;5(4):409-14. doi: 10.1016/j.ttbdis.2014.01.009. Epub 2014 Apr 18. PMID: 24745731.
Portugal	Lisbon	Lisbon	Rickettsia	conorii	Rhipicephalus	sanguineus	Dog	Maia C, Ferreira A, Nunes M, Vieira ML, Campino L, Cardoso L. Molecular detection of bacterial and parasitic pathogens in hard ticks from Portugal. Ticks Tick Borne Dis. 2014 Jun;5(4):409-14. doi: 10.1016/j.ttbdis.2014.01.009. Epub 2014 Apr 18. PMID: 24745731.
Czech-Rep.	South Moravia	South Moravia	Rickettsia	conorii	Rhipicephalus	sanguineus	Dog	Millán J, Proboste T, Fernández de Mera IG, Chirife AD, de la Fuente J, Altet L. Molecular detection of vector-borne pathogens in wild and domestic carnivores and their ticks at the human-wildlife interface. Ticks Tick Borne Dis. 2016 Mar;7(2):284-90. doi: 10.1016/j.ttbdis.2015.11.003. Epub 2015 Nov 18. PMID: 26643497.
Italy	Central Italy	Central Italy	Rickettsia	conorii	Rhipicephalus	sanguineus	Dog	Stefanetti V, Morganti G, Veronesi F, Gavaudan S, Capelli G, Ravagnan S, Antognoni MT, Bianchi F, Passamonti F. Exposure of Owned Dogs and Feeding Ticks to Spotted Fever Group Rickettsioses in Central Italy. Vector Borne Zoonotic Dis. 2018 Dec;18(12):704-708. doi: 10.1089/vbz.2018.2303. Epub 2018 Aug 21. PMID: 30129908.
Italy	Central Italy	Central Italy	Rickettsia	conorii	Rhipicephalus	sanguineus	Questing	Scarpulla M, Barlozzari G, Marcario A, Salvato L, Blanda V, De Liberato C, D'Agostini C, Torina A, Macrì G. Molecular detection and characterization of spotted fever group rickettsiae in ticks from Central Italy. Ticks Tick Borne Dis. 2016 Jul;7(5):1052-1056. doi: 10.1016/j.ttbdis.2016.06.003. Epub 2016 Jun 15. PMID: 27365155.
Georgia	Samgrelo-Zemo Svaneti	Samgrelo-Zemo Svaneti	Rickettsia	conorii	Rhipicephalus	sanguineus	Not defined	Sukhiashvili R, Zhgenti E, Khmaladze E, Burjanadze I, Imnadze P, Jiang J, St John H, Farris CM, Gallagher T, Obiso RJ, Richards AL. Identification and distribution of nine tick-borne spotted fever group Rickettsiae in the Country of Georgia. Ticks Tick Borne Dis. 2020 Sep;11(5):101470. doi: 10.1016/j.ttbdis.2020.101470. Epub 2020 May 23. PMID: 32723640.
Italy	Major islands	Major islands	Rickettsia	conorii	Rhipicephalus	sanguineus s.l.	Human	Blanda V, Torina A, La Russa F, D'Agostino R, Randazzo K, Scimeca S, Giudice E, Caracappa S, Cascio A, de la Fuente J. A retrospective study of the characterization of Rickettsia species in ticks collected from humans. Ticks Tick Borne Dis. 2017 Jun;8(4):610-614. doi: 10.1016/j.ttbdis.2017.04.005. Epub 2017 Apr 12. PMID: 28457821.
Italy	Major islands	Major islands	Rickettsia	conorii	Rhipicephalus	turanicus	Human	Blanda V, Torina A, La Russa F, D'Agostino R, Randazzo K, Scimeca S, Giudice E, Caracappa S, Cascio A, de la Fuente J. A retrospective study of the characterization of Rickettsia species in ticks collected from humans. Ticks Tick Borne Dis. 2017 Jun;8(4):610-614. doi: 10.1016/j.ttbdis.2017.04.005. Epub 2017 Apr 12. PMID: 28457821.
Italy	Central Italy	Central Italy	Rickettsia	conorii	Rhipicephalus	turanicus	Brown Hare	Pascucci I, Di Domenico M, Curini V, Cocco A, Averaimo D, D'Alterio N, Cammà C. Diversity of Rickettsia in Ticks Collected in Abruzzi and Molise Regions (Central Italy). Microorganisms. 2019 Dec 13;7(12):696. doi: 10.3390/microorganisms7120696. PMID: 31847276; PMCID: PMC6956140.
Italy	Central Italy	Central Italy	Rickettsia	conorii	Rhipicephalus	turanicus	Questing	Mancini F, Ciccozzi M, Lo Presti A, Cella E, Giovanetti M, Di Luca M, Toma L, Bianchi R, Khoury C, Rezza G, Ciervo A. Characterization of spotted fever group Rickettsiae in ticks from a city park of Rome, Italy. Ann Ist Super Sanita. 2015;51(4):284-90. doi: 10.4415/ANN_15_04_07. PMID: 26783214.
Israel	Central district	Central district	Rickettsia	conorii subsp. Chad	Rhipicephalus	turanicus	Questing	Rose J, Nachum-Biala Y, Mumcuoglu KY, Alkhamis MA, Ben-Nun A, Lensky I, Klement E, Nasereddin A, Abdeen ZA, Harrus S. Genetic characterization of spotted fever group rickettsiae in questing ixodid ticks collected in Israel and environmental risk factors for their infection. Parasitology. 2017 Jul;144(8):1088-1101. doi: 10.1017/S0031182017000336. Epub 2017 Mar 23. PMID: 28330517.
Israel	Northern district	Northern district	Rickettsia	conorii subsp. Chad	Rhipicephalus	turanicus	Questing	Rose J, Nachum-Biala Y, Mumcuoglu KY, Alkhamis MA, Ben-Nun A, Lensky I, Klement E, Nasereddin A, Abdeen ZA, Harrus S. Genetic characterization of spotted fever group rickettsiae in questing ixodid ticks collected in Israel and environmental risk factors for their infection. Parasitology. 2017 Jul;144(8):1088-1101. doi: 10.1017/S0031182017000336. Epub 2017 Mar 23. PMID: 28330517.
Italy	Major islands	Major islands	Rickettsia	conorii subsp. Israelensis	Rhipicephalus	sanguineus	Dog	Chisu V, Masala G, Foxi C, Socolovschi C, Raoult D, Parola P. Rickettsia conorii israelensis in Rhipicephalus sanguineus ticks, Sardinia, Italy. Ticks Tick Borne Dis. 2014 Jun;5(4):446-8. doi: 10.1016/j.ttbdis.2014.02.003. Epub 2014 May 19. PMID: 24852264.
Italy	Major islands	Major islands	Rickettsia	conorii subsp. Israelensis	Rhipicephalus	sanguineus s.l.	Dog	Chisu V, Foxi C, Mannu R, Satta G, Masala G. A five-year survey of tick species and identification of tick-borne bacteria in Sardinia, Italy. Ticks Tick Borne Dis. 2018 Mar;9(3):678-681. doi: 10.1016/j.ttbdis.2018.02.008. Epub 2018 Feb 17. PMID: 29477960.
Italy	Major islands	Major islands	Rickettsia	conorii subsp. Israelensis	Rhipicephalus	sanguineus s.l.	Fox	Chisu V, Foxi C, Mannu R, Satta G, Masala G. A five-year survey of tick species and identification of tick-borne bacteria in Sardinia, Italy. Ticks Tick Borne Dis. 2018 Mar;9(3):678-681. doi: 10.1016/j.ttbdis.2018.02.008. Epub 2018 Feb 17. PMID: 29477960.
Italy	Major islands	Major islands	Rickettsia	conorii subsp. Israelensis	Rhipicephalus	sanguineus s.l.	Goat	Chisu V, Foxi C, Mannu R, Satta G, Masala G. A five-year survey of tick species and identification of tick-borne bacteria in Sardinia, Italy. Ticks Tick Borne Dis. 2018 Mar;9(3):678-681. doi: 10.1016/j.ttbdis.2018.02.008. Epub 2018 Feb 17. PMID: 29477960.
Israel	Northern district	Northern district	Rickettsia	conorii subsp. Israelensis	Rhipicephalus	sanguineus	Questing	Rose J, Nachum-Biala Y, Mumcuoglu KY, Alkhamis MA, Ben-Nun A, Lensky I, Klement E, Nasereddin A, Abdeen ZA, Harrus S. Genetic characterization of spotted fever group rickettsiae in questing ixodid ticks collected in Israel and environmental risk factors for their infection. Parasitology. 2017 Jul;144(8):1088-1101. doi: 10.1017/S0031182017000336. Epub 2017 Mar 23. PMID: 28330517.
Italy	South Italy	South Italy	Ehrlichia	ewingii	Hyalomma	aegyptium	Turtle	Manoj RRS, Mendoza-Roldan JA, Latrofa MS, Remesar S, Brianti E, Otranto D. Molecular detection of zoonotic blood pathogens in ticks from illegally imported turtles in Italy. Acta Trop. 2021 Oct;222:106038. doi: 10.1016/j.actatropica.2021.106038. Epub 2021 Jul 3. PMID: 34224721.
Spain	Canarie	Canarie	Rickettsia	felis	Ctenocephalides	felis	Cat	Abreu-Yanes E, Abreu-Acosta N, Kosoy M, Foronda P. Molecular detection of Bartonella henselae, Bartonella clarridgeiae and Rickettsia felis in cat and dog fleas in Tenerife, Canary Islands, Spain. J Vector Ecol. 2020 Dec;45(2):233-240. doi: 10.1111/jvec.12394. PMID: 33207065.
Spain	Canarie	Canarie	Rickettsia	felis	Ctenocephalides	felis	Dog	Abreu-Yanes E, Abreu-Acosta N, Kosoy M, Foronda P. Molecular detection of Bartonella henselae, Bartonella clarridgeiae and Rickettsia felis in cat and dog fleas in Tenerife, Canary Islands, Spain. J Vector Ecol. 2020 Dec;45(2):233-240. doi: 10.1111/jvec.12394. PMID: 33207065.
Serbia	South Bačka	South Bačka	Rickettsia	felis	Ixodes	ricinus	Human	Banović P, Díaz-Sánchez AA, Galon C, Simin V, Mijatović D, Obregón D, Moutailler S, Cabezas-Cruz A. Humans infested with Ixodes ricinus are exposed to a diverse array of tick-borne pathogens in Serbia. Ticks Tick Borne Dis. 2021 Mar;12(2):101609. doi: 10.1016/j.ttbdis.2020.101609. Epub 2020 Nov 23. PMID: 33260091.
Romania	Cluj-Napoca	Cluj-Napoca	Rickettsia	felis	Ixodes	ricinus	Bird	Borşan SD, Ionică AM, Galon C, Toma-Naic A, Peştean C, Sándor AD, Moutailler S, Mihalca AD. High Diversity, Prevalence, and Co-infection Rates of Tick-Borne Pathogens in Ticks and Wildlife Hosts in an Urban Area in Romania. Front Microbiol. 2021 Mar 9;12:645002. doi: 10.3389/fmicb.2021.645002. PMID: 33767683; PMCID: PMC7985354.
Greece	Attica	Attica	Rickettsia	felis	Ctenocephalides	canis	Pet	Dougas G, Tsakris A, Billinis C, Beleri S, Patsoula E, Papaparaskevas J. Molecular detection of Rickettsia felis in common fleas in Greece and comparative evaluation of genotypic methods. J Microbiol Methods. 2021 Jan;180:106104. doi: 10.1016/j.mimet.2020.106104. Epub 2020 Nov 18. PMID: 33217484.
Greece	Attica	Attica	Rickettsia	felis	Ctenocephalides	felis	Pet	Dougas G, Tsakris A, Billinis C, Beleri S, Patsoula E, Papaparaskevas J. Molecular detection of Rickettsia felis in common fleas in Greece and comparative evaluation of genotypic methods. J Microbiol Methods. 2021 Jan;180:106104. doi: 10.1016/j.mimet.2020.106104. Epub 2020 Nov 18. PMID: 33217484.
Greece	Attica	Attica	Rickettsia	felis	Pulex	irritans	Pet	Dougas G, Tsakris A, Billinis C, Beleri S, Patsoula E, Papaparaskevas J. Molecular detection of Rickettsia felis in common fleas in Greece and comparative evaluation of genotypic methods. J Microbiol Methods. 2021 Jan;180:106104. doi: 10.1016/j.mimet.2020.106104. Epub 2020 Nov 18. PMID: 33217484.
Austria	Lower Austria	Lower Austria	Rickettsia	felis	Ctenocephalides	felis	Cat	Duscher GG, Hodžić A, Potkonjak A, Leschnik MW, Spergser J. Bartonella henselae and Rickettsia felis Detected in Cat Fleas (Ctenocephalides felis) Derived from Eastern Austrian Cats. Vector Borne Zoonotic Dis. 2018 May;18(5):282-284. doi: 10.1089/vbz.2017.2215. Epub 2018 Apr 18. PMID: 29668398.
Italy	Major islands	Major islands	Rickettsia	felis	Ctenocephalides	felis	Cat	Giudice E, Di Pietro S, Alaimo A, Blanda V, Lelli R, Francaviglia F, Caracappa S, Torina A. A molecular survey of Rickettsia felis in fleas from cats and dogs in Sicily (Southern Italy). PLoS One. 2014 Sep 9;9(9):e106820. doi: 10.1371/journal.pone.0106820. PMID: 25203839; PMCID: PMC4159232.
Italy	Major islands	Major islands	Rickettsia	felis	Ctenocephalides	felis	Dog	Giudice E, Di Pietro S, Alaimo A, Blanda V, Lelli R, Francaviglia F, Caracappa S, Torina A. A molecular survey of Rickettsia felis in fleas from cats and dogs in Sicily (Southern Italy). PLoS One. 2014 Sep 9;9(9):e106820. doi: 10.1371/journal.pone.0106820. PMID: 25203839; PMCID: PMC4159232.
Slovakia	Košice region	Košice region	Rickettsia	felis	Ctenophthalamus	soluntus	Rodent	Heglasová I, Víchová B, Stanko M. Detection of Rickettsia spp. in Fleas Collected from Small Mammals in Slovakia, Central Europe. Vector Borne Zoonotic Dis. 2020 Sep;20(9):652-656. doi: 10.1089/vbz.2019.2567. Epub 2020 May 4. PMID: 32366189.
Malta	Not defined	Not defined	Rickettsia	felis	Ctenocephalides	felis	Cat	Hornok S, Baneth G, Grima A, Takács N, Kontschán J, Meli ML, Suter V, Salant H, Farkas R, Hofmann-Lehmann R. Molecular investigations of cat fleas (Ctenocephalides felis) provide the first evidence of Rickettsia felis in Malta and Candidatus Rickettsia senegalensis in Israel. New Microbes New Infect. 2018 May 22;25:3-6. doi: 10.1016/j.nmni.2018.05.001. PMID: 29988839; PMCID: PMC6031890.
Malta	Not defined	Not defined	Rickettsia	felis	Ctenocephalides	felis	Dog	Hornok S, Baneth G, Grima A, Takács N, Kontschán J, Meli ML, Suter V, Salant H, Farkas R, Hofmann-Lehmann R. Molecular investigations of cat fleas (Ctenocephalides felis) provide the first evidence of Rickettsia felis in Malta and Candidatus Rickettsia senegalensis in Israel. New Microbes New Infect. 2018 May 22;25:3-6. doi: 10.1016/j.nmni.2018.05.001. PMID: 29988839; PMCID: PMC6031890.
Israel	Jerusalem	Jerusalem	Rickettsia	felis	Ctenocephalides	felis	Cat	Kamani J, Baneth G, Gutiérrez R, Nachum-Biala Y, Salant H, Mumcuoglu KY, Harrus S. Molecular screening of Ctenocephalides felis fleas collected from stray cats in the Jerusalem District, Israel, for Bartonella spp., Rickettsia spp. and Coxiella burnetii. Vet Parasitol Reg Stud Reports. 2015 Dec;1-2:59-64. doi: 10.1016/j.vprsr.2016.04.001. Epub 2016 Apr 13. PMID: 31018411.
Czech-Rep.	Kraj Vysočina	Kraj Vysočina	Rickettsia	felis	Ctenocephalides	canis	Pet	Lawrence AL, Hii SF, Jirsová D, Panáková L, Ionică AM, Gilchrist K, Modrý D, Mihalca AD, Webb CE, Traub RJ, Šlapeta J. Integrated morphological and molecular identification of cat fleas (Ctenocephalides felis) and dog fleas (Ctenocephalides canis) vectoring Rickettsia felis in central Europe. Vet Parasitol. 2015 Jun 15;210(3-4):215-23. doi: 10.1016/j.vetpar.2015.03.029. Epub 2015 Apr 9. PMID: 258…
Czech-Rep.	Moravia-Slesia	Moravia-Slesia	Rickettsia	felis	Ctenocephalides	canis	Pet	Lawrence AL, Hii SF, Jirsová D, Panáková L, Ionică AM, Gilchrist K, Modrý D, Mihalca AD, Webb CE, Traub RJ, Šlapeta J. Integrated morphological and molecular identification of cat fleas (Ctenocephalides felis) and dog fleas (Ctenocephalides canis) vectoring Rickettsia felis in central Europe. Vet Parasitol. 2015 Jun 15;210(3-4):215-23. doi: 10.1016/j.vetpar.2015.03.029. Epub 2015 Apr 9. PMID: 258…
Czech-Rep.	Praha	Praha	Rickettsia	felis	Ctenocephalides	canis	Pet	Lawrence AL, Hii SF, Jirsová D, Panáková L, Ionică AM, Gilchrist K, Modrý D, Mihalca AD, Webb CE, Traub RJ, Šlapeta J. Integrated morphological and molecular identification of cat fleas (Ctenocephalides felis) and dog fleas (Ctenocephalides canis) vectoring Rickettsia felis in central Europe. Vet Parasitol. 2015 Jun 15;210(3-4):215-23. doi: 10.1016/j.vetpar.2015.03.029. Epub 2015 Apr 9. PMID: 258…
Czech-Rep.	Central-Boemia	Central-Boemia	Rickettsia	felis	Ctenocephalides	felis	Pet	Lawrence AL, Hii SF, Jirsová D, Panáková L, Ionică AM, Gilchrist K, Modrý D, Mihalca AD, Webb CE, Traub RJ, Šlapeta J. Integrated morphological and molecular identification of cat fleas (Ctenocephalides felis) and dog fleas (Ctenocephalides canis) vectoring Rickettsia felis in central Europe. Vet Parasitol. 2015 Jun 15;210(3-4):215-23. doi: 10.1016/j.vetpar.2015.03.029. Epub 2015 Apr 9. PMID: 258…
Czech-Rep.	Central-Moravia	Central-Moravia	Rickettsia	felis	Ctenocephalides	felis	Pet	Lawrence AL, Hii SF, Jirsová D, Panáková L, Ionică AM, Gilchrist K, Modrý D, Mihalca AD, Webb CE, Traub RJ, Šlapeta J. Integrated morphological and molecular identification of cat fleas (Ctenocephalides felis) and dog fleas (Ctenocephalides canis) vectoring Rickettsia felis in central Europe. Vet Parasitol. 2015 Jun 15;210(3-4):215-23. doi: 10.1016/j.vetpar.2015.03.029. Epub 2015 Apr 9. PMID: 258…
France	Île-de-France	Île-de-France	Rickettsia	felis	Ixodes	ricinus	Questing	Lejal E, Marsot M, Chalvet-Monfray K, Cosson JF, Moutailler S, Vayssier-Taussat M, Pollet T. A three-years assessment of Ixodes ricinus-borne pathogens in a French peri-urban forest. Parasit Vectors. 2019 Nov 21;12(1):551. doi: 10.1186/s13071-019-3799-7. PMID: 31752997; PMCID: PMC6873405.
France	Île-de-France	Île-de-France	Rickettsia	felis	Ixodes	ricinus	Questing	Lejal E, Moutailler S, Šimo L, Vayssier-Taussat M, Pollet T. Tick-borne pathogen detection in midgut and salivary glands of adult Ixodes ricinus. Parasit Vectors. 2019 Apr 2;12(1):152. doi: 10.1186/s13071-019-3418-7. PMID: 30940200; PMCID: PMC6444572.
Malta	South Eastern Malta	South Eastern Malta	Rickettsia	felis	Ctenocephalides	felis	Cat	Mifsud M, Takács N, Gyurkovszky M, Solymosi N, Farkas R. Detection of Flea-Borne Pathogens from Cats and Fleas in a Maltese Shelter. Vector Borne Zoonotic Dis. 2020 Jul;20(7):529-534. doi: 10.1089/vbz.2019.2553. Epub 2020 Apr 8. PMID: 32267802.
Spain	Northeastern Spain	Northeastern Spain	Rickettsia	felis	Ctenocephalides	felis	Cat	Nogueras MM, Pons I, Ortuño A, Miret J, Pla J, Castellà J, Segura F. Molecular detection of Rickettsia typhi in cats and fleas. PLoS One. 2013 Aug 6;8(8):e71386. doi: 10.1371/journal.pone.0071386. PMID: 23940746; PMCID: PMC3735526.
Italy	Central Italy	Central Italy	Rickettsia	felis	Ixodes	exagonus	Fox	Pascucci I, Di Domenico M, Curini V, Cocco A, Averaimo D, D'Alterio N, Cammà C. Diversity of Rickettsia in Ticks Collected in Abruzzi and Molise Regions (Central Italy). Microorganisms. 2019 Dec 13;7(12):696. doi: 10.3390/microorganisms7120696. PMID: 31847276; PMCID: PMC6956140.
Italy	Central Italy	Central Italy	Rickettsia	felis	Ixodes	exagonus	Hedgehog	Pascucci I, Di Domenico M, Curini V, Cocco A, Averaimo D, D'Alterio N, Cammà C. Diversity of Rickettsia in Ticks Collected in Abruzzi and Molise Regions (Central Italy). Microorganisms. 2019 Dec 13;7(12):696. doi: 10.3390/microorganisms7120696. PMID: 31847276; PMCID: PMC6956140.
Italy	Major islands	Major islands	Rickettsia	felis	Ctenocephalides	felis	Cat	Persichetti MF, Solano-Gallego L, Serrano L, Altet L, Reale S, Masucci M, Pennisi MG. Detection of vector-borne pathogens in cats and their ectoparasites in southern Italy. Parasit Vectors. 2016 May 10;9(1):247. doi: 10.1186/s13071-016-1534-1. PMID: 27160725; PMCID: PMC4862052.
Italy	South Italy	South Italy	Rickettsia	felis	Ctenocephalides	felis	Cat	Persichetti MF, Solano-Gallego L, Serrano L, Altet L, Reale S, Masucci M, Pennisi MG. Detection of vector-borne pathogens in cats and their ectoparasites in southern Italy. Parasit Vectors. 2016 May 10;9(1):247. doi: 10.1186/s13071-016-1534-1. PMID: 27160725; PMCID: PMC4862052.
Lithuania	Klaipèda	Klaipèda	Rickettsia	felis	Hyperlaelaps	microti	Rodent	Radzijevskaja J, Kaminskienė E, Lipatova I, Mardosaitė-Busaitienė D, Balčiauskas L, Stanko M, Paulauskas A. Prevalence and diversity of Rickettsia species in ectoparasites collected from small rodents in Lithuania. Parasit Vectors. 2018 Jun 28;11(1):375. doi: 10.1186/s13071-018-2947-9. PMID: 29954410; PMCID: PMC6025725.
Italy	South Italy	South Italy	Rickettsia	felis	Rhipicephalus	turanicus	Sheep	Raele DA, Galante D, Pugliese N, Salandra G, Cafiero MA. Spotted fever group rickettsiae associated with ixodid ticks in wild environment in Southern Italy. Microbiologyopen. 2018 Feb;7(1):e00527. doi: 10.1002/mbo3.527. Epub 2017 Oct 18. PMID: 29047217; PMCID: PMC5822307.
Spain	Galicia	Galicia	Rickettsia	felis	Ixodes	ricinus	Questing	Remesar S, Díaz P, Portillo A, Santibáñez S, Prieto A, Díaz-Cao JM, López CM, Panadero R, Fernández G, Díez-Baños P, Oteo JA, Morrondo P. Prevalence and molecular characterization of Rickettsia spp. in questing ticks from north-western Spain. Exp Appl Acarol. 2019 Oct;79(2):267-278. doi: 10.1007/s10493-019-00426-9. Epub 2019 Oct 26. PMID: 31655926.
Slovakia	Not defined	Not defined	Rickettsia	felis	Ctenophthalmus	soluntus	Rodent	Špitalská E, Boldiš V, Mošanský L, Sparagano O, Stanko M. Rickettsia species in fleas collected from small mammals in Slovakia. Parasitol Res. 2015 Nov;114(11):4333-9. doi: 10.1007/s00436-015-4713-7. Epub 2015 Sep 8. PMID: 26346455.
Italy	Major islands	Major islands	Rickettsia	felis	Ctenocephalides	felis	Fox	Torina A, Blanda V, Antoci F, Scimeca S, D'Agostino R, Scariano E, Piazza A, Galluzzo P, Giudice E, Caracappa S. A Molecular survey of Anaplasma spp., Rickettsia spp., Ehrlichia canis and Babesia microti in foxes and fleas from Sicily. Transbound Emerg Dis. 2013 Nov;60 Suppl 2:125-30. doi: 10.1111/tbed.12137. PMID: 24589112.
Spain	Andalusia	Andalusia	Rickettsia	felis	Ctenophthalmus baeticus	boisseauorum	Not defined	Zurita A, Benkacimi L, El Karkouri K, Cutillas C, Parola P, Laroche M. New records of bacteria in different species of fleas from France and Spain. Comp Immunol Microbiol Infect Dis. 2021 Jun;76:101648. doi: 10.1016/j.cimid.2021.101648. Epub 2021 Apr 6. PMID: 33895462.
France	Pyrenee	Pyrenee	Rickettsia	felis	Archaeopsylla	erinacei	Not defined	Zurita A, Benkacimi L, El Karkouri K, Cutillas C, Parola P, Laroche M. New records of bacteria in different species of fleas from France and Spain. Comp Immunol Microbiol Infect Dis. 2021 Jun;76:101648. doi: 10.1016/j.cimid.2021.101648. Epub 2021 Apr 6. PMID: 33895462.
Spain	Andalusia	Andalusia	Rickettsia	felis	Archaeopsylla	erinacei	Not defined	Zurita A, Benkacimi L, El Karkouri K, Cutillas C, Parola P, Laroche M. New records of bacteria in different species of fleas from France and Spain. Comp Immunol Microbiol Infect Dis. 2021 Jun;76:101648. doi: 10.1016/j.cimid.2021.101648. Epub 2021 Apr 6. PMID: 33895462.
Spain	Andalusia	Andalusia	Rickettsia	felis	Ctenocephalides	felis	Not defined	Zurita A, Benkacimi L, El Karkouri K, Cutillas C, Parola P, Laroche M. New records of bacteria in different species of fleas from France and Spain. Comp Immunol Microbiol Infect Dis. 2021 Jun;76:101648. doi: 10.1016/j.cimid.2021.101648. Epub 2021 Apr 6. PMID: 33895462.
Kazakhstan	Almanty	Almanty	Rickettsia	felis/senegalensis	Xenopsylla	gerbilli	Rodent	Sansyzbayev Y, Nurmakhanov T, Berdibekov A, Vilkova A, Yeskhodzhayev O, St John HK, Jiang J, Farris CM, Richards AL. Survey for Rickettsiae Within Fleas of Great Gerbils, Almaty Oblast, Kazakhstan. Vector Borne Zoonotic Dis. 2017 Mar;17(3):172-178. doi: 10.1089/vbz.2016.2049. Epub 2016 Dec 19. PMID: 27992288.
Kazakhstan	Almanty	Almanty	Rickettsia	felis/senegalensis	Xenopsylla	hirtipes	Rodent	Sansyzbayev Y, Nurmakhanov T, Berdibekov A, Vilkova A, Yeskhodzhayev O, St John HK, Jiang J, Farris CM, Richards AL. Survey for Rickettsiae Within Fleas of Great Gerbils, Almaty Oblast, Kazakhstan. Vector Borne Zoonotic Dis. 2017 Mar;17(3):172-178. doi: 10.1089/vbz.2016.2049. Epub 2016 Dec 19. PMID: 27992288.
Kazakhstan	Almanty	Almanty	Rickettsia	felis/senegalensis	Coptopsylla	lamellifer	Rodent	Sansyzbayev Y, Nurmakhanov T, Berdibekov A, Vilkova A, Yeskhodzhayev O, St John HK, Jiang J, Farris CM, Richards AL. Survey for Rickettsiae Within Fleas of Great Gerbils, Almaty Oblast, Kazakhstan. Vector Borne Zoonotic Dis. 2017 Mar;17(3):172-178. doi: 10.1089/vbz.2016.2049. Epub 2016 Dec 19. PMID: 27992288.
Kazakhstan	Almanty	Almanty	Rickettsia	felis/senegalensis	Xenopsylla	skrjabini	Rodent	Sansyzbayev Y, Nurmakhanov T, Berdibekov A, Vilkova A, Yeskhodzhayev O, St John HK, Jiang J, Farris CM, Richards AL. Survey for Rickettsiae Within Fleas of Great Gerbils, Almaty Oblast, Kazakhstan. Vector Borne Zoonotic Dis. 2017 Mar;17(3):172-178. doi: 10.1089/vbz.2016.2049. Epub 2016 Dec 19. PMID: 27992288.
Slovakia	Bratislava	Bratislava	Rickettsia	felis/senegalensis	Archaeopsylla	erinacei	Fox	Víchová B, Bona M, Miterpáková M, Kraljik J, Čabanová V, Nemčíková G, Hurníková Z, Oravec M. Fleas and Ticks of Red Foxes as Vectors of Canine Bacterial and Parasitic Pathogens, in Slovakia, Central Europe. Vector Borne Zoonotic Dis. 2018 Nov;18(11):611-619. doi: 10.1089/vbz.2018.2314. Epub 2018 Jul 17. PMID: 30016223.
Hungary	Central Hungary	Central Hungary	Rickettsia	felis-like	Archaeopsylla	erinacei	Hedgehog	Hornok S, Földvári G, Rigó K, Meli ML, Tóth M, Molnár V, Gönczi E, Farkas R, Hofmann-Lehmann R. Vector-borne agents detected in fleas of the northern white-breasted hedgehog. Vector Borne Zoonotic Dis. 2014 Jan;14(1):74-6. doi: 10.1089/vbz.2013.1387. Epub 2013 Dec 20. PMID: 24359423.
Turkey	Anatolia	Anatolia	Rickettsia	goldwasserii	Haemophysalis	parva	Fox	Orkun Ö, Çakmak A. Molecular identification of tick-borne bacteria in wild animals and their ticks in Central Anatolia, Turkey. Comp Immunol Microbiol Infect Dis. 2019 Apr;63:58-65. doi: 10.1016/j.cimid.2018.12.007. Epub 2019 Jan 9. PMID: 30961819.
Turkey	Black sea	Black sea	Rickettsia	goldwasserii	Haemophysalis	parva	Lynx	Orkun Ö, Emir H. Identification of tick-borne pathogens in ticks collected from wild animals in Turkey. Parasitol Res. 2020 Sep;119(9):3083-3091. doi: 10.1007/s00436-020-06812-2. Epub 2020 Jul 18. PMID: 32683558.
Palestine	All the land	All the land	Rickettsia	goldwasserii	Rhipicephalus	sanguineus	Dog	Ereqat S, Nasereddin A, Al-Jawabreh A, Azmi K, Harrus S, Mumcuoglu K, Apanaskevich D, Abdeen Z. Molecular Detection and Identification of Spotted Fever Group Rickettsiae in Ticks Collected from the West Bank, Palestinian Territories. PLoS Negl Trop Dis. 2016 Jan 15;10(1):e0004348. doi: 10.1371/journal.pntd.0004348. PMID: 26771654; PMCID: PMC4714870.
Palestine	All the land	All the land	Rickettsia	goldwasserii	Rhipicephalus	sanguineus	Sheep	Ereqat S, Nasereddin A, Al-Jawabreh A, Azmi K, Harrus S, Mumcuoglu K, Apanaskevich D, Abdeen Z. Molecular Detection and Identification of Spotted Fever Group Rickettsiae in Ticks Collected from the West Bank, Palestinian Territories. PLoS Negl Trop Dis. 2016 Jan 15;10(1):e0004348. doi: 10.1371/journal.pntd.0004348. PMID: 26771654; PMCID: PMC4714870.
Palestine	All the land	All the land	Rickettsia	goldwasserii	Rhipicephalus	sanguineus	Goat	Ereqat S, Nasereddin A, Al-Jawabreh A, Azmi K, Harrus S, Mumcuoglu K, Apanaskevich D, Abdeen Z. Molecular Detection and Identification of Spotted Fever Group Rickettsiae in Ticks Collected from the West Bank, Palestinian Territories. PLoS Negl Trop Dis. 2016 Jan 15;10(1):e0004348. doi: 10.1371/journal.pntd.0004348. PMID: 26771654; PMCID: PMC4714870.
Palestine	All the land	All the land	Rickettsia	goldwasserii	Rhipicephalus	sanguineus	Horse	Ereqat S, Nasereddin A, Al-Jawabreh A, Azmi K, Harrus S, Mumcuoglu K, Apanaskevich D, Abdeen Z. Molecular Detection and Identification of Spotted Fever Group Rickettsiae in Ticks Collected from the West Bank, Palestinian Territories. PLoS Negl Trop Dis. 2016 Jan 15;10(1):e0004348. doi: 10.1371/journal.pntd.0004348. PMID: 26771654; PMCID: PMC4714870.
Palestine	All the land	All the land	Rickettsia	goldwasserii	Rhipicephalus	sanguineus	Wolf	Ereqat S, Nasereddin A, Al-Jawabreh A, Azmi K, Harrus S, Mumcuoglu K, Apanaskevich D, Abdeen Z. Molecular Detection and Identification of Spotted Fever Group Rickettsiae in Ticks Collected from the West Bank, Palestinian Territories. PLoS Negl Trop Dis. 2016 Jan 15;10(1):e0004348. doi: 10.1371/journal.pntd.0004348. PMID: 26771654; PMCID: PMC4714870.
Palestine	All the land	All the land	Rickettsia	goldwasserii	Rhipicephalus	turanicus	Dog	Ereqat S, Nasereddin A, Al-Jawabreh A, Azmi K, Harrus S, Mumcuoglu K, Apanaskevich D, Abdeen Z. Molecular Detection and Identification of Spotted Fever Group Rickettsiae in Ticks Collected from the West Bank, Palestinian Territories. PLoS Negl Trop Dis. 2016 Jan 15;10(1):e0004348. doi: 10.1371/journal.pntd.0004348. PMID: 26771654; PMCID: PMC4714870.
Palestine	All the land	All the land	Rickettsia	goldwasserii	Rhipicephalus	turanicus	Sheep	Ereqat S, Nasereddin A, Al-Jawabreh A, Azmi K, Harrus S, Mumcuoglu K, Apanaskevich D, Abdeen Z. Molecular Detection and Identification of Spotted Fever Group Rickettsiae in Ticks Collected from the West Bank, Palestinian Territories. PLoS Negl Trop Dis. 2016 Jan 15;10(1):e0004348. doi: 10.1371/journal.pntd.0004348. PMID: 26771654; PMCID: PMC4714870.
Russia	Far Eastern Federal District	Far Eastern Federal District	Rickettsia	heilongjiangensis	Haemophysalis	concinna	Questing	Igolkina Y, Rar V, Vysochina N, Ivanov L, Tikunov A, Pukhovskaya N, Epikhina T, Golovljova I, Tikunova N. Genetic variability of Rickettsia spp. in Dermacentor and Haemaphysalis ticks from the Russian Far East. Ticks Tick Borne Dis. 2018 Sep;9(6):1594-1603. doi: 10.1016/j.ttbdis.2018.07.015. Epub 2018 Aug 1. PMID: 30121164.
Russia	Far Eastern Federal District	Far Eastern Federal District	Rickettsia	heilongjiangensis	Haemophysalis	japonica	Questing	Igolkina Y, Rar V, Vysochina N, Ivanov L, Tikunov A, Pukhovskaya N, Epikhina T, Golovljova I, Tikunova N. Genetic variability of Rickettsia spp. in Dermacentor and Haemaphysalis ticks from the Russian Far East. Ticks Tick Borne Dis. 2018 Sep;9(6):1594-1603. doi: 10.1016/j.ttbdis.2018.07.015. Epub 2018 Aug 1. PMID: 30121164.
Russia	Siberian Federal District	Siberian Federal District	Rickettsia	heilongjiangensis	Ixodes	pavlovskyi	Questing	Rar V, Livanova N, Tkachev S, Kaverina G, Tikunov A, Sabitova Y, Igolkina Y, Panov V, Livanov S, Fomenko N, Babkin I, Tikunova N. Detection and genetic characterization of a wide range of infectious agents in Ixodes pavlovskyi ticks in Western Siberia, Russia. Parasit Vectors. 2017 May 25;10(1):258. doi: 10.1186/s13071-017-2186-5. PMID: 28545549; PMCID: PMC5445278.
Russia	Far Eastern Federal District	Far Eastern Federal District	Rickettsia	heilongjiangensis	Ixodes	persulcatus	Questing	Igolkina Y, Bondarenko E, Rar V, Epikhina T, Vysochina N, Pukhovskaya N, Tikunov A, Ivanov L, Golovljova I, Ivanov М, Tikunova N. Genetic variability of Rickettsia spp. in Ixodes persulcatus ticks from continental and island areas of the Russian Far East. Ticks Tick Borne Dis. 2016 Oct;7(6):1284-1289. doi: 10.1016/j.ttbdis.2016.06.005. Epub 2016 Jun 24. PMID: 27424272.
Russia	Siberian Federal District	Siberian Federal District	Rickettsia	heilongjiangensis	Ixodes	persulcatus	Questing	Rar V, Livanova N, Tkachev S, Kaverina G, Tikunov A, Sabitova Y, Igolkina Y, Panov V, Livanov S, Fomenko N, Babkin I, Tikunova N. Detection and genetic characterization of a wide range of infectious agents in Ixodes pavlovskyi ticks in Western Siberia, Russia. Parasit Vectors. 2017 May 25;10(1):258. doi: 10.1186/s13071-017-2186-5. PMID: 28545549; PMCID: PMC5445278.
Italy	Central Italy	Central Italy	Rickettsia	helvetica	Ixodes	acuminatus	Cat	Tomassone L, Grego E, Auricchio D, Iori A, Giannini F, Rambozzi L. Lyme borreliosis spirochetes and spotted fever group rickettsiae in ixodid ticks from Pianosa island, Tuscany Archipelago, Italy. Vector Borne Zoonotic Dis. 2013 Feb;13(2):84-91. doi: 10.1089/vbz.2012.1046. Epub 2013 Jan 5. PMID: 23289398.
Italy	Central Italy	Central Italy	Rickettsia	helvetica	Ixodes	acuminatus	Red pertridge	Tomassone L, Grego E, Auricchio D, Iori A, Giannini F, Rambozzi L. Lyme borreliosis spirochetes and spotted fever group rickettsiae in ixodid ticks from Pianosa island, Tuscany Archipelago, Italy. Vector Borne Zoonotic Dis. 2013 Feb;13(2):84-91. doi: 10.1089/vbz.2012.1046. Epub 2013 Jan 5. PMID: 23289398.
Slovakia	Košice region	Košice region	Rickettsia	helvetica	Hoplopleura	affinis	Rodent	Aleksandravičienė A, Paulauskas A, Stanko M, Fričová J, Radzijevskaja J. New Records of Bartonella spp. and Rickettsia spp. in Lice Collected from Small Rodents. Vector Borne Zoonotic Dis. 2021 May;21(5):342-350. doi: 10.1089/vbz.2020.2722. Epub 2021 Mar 15. PMID: 33728990.
Slovakia	Bratislava/Trnva	Bratislava/Trnva	Rickettsia	helvetica	Laelaps	agilis	Rodent	Miťková K, Berthová L, Kalúz S, Kazimírová M, Burdová L, Kocianová E. First detections of Rickettsia helvetica and R. monacensis in ectoparasitic mites (Laelapidae and Trombiculidae) infesting rodents in south-western Slovakia. Parasitol Res. 2015 Jul;114(7):2465-72. doi: 10.1007/s00436-015-4443-x. Epub 2015 Apr 7. PMID: 25843569.
Lithuania	Klaipèda	Klaipèda	Rickettsia	helvetica	Laelaps	agilis	Rodent	Radzijevskaja J, Kaminskienė E, Lipatova I, Mardosaitė-Busaitienė D, Balčiauskas L, Stanko M, Paulauskas A. Prevalence and diversity of Rickettsia species in ectoparasites collected from small rodents in Lithuania. Parasit Vectors. 2018 Jun 28;11(1):375. doi: 10.1186/s13071-018-2947-9. PMID: 29954410; PMCID: PMC6025725.
Slovakia	Košice region	Košice region	Rickettsia	helvetica	Laelaps	agilis	Rodent	Špitalská E, Kraljik J, Miklisová D, Boldišová E, Sparagano OAE, Stanko M. Circulation of Rickettsia species and rickettsial endosymbionts among small mammals and their ectoparasites in Eastern Slovakia. Parasitol Res. 2020 Jul;119(7):2047-2057. doi: 10.1007/s00436-020-06701-8. Epub 2020 May 8. PMID: 32382991.
Slovakia	Košice region	Košice region	Rickettsia	helvetica	Ctenophthalamus	agyrtes	Rodent	Heglasová I, Víchová B, Stanko M. Detection of Rickettsia spp. in Fleas Collected from Small Mammals in Slovakia, Central Europe. Vector Borne Zoonotic Dis. 2020 Sep;20(9):652-656. doi: 10.1089/vbz.2019.2567. Epub 2020 May 4. PMID: 32366189.
Lithuania	Klaipèda	Klaipèda	Rickettsia	helvetica	Ctenophthalamus	agyrtes	Rodent	Radzijevskaja J, Kaminskienė E, Lipatova I, Mardosaitė-Busaitienė D, Balčiauskas L, Stanko M, Paulauskas A. Prevalence and diversity of Rickettsia species in ectoparasites collected from small rodents in Lithuania. Parasit Vectors. 2018 Jun 28;11(1):375. doi: 10.1186/s13071-018-2947-9. PMID: 29954410; PMCID: PMC6025725.
Slovakia	Not defined	Not defined	Rickettsia	helvetica	Ctenophthalmus	agyrtes	Rodent	Špitalská E, Boldiš V, Mošanský L, Sparagano O, Stanko M. Rickettsia species in fleas collected from small mammals in Slovakia. Parasitol Res. 2015 Nov;114(11):4333-9. doi: 10.1007/s00436-015-4713-7. Epub 2015 Sep 8. PMID: 26346455.
Romania	Constata	Constata	Rickettsia	helvetica	Ixodes	arboricola	Bird	Mărcuţan ID, Kalmár Z, Ionică AM, D'Amico G, Mihalca AD, Vasile C, Sándor AD. Spotted fever group rickettsiae in ticks of migratory birds in Romania. Parasit Vectors. 2016 May 20;9(1):294. doi: 10.1186/s13071-016-1565-7. PMID: 27207258; PMCID: PMC4875720.
Georgia	Guria	Guria	Rickettsia	helvetica	Ixodes	caledonicus	Not defined	Sukhiashvili R, Zhgenti E, Khmaladze E, Burjanadze I, Imnadze P, Jiang J, St John H, Farris CM, Gallagher T, Obiso RJ, Richards AL. Identification and distribution of nine tick-borne spotted fever group Rickettsiae in the Country of Georgia. Ticks Tick Borne Dis. 2020 Sep;11(5):101470. doi: 10.1016/j.ttbdis.2020.101470. Epub 2020 May 23. PMID: 32723640.
Hungary	North Hungary	North Hungary	Rickettsia	helvetica	Haemophysalis	concinna	Migratory bird	Hornok S, Csörgő T, de la Fuente J, Gyuranecz M, Privigyei C, Meli ML, Kreizinger Z, Gönczi E, Fernández de Mera IG, Hofmann-Lehmann R. Synanthropic birds associated with high prevalence of tick-borne rickettsiae and with the first detection of Rickettsia aeschlimannii in Hungary. Vector Borne Zoonotic Dis. 2013 Feb;13(2):77-83. doi: 10.1089/vbz.2012.1032. Epub 2013 Jan 5. PMID: 23289394.
Hungary	North Hungary	North Hungary	Rickettsia	helvetica	Haemophysalis	concinna	Migratory bird	Hornok S, Kováts D, Csörgő T, Meli ML, Gönczi E, Hadnagy Z, Takács N, Farkas R, Hofmann-Lehmann R. Birds as potential reservoirs of tick-borne pathogens: first evidence of bacteraemia with Rickettsia helvetica. Parasit Vectors. 2014 Mar 28;7:128. doi: 10.1186/1756-3305-7-128. PMID: 24679245; PMCID: PMC3976504.
Austria	Lower Austria	Lower Austria	Rickettsia	helvetica	Haemophysalis	concinna	Dog	Wijnveld M, Schötta AM, Stelzer T, Duscher G, Leschnik M, Stockinger H, Lindgren PE, Stanek G. Novel Protozoans in Austria Revealed through the Use of Dogs as Sentinels for Ticks and Tick-Borne Pathogens. Microorganisms. 2021 Jun 28;9(7):1392. doi: 10.3390/microorganisms9071392. PMID: 34203236; PMCID: PMC8306317.
Hungary	Central Hungary	Central Hungary	Rickettsia	helvetica	Archaeopsylla	erinacei	Hedgehog	Hornok S, Földvári G, Rigó K, Meli ML, Tóth M, Molnár V, Gönczi E, Farkas R, Hofmann-Lehmann R. Vector-borne agents detected in fleas of the northern white-breasted hedgehog. Vector Borne Zoonotic Dis. 2014 Jan;14(1):74-6. doi: 10.1089/vbz.2013.1387. Epub 2013 Dec 20. PMID: 24359423.
Italy	Major islands	Major islands	Rickettsia	helvetica	Ixodes	festai	Cat	Chisu V, Loi F, Foxi C, Chessa G, Masu G, Rolesu S, Masala G. Coexistence of Tick-Borne Pathogens in Ticks Collected from their Hosts in Sardinia: an Update. Acta Parasitol. 2020 Dec;65(4):999-1004. doi: 10.1007/s11686-020-00240-z. Epub 2020 Jun 15. PMID: 32557083.
Italy	Major islands	Major islands	Rickettsia	helvetica	Ixodes	festai	Hedgehog	Chisu V, Leulmi H, Masala G, Piredda M, Foxi C, Parola P. Detection of Rickettsia hoogstraalii, Rickettsia helvetica, Rickettsia massiliae, Rickettsia slovaca and Rickettsia aeschlimannii in ticks from Sardinia, Italy. Ticks Tick Borne Dis. 2017 Mar;8(3):347-352. doi: 10.1016/j.ttbdis.2016.12.007. Epub 2016 Dec 15. PMID: 28110915.
Italy	Major islands	Major islands	Rickettsia	helvetica	Ixodes	festai	Hedgehog	Chisu V, Foxi C, Mannu R, Satta G, Masala G. A five-year survey of tick species and identification of tick-borne bacteria in Sardinia, Italy. Ticks Tick Borne Dis. 2018 Mar;9(3):678-681. doi: 10.1016/j.ttbdis.2018.02.008. Epub 2018 Feb 17. PMID: 29477960.
Poland	Northwest Poland	Northwest Poland	Rickettsia	helvetica	Lipoptena	fortisetosa	Deer	Gałęcki R, Jaroszewski J, Bakuła T, Galon EM, Xuan X. Molecular Detection of Selected Pathogens with Zoonotic Potential in Deer Keds (Lipoptena fortisetosa). Pathogens. 2021 Mar 10;10(3):324. doi: 10.3390/pathogens10030324. PMID: 33801932; PMCID: PMC7999563.
Lithuania	Klaipèda	Klaipèda	Rickettsia	helvetica	Myonissus	gigas	Rodent	Radzijevskaja J, Kaminskienė E, Lipatova I, Mardosaitė-Busaitienė D, Balčiauskas L, Stanko M, Paulauskas A. Prevalence and diversity of Rickettsia species in ectoparasites collected from small rodents in Lithuania. Parasit Vectors. 2018 Jun 28;11(1):375. doi: 10.1186/s13071-018-2947-9. PMID: 29954410; PMCID: PMC6025725.
Belgium	Flamish region	Flamish region	Rickettsia	helvetica	Ixodes	hexagonus	Cat	Claerebout E, Losson B, Cochez C, Casaert S, Dalemans AC, De Cat A, Madder M, Saegerman C, Heyman P, Lempereur L. Ticks and associated pathogens collected from dogs and cats in Belgium. Parasit Vectors. 2013 Jun 19;6:183. doi: 10.1186/1756-3305-6-183. PMID: 23777784; PMCID: PMC3688525.
Romania	Cluj-Napoca	Cluj-Napoca	Rickettsia	helvetica	Ixodes	hexagonus	Hedgehog	Borşan SD, Ionică AM, Galon C, Toma-Naic A, Peştean C, Sándor AD, Moutailler S, Mihalca AD. High Diversity, Prevalence, and Co-infection Rates of Tick-Borne Pathogens in Ticks and Wildlife Hosts in an Urban Area in Romania. Front Microbiol. 2021 Mar 9;12:645002. doi: 10.3389/fmicb.2021.645002. PMID: 33767683; PMCID: PMC7985354.
Belgium	Flamish region	Flamish region	Rickettsia	helvetica	Ixodes	hexagonus	Dog	Claerebout E, Losson B, Cochez C, Casaert S, Dalemans AC, De Cat A, Madder M, Saegerman C, Heyman P, Lempereur L. Ticks and associated pathogens collected from dogs and cats in Belgium. Parasit Vectors. 2013 Jun 19;6:183. doi: 10.1186/1756-3305-6-183. PMID: 23777784; PMCID: PMC3688525.
Belgium	Flemish region	Flemish region	Rickettsia	helvetica	Ixodes	hexagonus	Hedgehog	Jahfari S, Ruyts SC, Frazer-Mendelewska E, Jaarsma R, Verheyen K, Sprong H. Melting pot of tick-borne zoonoses: the European hedgehog contributes to the maintenance of various tick-borne diseases in natural cycles urban and suburban areas. Parasit Vectors. 2017 Mar 7;10(1):134. doi: 10.1186/s13071-017-2065-0. PMID: 28270232; PMCID: PMC5341398.
Germany	Berlin/Brandeburg	Berlin/Brandeburg	Rickettsia	helvetica	Ixodes	hexagonus	Dog	Schreiber C, Krücken J, Beck S, Maaz D, Pachnicke S, Krieger K, Gross M, Kohn B, von Samson-Himmelstjerna G. Pathogens in ticks collected from dogs in Berlin/Brandenburg, Germany. Parasit Vectors. 2014 Dec 2;7:535. doi: 10.1186/s13071-014-0535-1. PMID: 25441762; PMCID: PMC4262381.
Germany	Baden-Wuerttemberg	Baden-Wuerttemberg	Rickettsia	helvetica	Ixodes	hexagonus	Hedgehog	Speck S, Perseke L, Petney T, Skuballa J, Pfäffle M, Taraschewski H, Bunnell T, Essbauer S, Dobler G. Detection of Rickettsia helvetica in ticks collected from European hedgehogs (Erinaceus europaeus, Linnaeus, 1758). Ticks Tick Borne Dis. 2013 Apr;4(3):222-6. doi: 10.1016/j.ttbdis.2012.11.003. Epub 2013 Jan 19. PMID: 23337491.
Germany	Brandeburg	Brandeburg	Rickettsia	helvetica	Ixodes	hexagonus	Hedgehog	Speck S, Perseke L, Petney T, Skuballa J, Pfäffle M, Taraschewski H, Bunnell T, Essbauer S, Dobler G. Detection of Rickettsia helvetica in ticks collected from European hedgehogs (Erinaceus europaeus, Linnaeus, 1758). Ticks Tick Borne Dis. 2013 Apr;4(3):222-6. doi: 10.1016/j.ttbdis.2012.11.003. Epub 2013 Jan 19. PMID: 23337491.
Germany	Hamburg	Hamburg	Rickettsia	helvetica	Ixodes	hexagonus	Hedgehog	Speck S, Perseke L, Petney T, Skuballa J, Pfäffle M, Taraschewski H, Bunnell T, Essbauer S, Dobler G. Detection of Rickettsia helvetica in ticks collected from European hedgehogs (Erinaceus europaeus, Linnaeus, 1758). Ticks Tick Borne Dis. 2013 Apr;4(3):222-6. doi: 10.1016/j.ttbdis.2012.11.003. Epub 2013 Jan 19. PMID: 23337491.
Germany	Rhineland-Palatinate	Rhineland-Palatinate	Rickettsia	helvetica	Ixodes	hexagonus	Hedgehog	Speck S, Perseke L, Petney T, Skuballa J, Pfäffle M, Taraschewski H, Bunnell T, Essbauer S, Dobler G. Detection of Rickettsia helvetica in ticks collected from European hedgehogs (Erinaceus europaeus, Linnaeus, 1758). Ticks Tick Borne Dis. 2013 Apr;4(3):222-6. doi: 10.1016/j.ttbdis.2012.11.003. Epub 2013 Jan 19. PMID: 23337491.
Hungary	Budapest	Budapest	Rickettsia	helvetica	Ixodes	hexagonus	Rodent	Tick-borne bacteria in urban road-killed mammals
Hungary	Budapest	Budapest	Rickettsia	helvetica	Ixodes	hexagonus	Roe deer	Tick-borne bacteria in urban road-killed mammals
Hungary	Budapest	Budapest	Rickettsia	helvetica	Ixodes	hexagonus	Hedgehog	Tick-borne bacteria in urban road-killed mammals
Hungary	Budapest	Budapest	Rickettsia	helvetica	Ixodes	hexagonus	Mustelid	Tick-borne bacteria in urban road-killed mammals
Slovakia	Bratislava	Bratislava	Rickettsia	helvetica	Ixodiphagus	hookeri	I. ricinus	Bohacsova M, Mediannikov O, Kazimirova M, Raoult D, Sekeyova Z. Arsenophonus nasoniae and Rickettsiae Infection of Ixodes ricinus Due to Parasitic Wasp Ixodiphagus hookeri. PLoS One. 2016 Feb 22;11(2):e0149950. doi: 10.1371/journal.pone.0149950. PMID: 26901622; PMCID: PMC4762546.
Germany	Lower Saxony	Lower Saxony	Rickettsia	helvetica	Ixodes	inopinatus	Questing	Knoll S, Springer A, Hauck D, Schunack B, Pachnicke S, Strube C. Regional, seasonal, biennial and landscape-associated distribution of Anaplasma phagocytophilum and Rickettsia spp. infections in Ixodes ticks in northern Germany and implications for risk assessment at larger spatial scales. Ticks Tick Borne Dis. 2021 May;12(3):101657. doi: 10.1016/j.ttbdis.2021.101657. Epub 2021 Jan 19. PMID: 3352…
Slovakia	Košice region	Košice region	Rickettsia	helvetica	Laelaps	jettmari	Rodent	Špitalská E, Kraljik J, Miklisová D, Boldišová E, Sparagano OAE, Stanko M. Circulation of Rickettsia species and rickettsial endosymbionts among small mammals and their ectoparasites in Eastern Slovakia. Parasitol Res. 2020 Jul;119(7):2047-2057. doi: 10.1007/s00436-020-06701-8. Epub 2020 May 8. PMID: 32382991.
Portugal	Alentejo	Alentejo	Rickettsia	helvetica	Hyalomma	lusitanicum	Wild boar	Pereira A, Parreira R, Cotão AJ, Nunes M, Vieira ML, Azevedo F, Campino L, Maia C. Tick-borne bacteria and protozoa detected in ticks collected from domestic animals and wildlife in central and southern Portugal. Ticks Tick Borne Dis. 2018 Feb;9(2):225-234. doi: 10.1016/j.ttbdis.2017.09.008. Epub 2017 Sep 20. PMID: 28958791.
Slovakia	Bratislava/Trnva	Bratislava/Trnva	Rickettsia	helvetica	Haemogamasus	nidi	Rodent	Miťková K, Berthová L, Kalúz S, Kazimírová M, Burdová L, Kocianová E. First detections of Rickettsia helvetica and R. monacensis in ectoparasitic mites (Laelapidae and Trombiculidae) infesting rodents in south-western Slovakia. Parasitol Res. 2015 Jul;114(7):2465-72. doi: 10.1007/s00436-015-4443-x. Epub 2015 Apr 7. PMID: 25843569.
Slovakia	Košice region	Košice region	Rickettsia	helvetica	Haemogamasus	nidi	Rodent	Špitalská E, Kraljik J, Miklisová D, Boldišová E, Sparagano OAE, Stanko M. Circulation of Rickettsia species and rickettsial endosymbionts among small mammals and their ectoparasites in Eastern Slovakia. Parasitol Res. 2020 Jul;119(7):2047-2057. doi: 10.1007/s00436-020-06701-8. Epub 2020 May 8. PMID: 32382991.
Romania	Banat	Banat	Rickettsia	helvetica	Not clearly defined	Not clearly defined	Not defined	Andersson MO, Tolf C, Tamba P, Stefanache M, Radbea G, Frangoulidis D, Tomaso H, Waldenström J, Dobler G, Chitimia-Dobler L. Molecular survey of neglected bacterial pathogens reveals an abundant diversity of species and genotypes in ticks collected from animal hosts across Romania. Parasit Vectors. 2018 Mar 20;11(1):144. doi: 10.1186/s13071-018-2756-1. PMID: 29554947; PMCID: PMC5859542.
Romania	Bucovina	Bucovina	Rickettsia	helvetica	Not clearly defined	Not clearly defined	Not defined	Andersson MO, Tolf C, Tamba P, Stefanache M, Radbea G, Frangoulidis D, Tomaso H, Waldenström J, Dobler G, Chitimia-Dobler L. Molecular survey of neglected bacterial pathogens reveals an abundant diversity of species and genotypes in ticks collected from animal hosts across Romania. Parasit Vectors. 2018 Mar 20;11(1):144. doi: 10.1186/s13071-018-2756-1. PMID: 29554947; PMCID: PMC5859542.
Romania	Crisana	Crisana	Rickettsia	helvetica	Not clearly defined	Not clearly defined	Not defined	Andersson MO, Tolf C, Tamba P, Stefanache M, Radbea G, Frangoulidis D, Tomaso H, Waldenström J, Dobler G, Chitimia-Dobler L. Molecular survey of neglected bacterial pathogens reveals an abundant diversity of species and genotypes in ticks collected from animal hosts across Romania. Parasit Vectors. 2018 Mar 20;11(1):144. doi: 10.1186/s13071-018-2756-1. PMID: 29554947; PMCID: PMC5859542.
Romania	Muntenia	Muntenia	Rickettsia	helvetica	Not clearly defined	Not clearly defined	Not defined	Andersson MO, Tolf C, Tamba P, Stefanache M, Radbea G, Frangoulidis D, Tomaso H, Waldenström J, Dobler G, Chitimia-Dobler L. Molecular survey of neglected bacterial pathogens reveals an abundant diversity of species and genotypes in ticks collected from animal hosts across Romania. Parasit Vectors. 2018 Mar 20;11(1):144. doi: 10.1186/s13071-018-2756-1. PMID: 29554947; PMCID: PMC5859542.
Romania	Murames	Murames	Rickettsia	helvetica	Not clearly defined	Not clearly defined	Not defined	Andersson MO, Tolf C, Tamba P, Stefanache M, Radbea G, Frangoulidis D, Tomaso H, Waldenström J, Dobler G, Chitimia-Dobler L. Molecular survey of neglected bacterial pathogens reveals an abundant diversity of species and genotypes in ticks collected from animal hosts across Romania. Parasit Vectors. 2018 Mar 20;11(1):144. doi: 10.1186/s13071-018-2756-1. PMID: 29554947; PMCID: PMC5859542.
Romania	Oltenia	Oltenia	Rickettsia	helvetica	Not clearly defined	Not clearly defined	Not defined	Andersson MO, Tolf C, Tamba P, Stefanache M, Radbea G, Frangoulidis D, Tomaso H, Waldenström J, Dobler G, Chitimia-Dobler L. Molecular survey of neglected bacterial pathogens reveals an abundant diversity of species and genotypes in ticks collected from animal hosts across Romania. Parasit Vectors. 2018 Mar 20;11(1):144. doi: 10.1186/s13071-018-2756-1. PMID: 29554947; PMCID: PMC5859542.
Russia	Siberian Federal District	Siberian Federal District	Rickettsia	helvetica	Ixodes	pavlovskyi	Questing	Rar V, Livanova N, Tkachev S, Kaverina G, Tikunov A, Sabitova Y, Igolkina Y, Panov V, Livanov S, Fomenko N, Babkin I, Tikunova N. Detection and genetic characterization of a wide range of infectious agents in Ixodes pavlovskyi ticks in Western Siberia, Russia. Parasit Vectors. 2017 May 25;10(1):258. doi: 10.1186/s13071-017-2186-5. PMID: 28545549; PMCID: PMC5445278.
Latvia	Kurzeme region	Kurzeme region	Rickettsia	helvetica	Ixodes	persulcatus	Dog	Namina A, Capligina V, Seleznova M, Krumins R, Aleinikova D, Kivrane A, Akopjana S, Lazovska M, Berzina I, Ranka R. Tick-borne pathogens in ticks collected from dogs, Latvia, 2011-2016. BMC Vet Res. 2019 Nov 6;15(1):398. doi: 10.1186/s12917-019-2149-5. PMID: 31694625; PMCID: PMC6836430.
Latvia	Latgale region	Latgale region	Rickettsia	helvetica	Ixodes	persulcatus	Dog	Namina A, Capligina V, Seleznova M, Krumins R, Aleinikova D, Kivrane A, Akopjana S, Lazovska M, Berzina I, Ranka R. Tick-borne pathogens in ticks collected from dogs, Latvia, 2011-2016. BMC Vet Res. 2019 Nov 6;15(1):398. doi: 10.1186/s12917-019-2149-5. PMID: 31694625; PMCID: PMC6836430.
Latvia	Riga region	Riga region	Rickettsia	helvetica	Ixodes	persulcatus	Dog	Namina A, Capligina V, Seleznova M, Krumins R, Aleinikova D, Kivrane A, Akopjana S, Lazovska M, Berzina I, Ranka R. Tick-borne pathogens in ticks collected from dogs, Latvia, 2011-2016. BMC Vet Res. 2019 Nov 6;15(1):398. doi: 10.1186/s12917-019-2149-5. PMID: 31694625; PMCID: PMC6836430.
Latvia	Vidzeme region	Vidzeme region	Rickettsia	helvetica	Ixodes	persulcatus	Dog	Namina A, Capligina V, Seleznova M, Krumins R, Aleinikova D, Kivrane A, Akopjana S, Lazovska M, Berzina I, Ranka R. Tick-borne pathogens in ticks collected from dogs, Latvia, 2011-2016. BMC Vet Res. 2019 Nov 6;15(1):398. doi: 10.1186/s12917-019-2149-5. PMID: 31694625; PMCID: PMC6836430.
Latvia	Zemgale region	Zemgale region	Rickettsia	helvetica	Ixodes	persulcatus	Dog	Namina A, Capligina V, Seleznova M, Krumins R, Aleinikova D, Kivrane A, Akopjana S, Lazovska M, Berzina I, Ranka R. Tick-borne pathogens in ticks collected from dogs, Latvia, 2011-2016. BMC Vet Res. 2019 Nov 6;15(1):398. doi: 10.1186/s12917-019-2149-5. PMID: 31694625; PMCID: PMC6836430.
Latvia	Latgale region	Latgale region	Rickettsia	helvetica	Ixodes	persulcatus	Questing	Capligina V, Seleznova M, Akopjana S, Freimane L, Lazovska M, Krumins R, Kivrane A, Namina A, Aleinikova D, Kimsis J, Kazarina A, Igumnova V, Bormane A, Ranka R. Large-scale countrywide screening for tick-borne pathogens in field-collected ticks in Latvia during 2017-2019. Parasit Vectors. 2020 Jul 14;13(1):351. doi: 10.1186/s13071-020-04219-7. PMID: 32665019; PMCID: PMC7362577.
Latvia	Vidzeme region	Vidzeme region	Rickettsia	helvetica	Ixodes	persulcatus	Questing	Capligina V, Seleznova M, Akopjana S, Freimane L, Lazovska M, Krumins R, Kivrane A, Namina A, Aleinikova D, Kimsis J, Kazarina A, Igumnova V, Bormane A, Ranka R. Large-scale countrywide screening for tick-borne pathogens in field-collected ticks in Latvia during 2017-2019. Parasit Vectors. 2020 Jul 14;13(1):351. doi: 10.1186/s13071-020-04219-7. PMID: 32665019; PMCID: PMC7362577.
Russia	Far Eastern Federal District	Far Eastern Federal District	Rickettsia	helvetica	Ixodes	persulcatus	Questing	Igolkina Y, Bondarenko E, Rar V, Epikhina T, Vysochina N, Pukhovskaya N, Tikunov A, Ivanov L, Golovljova I, Ivanov М, Tikunova N. Genetic variability of Rickettsia spp. in Ixodes persulcatus ticks from continental and island areas of the Russian Far East. Ticks Tick Borne Dis. 2016 Oct;7(6):1284-1289. doi: 10.1016/j.ttbdis.2016.06.005. Epub 2016 Jun 24. PMID: 27424272.
Sweden	Norrland	Norrland	Rickettsia	helvetica	Ixodes	persulcatus	Questing	Jaenson TGT, Wilhelmsson P. First records of tick-borne pathogens in populations of the taiga tick Ixodes persulcatus in Sweden. Parasit Vectors. 2019 Nov 28;12(1):559. doi: 10.1186/s13071-019-3813-0. PMID: 31775857; PMCID: PMC6882324.
Russia	Northwestern Federla District	Northwestern Federla District	Rickettsia	helvetica	Ixodes	persulcatus	Questing	Kartashov MY, Glushkova LI, Mikryukova TP, Korabelnikov IV, Egorova YI, Tupota NL, Protopopova EV, Konovalova SN, Ternovoi VA, Loktev VB. Detection of Rickettsia helvetica and Candidatus R. tarasevichiae DNA in Ixodes persulcatus ticks collected in Northeastern European Russia (Komi Republic). Ticks Tick Borne Dis. 2017 Jun;8(4):588-592. doi: 10.1016/j.ttbdis.2017.04.001. Epub 2017 Apr 6. PMID: 2…
Estonia	Ida-Virumaa	Ida-Virumaa	Rickettsia	helvetica	Ixodes	persulcatus	Questing	Katargina O, Geller J, Ivanova A, Värv K, Tefanova V, Vene S, Lundkvist Å, Golovljova I. Detection and identification of Rickettsia species in Ixodes tick populations from Estonia. Ticks Tick Borne Dis. 2015 Sep;6(6):689-94. doi: 10.1016/j.ttbdis.2015.06.001. Epub 2015 Jun 11. PMID: 26096853.
Estonia	Tartumaa	Tartumaa	Rickettsia	helvetica	Ixodes	persulcatus	Questing	Katargina O, Geller J, Ivanova A, Värv K, Tefanova V, Vene S, Lundkvist Å, Golovljova I. Detection and identification of Rickettsia species in Ixodes tick populations from Estonia. Ticks Tick Borne Dis. 2015 Sep;6(6):689-94. doi: 10.1016/j.ttbdis.2015.06.001. Epub 2015 Jun 11. PMID: 26096853.
Estonia	Võrumaa/Valgamaa	Võrumaa/Valgamaa	Rickettsia	helvetica	Ixodes	persulcatus	Questing	Katargina O, Geller J, Ivanova A, Värv K, Tefanova V, Vene S, Lundkvist Å, Golovljova I. Detection and identification of Rickettsia species in Ixodes tick populations from Estonia. Ticks Tick Borne Dis. 2015 Sep;6(6):689-94. doi: 10.1016/j.ttbdis.2015.06.001. Epub 2015 Jun 11. PMID: 26096853.
Finland	Central Finland	Central Finland	Rickettsia	helvetica	Ixodes	persulcatus	Questing	Laaksonen M, Klemola T, Feuth E, Sormunen JJ, Puisto A, Mäkelä S, Penttinen R, Ruohomäki K, Hänninen J, Sääksjärvi IE, Vuorinen I, Sprong H, Hytönen J, Vesterinen EJ. Tick-borne pathogens in Finland: comparison of Ixodes ricinus and I. persulcatus in sympatric and parapatric areas. Parasit Vectors. 2018 Oct 24;11(1):556. doi: 10.1186/s13071-018-3131-y. PMID: 30355331; PMCID: PMC6201636.
Finland	North Ostrobothnia	North Ostrobothnia	Rickettsia	helvetica	Ixodes	persulcatus	Questing	Laaksonen M, Klemola T, Feuth E, Sormunen JJ, Puisto A, Mäkelä S, Penttinen R, Ruohomäki K, Hänninen J, Sääksjärvi IE, Vuorinen I, Sprong H, Hytönen J, Vesterinen EJ. Tick-borne pathogens in Finland: comparison of Ixodes ricinus and I. persulcatus in sympatric and parapatric areas. Parasit Vectors. 2018 Oct 24;11(1):556. doi: 10.1186/s13071-018-3131-y. PMID: 30355331; PMCID: PMC6201636.
Finland	South Finland	South Finland	Rickettsia	helvetica	Ixodes	persulcatus	Questing	Laaksonen M, Klemola T, Feuth E, Sormunen JJ, Puisto A, Mäkelä S, Penttinen R, Ruohomäki K, Hänninen J, Sääksjärvi IE, Vuorinen I, Sprong H, Hytönen J, Vesterinen EJ. Tick-borne pathogens in Finland: comparison of Ixodes ricinus and I. persulcatus in sympatric and parapatric areas. Parasit Vectors. 2018 Oct 24;11(1):556. doi: 10.1186/s13071-018-3131-y. PMID: 30355331; PMCID: PMC6201636.
Russia	Siberian Federal District	Siberian Federal District	Rickettsia	helvetica	Ixodes	persulcatus	Questing	Rar V, Livanova N, Tkachev S, Kaverina G, Tikunov A, Sabitova Y, Igolkina Y, Panov V, Livanov S, Fomenko N, Babkin I, Tikunova N. Detection and genetic characterization of a wide range of infectious agents in Ixodes pavlovskyi ticks in Western Siberia, Russia. Parasit Vectors. 2017 May 25;10(1):258. doi: 10.1186/s13071-017-2186-5. PMID: 28545549; PMCID: PMC5445278.
Finland	Åland	Åland	Rickettsia	helvetica	Ixodes	persulcatus	Questing	Sormunen JJ, Andersson T, Aspi J, Bäck J, Cederberg T, Haavisto N, Halonen H, Hänninen J, Inkinen J, Kulha N, Laaksonen M, Loehr J, Mäkelä S, Mäkinen K, Norkko J, Paavola R, Pajala P, Petäjä T, Puisto A, Sippola E, Snickars M, Sundell J, Tanski N, Uotila A, Vesilahti EM, Vesterinen EJ, Vuorenmaa S, Ylönen H, Ylönen J, Klemola T. Monitoring of ticks and tick-borne pathogens through a nationwide re…
Finland	Lapland	Lapland	Rickettsia	helvetica	Ixodes	persulcatus	Questing	Sormunen JJ, Andersson T, Aspi J, Bäck J, Cederberg T, Haavisto N, Halonen H, Hänninen J, Inkinen J, Kulha N, Laaksonen M, Loehr J, Mäkelä S, Mäkinen K, Norkko J, Paavola R, Pajala P, Petäjä T, Puisto A, Sippola E, Snickars M, Sundell J, Tanski N, Uotila A, Vesilahti EM, Vesterinen EJ, Vuorenmaa S, Ylönen H, Ylönen J, Klemola T. Monitoring of ticks and tick-borne pathogens through a nationwide re…
Finland	Uusimaa	Uusimaa	Rickettsia	helvetica	Ixodes	persulcatus	Questing	Sormunen JJ, Andersson T, Aspi J, Bäck J, Cederberg T, Haavisto N, Halonen H, Hänninen J, Inkinen J, Kulha N, Laaksonen M, Loehr J, Mäkelä S, Mäkinen K, Norkko J, Paavola R, Pajala P, Petäjä T, Puisto A, Sippola E, Snickars M, Sundell J, Tanski N, Uotila A, Vesilahti EM, Vesterinen EJ, Vuorenmaa S, Ylönen H, Ylönen J, Klemola T. Monitoring of ticks and tick-borne pathogens through a nationwide re…
Romania	Cluj-Napoca	Cluj-Napoca	Rickettsia	helvetica	Haemophysalis	punctata	Questing	Borşan SD, Ionică AM, Galon C, Toma-Naic A, Peştean C, Sándor AD, Moutailler S, Mihalca AD. High Diversity, Prevalence, and Co-infection Rates of Tick-Borne Pathogens in Ticks and Wildlife Hosts in an Urban Area in Romania. Front Microbiol. 2021 Mar 9;12:645002. doi: 10.3389/fmicb.2021.645002. PMID: 33767683; PMCID: PMC7985354.
Romania	Constata	Constata	Rickettsia	helvetica	Ixodes	redikorzevi	Bird	Mărcuţan ID, Kalmár Z, Ionică AM, D'Amico G, Mihalca AD, Vasile C, Sándor AD. Spotted fever group rickettsiae in ticks of migratory birds in Romania. Parasit Vectors. 2016 May 20;9(1):294. doi: 10.1186/s13071-016-1565-7. PMID: 27207258; PMCID: PMC4875720.
Belarus	Not defined	Not defined	Rickettsia	helvetica	Dermacentor	reticulatus	Dog	Reye AL, Stegniy V, Mishaeva NP, Velhin S, Hübschen JM, Ignatyev G, Muller CP. Prevalence of tick-borne pathogens in Ixodes ricinus and Dermacentor reticulatus ticks from different geographical locations in Belarus. PLoS One. 2013;8(1):e54476. doi: 10.1371/journal.pone.0054476. Epub 2013 Jan 22. PMID: 23349900; PMCID: PMC3551763.
Poland	Western Poland	Western Poland	Rickettsia	helvetica	Dermacentor	reticulatus	Rodent	Dwużnik-Szarek D, Mierzejewska EJ, Alsarraf M, Alsarraf M, Bajer A. Pathogens detected in the tick Haemaphysalis concinna in Western Poland: known and unknown threats. Exp Appl Acarol. 2021 Aug;84(4):769-783. doi: 10.1007/s10493-021-00647-x. Epub 2021 Aug 11. PMID: 34379235; PMCID: PMC8367898.
Latvia	Kurzeme region	Kurzeme region	Rickettsia	helvetica	Dermacentor	reticulatus	Questing	Capligina V, Seleznova M, Akopjana S, Freimane L, Lazovska M, Krumins R, Kivrane A, Namina A, Aleinikova D, Kimsis J, Kazarina A, Igumnova V, Bormane A, Ranka R. Large-scale countrywide screening for tick-borne pathogens in field-collected ticks in Latvia during 2017-2019. Parasit Vectors. 2020 Jul 14;13(1):351. doi: 10.1186/s13071-020-04219-7. PMID: 32665019; PMCID: PMC7362577.
Latvia	Zemgale region	Zemgale region	Rickettsia	helvetica	Dermacentor	reticulatus	Questing	Capligina V, Seleznova M, Akopjana S, Freimane L, Lazovska M, Krumins R, Kivrane A, Namina A, Aleinikova D, Kimsis J, Kazarina A, Igumnova V, Bormane A, Ranka R. Large-scale countrywide screening for tick-borne pathogens in field-collected ticks in Latvia during 2017-2019. Parasit Vectors. 2020 Jul 14;13(1):351. doi: 10.1186/s13071-020-04219-7. PMID: 32665019; PMCID: PMC7362577.
Austria	Lower Austria	Lower Austria	Rickettsia	helvetica	Dermacentor	reticulatus	Dog	Wijnveld M, Schötta AM, Stelzer T, Duscher G, Leschnik M, Stockinger H, Lindgren PE, Stanek G. Novel Protozoans in Austria Revealed through the Use of Dogs as Sentinels for Ticks and Tick-Borne Pathogens. Microorganisms. 2021 Jun 28;9(7):1392. doi: 10.3390/microorganisms9071392. PMID: 34203236; PMCID: PMC8306317.
Hungary	Central Hungary	Central Hungary	Rickettsia	helvetica	Dermacentor	reticulatus	Questing	Seasonally biased or single-habitat sampling is not informative on the real prevalence of Dermacentor reticulatus-borne rickettsiae - A pilot study
UK	Wales	Wales	Rickettsia	helvetica	Dermacentor	reticulatus	Questing	Tijsse-Klasen E, Hansford KM, Jahfari S, Phipps P, Sprong H, Medlock JM. Spotted fever group rickettsiae in Dermacentor reticulatus and Haemaphysalis punctata ticks in the UK. Parasit Vectors. 2013 Jul 19;6:212. doi: 10.1186/1756-3305-6-212. PMID: 23870197; PMCID: PMC3725166.
Belarus	Grodno	Grodno	Rickettsia	helvetica	Dermacentor	reticulatus	Questing	Reye AL, Stegniy V, Mishaeva NP, Velhin S, Hübschen JM, Ignatyev G, Muller CP. Prevalence of tick-borne pathogens in Ixodes ricinus and Dermacentor reticulatus ticks from different geographical locations in Belarus. PLoS One. 2013;8(1):e54476. doi: 10.1371/journal.pone.0054476. Epub 2013 Jan 22. PMID: 23349900; PMCID: PMC3551763.
Czech-Rep.	South Moravia	South Moravia	Rickettsia	helvetica	Dermacentor	reticulatus	Questing	Rudolf I, Venclíková K, Blažejová H, Betášová L, Mendel J, Hubálek Z, Parola P. First report of Rickettsia raoultii and Rickettsia helvetica in Dermacentor reticulatus ticks from the Czech Republic. Ticks Tick Borne Dis. 2016 Oct;7(6):1222-1224. doi: 10.1016/j.ttbdis.2016.07.011. Epub 2016 Jul 21. PMID: 27473853.
Belgium	Flemish region	Flemish region	Rickettsia	helvetica	Dermacentor	reticulatus	Questing	Sprong H, Fonville M, Docters van Leeuwen A, Devillers E, Ibañez-Justicia A, Stroo A, Hansford K, Cull B, Medlock J, Heyman P, Cochez C, Weis L, Silaghi C, Moutailler S. Detection of pathogens in Dermacentor reticulatus in northwestern Europe: evaluation of a high-throughput array. Heliyon. 2019 Feb 28;5(2):e01270. doi: 10.1016/j.heliyon.2019.e01270. PMID: 30891514; PMCID: PMC6401523.
Belgium	Wallons	Wallons	Rickettsia	helvetica	Dermacentor	reticulatus	Questing	Sprong H, Fonville M, Docters van Leeuwen A, Devillers E, Ibañez-Justicia A, Stroo A, Hansford K, Cull B, Medlock J, Heyman P, Cochez C, Weis L, Silaghi C, Moutailler S. Detection of pathogens in Dermacentor reticulatus in northwestern Europe: evaluation of a high-throughput array. Heliyon. 2019 Feb 28;5(2):e01270. doi: 10.1016/j.heliyon.2019.e01270. PMID: 30891514; PMCID: PMC6401523.
Netherlands	South-west	South-west	Rickettsia	helvetica	Dermacentor	reticulatus	Questing	Sprong H, Fonville M, Docters van Leeuwen A, Devillers E, Ibañez-Justicia A, Stroo A, Hansford K, Cull B, Medlock J, Heyman P, Cochez C, Weis L, Silaghi C, Moutailler S. Detection of pathogens in Dermacentor reticulatus in northwestern Europe: evaluation of a high-throughput array. Heliyon. 2019 Feb 28;5(2):e01270. doi: 10.1016/j.heliyon.2019.e01270. PMID: 30891514; PMCID: PMC6401523.
UK	Wales	Wales	Rickettsia	helvetica	Dermacentor	reticulatus	Questing	Tijsse-Klasen E, Hansford KM, Jahfari S, Phipps P, Sprong H, Medlock JM. Spotted fever group rickettsiae in Dermacentor reticulatus and Haemaphysalis punctata ticks in the UK. Parasit Vectors. 2013 Jul 19;6:212. doi: 10.1186/1756-3305-6-212. PMID: 23870197; PMCID: PMC3725166.
Italy	North Italy	North Italy	Rickettsia	helvetica	Ixodes	ricinus	Bird	Baráková I, Derdáková M, Selyemová D, Chvostáč M, Špitalská E, Rosso F, Collini M, Rosà R, Tagliapietra V, Girardi M, Ramponi C, Hauffe HC, Rizzoli A. Tick-borne pathogens and their reservoir hosts in northern Italy. Ticks Tick Borne Dis. 2018 Feb;9(2):164-170. doi: 10.1016/j.ttbdis.2017.08.012. Epub 2017 Sep 1. PMID: 28890111.
Poland	Greater Poland	Greater Poland	Rickettsia	helvetica	Ixodes	ricinus	Bird	Biernat B, Stańczak J, Michalik J, Sikora B, Cieniuch S. Rickettsia helvetica and R. monacensis infections in immature Ixodes ricinus ticks derived from sylvatic passerine birds in west-central Poland. Parasitol Res. 2016 Sep;115(9):3469-77. doi: 10.1007/s00436-016-5110-6. Epub 2016 May 11. PMID: 27164834; PMCID: PMC4980418.
Romania	Cluj-Napoca	Cluj-Napoca	Rickettsia	helvetica	Ixodes	ricinus	Bird	Borşan SD, Ionică AM, Galon C, Toma-Naic A, Peştean C, Sándor AD, Moutailler S, Mihalca AD. High Diversity, Prevalence, and Co-infection Rates of Tick-Borne Pathogens in Ticks and Wildlife Hosts in an Urban Area in Romania. Front Microbiol. 2021 Mar 9;12:645002. doi: 10.3389/fmicb.2021.645002. PMID: 33767683; PMCID: PMC7985354.
Benelux	Not defined	Not defined	Rickettsia	helvetica	Ixodes	ricinus	Bird	Heylen D, Fonville M, Docters van Leeuwen A, Stroo A, Duisterwinkel M, van Wieren S, Diuk-Wasser M, de Bruin A, Sprong H. Pathogen communities of songbird-derived ticks in Europe's low countries. Parasit Vectors. 2017 Oct 18;10(1):497. doi: 10.1186/s13071-017-2423-y. PMID: 29047399; PMCID: PMC5648423.
Romania	Constata	Constata	Rickettsia	helvetica	Ixodes	ricinus	Bird	Mărcuţan ID, Kalmár Z, Ionică AM, D'Amico G, Mihalca AD, Vasile C, Sándor AD. Spotted fever group rickettsiae in ticks of migratory birds in Romania. Parasit Vectors. 2016 May 20;9(1):294. doi: 10.1186/s13071-016-1565-7. PMID: 27207258; PMCID: PMC4875720.
Italy	Central Italy	Central Italy	Rickettsia	helvetica	Ixodes	ricinus	Cat	Chisu V, Foxi C, Masu G, D' Amaddio B, Masala G. Detection of potentially pathogenic bacteria from Ixodes ricinus carried by pets in Tuscany, Italy. Vet Rec Open. 2020 Sep 17;7(1):e000395. doi: 10.1136/vetreco-2020-000395. PMID: 33024565; PMCID: PMC7500295.
Belgium	Flamish region	Flamish region	Rickettsia	helvetica	Ixodes	ricinus	Cat	Claerebout E, Losson B, Cochez C, Casaert S, Dalemans AC, De Cat A, Madder M, Saegerman C, Heyman P, Lempereur L. Ticks and associated pathogens collected from dogs and cats in Belgium. Parasit Vectors. 2013 Jun 19;6:183. doi: 10.1186/1756-3305-6-183. PMID: 23777784; PMCID: PMC3688525.
Belgium	Wallons	Wallons	Rickettsia	helvetica	Ixodes	ricinus	Cat	Claerebout E, Losson B, Cochez C, Casaert S, Dalemans AC, De Cat A, Madder M, Saegerman C, Heyman P, Lempereur L. Ticks and associated pathogens collected from dogs and cats in Belgium. Parasit Vectors. 2013 Jun 19;6:183. doi: 10.1186/1756-3305-6-183. PMID: 23777784; PMCID: PMC3688525.
Portugal	Lisbon	Lisbon	Rickettsia	helvetica	Ixodes	ricinus	Cat	Maia C, Ferreira A, Nunes M, Vieira ML, Campino L, Cardoso L. Molecular detection of bacterial and parasitic pathogens in hard ticks from Portugal. Ticks Tick Borne Dis. 2014 Jun;5(4):409-14. doi: 10.1016/j.ttbdis.2014.01.009. Epub 2014 Apr 18. PMID: 24745731.
Italy	Major islands	Major islands	Rickettsia	helvetica	Ixodes	ricinus	Cat	Pennisi MG, Persichetti MF, Serrano L, Altet L, Reale S, Gulotta L, Solano-Gallego L. Ticks and associated pathogens collected from cats in Sicily and Calabria (Italy). Parasit Vectors. 2015 Oct 7;8:512. doi: 10.1186/s13071-015-1128-3. PMID: 26445916; PMCID: PMC4596469.
Germany	Rhineland-Palatinate/Rhineland-Westphalia/Hesse	Rhineland-Palatinate/Rhineland-Westphalia/Hesse	Rickettsia	helvetica	Ixodes	ricinus	Cat	Scheid P, Speck S, Schwarzenberger R, Litzinger M, Balczun C, Dobler G. Detection of Rickettsia helvetica in Ixodes ricinus infesting wild and domestic animals and in a botfly larva (Cephenemyia stimulator) infesting roe deer in Germany. Ticks Tick Borne Dis. 2016 Oct;7(6):1268-1273. doi: 10.1016/j.ttbdis.2016.07.002. Epub 2016 Jul 5. PMID: 27430966.
Slovakia	Bratislava	Bratislava	Rickettsia	helvetica	Ixodes	ricinus	Fallow deer	Kazimírová M, Hamšíková Z, Špitalská E, Minichová L, Mahríková L, Caban R, Sprong H, Fonville M, Schnittger L, Kocianová E. Diverse tick-borne microorganisms identified in free-living ungulates in Slovakia. Parasit Vectors. 2018 Sep 3;11(1):495. doi: 10.1186/s13071-018-3068-1. PMID: 30176908; PMCID: PMC6122462.
Italy	Central Italy	Central Italy	Rickettsia	helvetica	Ixodes	ricinus	Questing	Castro LR, Gabrielli S, Iori A, Cancrini G. Molecular detection of Rickettsia, Borrelia, and Babesia species in Ixodes ricinus sampled in northeastern, central, and insular areas of Italy. Exp Appl Acarol. 2015 Jul;66(3):443-52. doi: 10.1007/s10493-015-9899-y. Epub 2015 Mar 18. PMID: 25784072.
Italy	North Italy	North Italy	Rickettsia	helvetica	Ixodes	ricinus	Questing	Castro LR, Gabrielli S, Iori A, Cancrini G. Molecular detection of Rickettsia, Borrelia, and Babesia species in Ixodes ricinus sampled in northeastern, central, and insular areas of Italy. Exp Appl Acarol. 2015 Jul;66(3):443-52. doi: 10.1007/s10493-015-9899-y. Epub 2015 Mar 18. PMID: 25784072.
Italy	North Italy	North Italy	Rickettsia	helvetica	Ixodes	ricinus	Questing	Da Rold G, Ravagnan S, Soppelsa F, Porcellato E, Soppelsa M, Obber F, Citterio CV, Carlin S, Danesi P, Montarsi F, Capelli G. Ticks are more suitable than red foxes for monitoring zoonotic tick-borne pathogens in northeastern Italy. Parasit Vectors. 2018 Mar 20;11(1):137. doi: 10.1186/s13071-018-2726-7. PMID: 29554970; PMCID: PMC5859681.
Italy	South Italy	South Italy	Rickettsia	helvetica	Ixodes	ricinus	Questing	Raele DA, Galante D, Pugliese N, Salandra G, Cafiero MA. Spotted fever group rickettsiae associated with ixodid ticks in wild environment in Southern Italy. Microbiologyopen. 2018 Feb;7(1):e00527. doi: 10.1002/mbo3.527. Epub 2017 Oct 18. PMID: 29047217; PMCID: PMC5822307.
Italy	Central Italy	Central Italy	Rickettsia	helvetica	Ixodes	ricinus	Questing	Scarpulla M, Barlozzari G, Salvato L, De Liberato C, Lorenzetti R, Macrì G. Rickettsia helvetica in Human-Parasitizing and Free-Living Ixodes ricinus from Urban and Wild Green Areas in the Metropolitan City of Rome, Italy. Vector Borne Zoonotic Dis. 2018 Aug;18(8):404-407. doi: 10.1089/vbz.2017.2235. Epub 2018 Apr 17. PMID: 29664700; PMCID: PMC6067101.
Romania	Transilvania	Transilvania	Rickettsia	helvetica	Ixodes	ricinus	Human	Andersson MO, Marga G, Banu T, Dobler G, Chitimia-Dobler L. Tick-borne pathogens in tick species infesting humans in Sibiu County, central Romania. Parasitol Res. 2018 May;117(5):1591-1597. doi: 10.1007/s00436-018-5848-0. Epub 2018 Mar 28. PMID: 29589118.
Serbia	South Bačka	South Bačka	Rickettsia	helvetica	Ixodes	ricinus	Human	Banović P, Díaz-Sánchez AA, Galon C, Simin V, Mijatović D, Obregón D, Moutailler S, Cabezas-Cruz A. Humans infested with Ixodes ricinus are exposed to a diverse array of tick-borne pathogens in Serbia. Ticks Tick Borne Dis. 2021 Mar;12(2):101609. doi: 10.1016/j.ttbdis.2020.101609. Epub 2020 Nov 23. PMID: 33260091.
Serbia	South Bačka	South Bačka	Rickettsia	helvetica	Ixodes	ricinus	Dog	Banović P, Díaz-Sánchez AA, Galon C, Foucault-Simonin A, Simin V, Mijatović D, Papić L, Wu-Chuang A, Obregón D, Moutailler S, Cabezas-Cruz A. A One Health approach to study the circulation of tick-borne pathogens: A preliminary study. One Health. 2021 Jun 1;13:100270. doi: 10.1016/j.onehlt.2021.100270. PMID: 34141849; PMCID: PMC8188046.
Italy	North Italy	North Italy	Rickettsia	helvetica	Ixodes	ricinus	Human	Baráková I, Derdáková M, Selyemová D, Chvostáč M, Špitalská E, Rosso F, Collini M, Rosà R, Tagliapietra V, Girardi M, Ramponi C, Hauffe HC, Rizzoli A. Tick-borne pathogens and their reservoir hosts in northern Italy. Ticks Tick Borne Dis. 2018 Feb;9(2):164-170. doi: 10.1016/j.ttbdis.2017.08.012. Epub 2017 Sep 1. PMID: 28890111.
Italy	North Italy	North Italy	Rickettsia	helvetica	Ixodes	ricinus	Red deer	Baráková I, Derdáková M, Selyemová D, Chvostáč M, Špitalská E, Rosso F, Collini M, Rosà R, Tagliapietra V, Girardi M, Ramponi C, Hauffe HC, Rizzoli A. Tick-borne pathogens and their reservoir hosts in northern Italy. Ticks Tick Borne Dis. 2018 Feb;9(2):164-170. doi: 10.1016/j.ttbdis.2017.08.012. Epub 2017 Sep 1. PMID: 28890111.
Italy	North Italy	North Italy	Rickettsia	helvetica	Ixodes	ricinus	Rodent	Baráková I, Derdáková M, Selyemová D, Chvostáč M, Špitalská E, Rosso F, Collini M, Rosà R, Tagliapietra V, Girardi M, Ramponi C, Hauffe HC, Rizzoli A. Tick-borne pathogens and their reservoir hosts in northern Italy. Ticks Tick Borne Dis. 2018 Feb;9(2):164-170. doi: 10.1016/j.ttbdis.2017.08.012. Epub 2017 Sep 1. PMID: 28890111.
Italy	North Italy	North Italy	Rickettsia	helvetica	Ixodes	ricinus	Roe deer	Baráková I, Derdáková M, Selyemová D, Chvostáč M, Špitalská E, Rosso F, Collini M, Rosà R, Tagliapietra V, Girardi M, Ramponi C, Hauffe HC, Rizzoli A. Tick-borne pathogens and their reservoir hosts in northern Italy. Ticks Tick Borne Dis. 2018 Feb;9(2):164-170. doi: 10.1016/j.ttbdis.2017.08.012. Epub 2017 Sep 1. PMID: 28890111.
Italy	North Italy	North Italy	Rickettsia	helvetica	Ixodes	ricinus	Human	Beltrame A, Laroche M, Degani M, Perandin F, Bisoffi Z, Raoult D, Parola P. Tick-borne pathogens in removed ticks Veneto, northeastern Italy: A cross-sectional investigation. Travel Med Infect Dis. 2018 Nov-Dec;26:58-61. doi: 10.1016/j.tmaid.2018.08.008. Epub 2018 Sep 6. PMID: 30195006.
Poland	Greater Poland	Greater Poland	Rickettsia	helvetica	Ixodes	ricinus	Rodent	Biernat B, Stańczak J, Michalik J, Sikora B, Cieniuch S. Rickettsia helvetica and R. monacensis infections in immature Ixodes ricinus ticks derived from sylvatic passerine birds in west-central Poland. Parasitol Res. 2016 Sep;115(9):3469-77. doi: 10.1007/s00436-016-5110-6. Epub 2016 May 11. PMID: 27164834; PMCID: PMC4980418.
Slovakia	Bratislava	Bratislava	Rickettsia	helvetica	Ixodes	ricinus	Migratory bird	Berthová L, Slobodník V, Slobodník R, Olekšák M, Sekeyová Z, Svitálková Z, Kazimírová M, Špitalská E. The natural infection of birds and ticks feeding on birds with Rickettsia spp. and Coxiella burnetii in Slovakia. Exp Appl Acarol. 2016 Mar;68(3):299-314. doi: 10.1007/s10493-015-9975-3. PMID: 26477038.
Romania	Cluj-Napoca	Cluj-Napoca	Rickettsia	helvetica	Ixodes	ricinus	Mole	Borşan SD, Ionică AM, Galon C, Toma-Naic A, Peştean C, Sándor AD, Moutailler S, Mihalca AD. High Diversity, Prevalence, and Co-infection Rates of Tick-Borne Pathogens in Ticks and Wildlife Hosts in an Urban Area in Romania. Front Microbiol. 2021 Mar 9;12:645002. doi: 10.3389/fmicb.2021.645002. PMID: 33767683; PMCID: PMC7985354.
Slovakia	Košice region	Košice region	Rickettsia	helvetica	Ixodes	ricinus	Migratory bird	Berthová L, Slobodník V, Slobodník R, Olekšák M, Sekeyová Z, Svitálková Z, Kazimírová M, Špitalská E. The natural infection of birds and ticks feeding on birds with Rickettsia spp. and Coxiella burnetii in Slovakia. Exp Appl Acarol. 2016 Mar;68(3):299-314. doi: 10.1007/s10493-015-9975-3. PMID: 26477038.
Romania	Cluj-Napoca	Cluj-Napoca	Rickettsia	helvetica	Ixodes	ricinus	Hedgehog	Borşan SD, Ionică AM, Galon C, Toma-Naic A, Peştean C, Sándor AD, Moutailler S, Mihalca AD. High Diversity, Prevalence, and Co-infection Rates of Tick-Borne Pathogens in Ticks and Wildlife Hosts in an Urban Area in Romania. Front Microbiol. 2021 Mar 9;12:645002. doi: 10.3389/fmicb.2021.645002. PMID: 33767683; PMCID: PMC7985354.
Slovakia	Trenčín region	Trenčín region	Rickettsia	helvetica	Ixodes	ricinus	Migratory bird	Berthová L, Slobodník V, Slobodník R, Olekšák M, Sekeyová Z, Svitálková Z, Kazimírová M, Špitalská E. The natural infection of birds and ticks feeding on birds with Rickettsia spp. and Coxiella burnetii in Slovakia. Exp Appl Acarol. 2016 Mar;68(3):299-314. doi: 10.1007/s10493-015-9975-3. PMID: 26477038.
Latvia	Zemgale region	Zemgale region	Rickettsia	helvetica	Ixodes	ricinus	Migratory bird	Capligina V, Salmane I, Keišs O, Vilks K, Japina K, Baumanis V, Ranka R. Prevalence of tick-borne pathogens in ticks collected from migratory birds in Latvia. Ticks Tick Borne Dis. 2014 Feb;5(1):75-81. doi: 10.1016/j.ttbdis.2013.08.007. Epub 2013 Nov 15. PMID: 24246709.
Slovakia	Bratislava	Bratislava	Rickettsia	helvetica	Ixodes	ricinus	Migratory bird	Chvostáč M, Špitalská E, Václav R, Vaculová T, Minichová L, Derdáková M. Seasonal Patterns in the Prevalence and Diversity of Tick-Borne Borrelia burgdorferi Sensu Lato, Anaplasma phagocytophilum and Rickettsia spp. in an Urban Temperate Forest in South Western Slovakia. Int J Environ Res Public Health. 2018 May 15;15(5):994. doi: 10.3390/ijerph15050994. PMID: 29762516; PMCID: PMC5982033.
Hungary	North Hungary	North Hungary	Rickettsia	helvetica	Ixodes	ricinus	Migratory bird	Hornok S, Csörgő T, de la Fuente J, Gyuranecz M, Privigyei C, Meli ML, Kreizinger Z, Gönczi E, Fernández de Mera IG, Hofmann-Lehmann R. Synanthropic birds associated with high prevalence of tick-borne rickettsiae and with the first detection of Rickettsia aeschlimannii in Hungary. Vector Borne Zoonotic Dis. 2013 Feb;13(2):77-83. doi: 10.1089/vbz.2012.1032. Epub 2013 Jan 5. PMID: 23289394.
Hungary	North Hungary	North Hungary	Rickettsia	helvetica	Ixodes	ricinus	Migratory bird	Hornok S, Kováts D, Csörgő T, Meli ML, Gönczi E, Hadnagy Z, Takács N, Farkas R, Hofmann-Lehmann R. Birds as potential reservoirs of tick-borne pathogens: first evidence of bacteraemia with Rickettsia helvetica. Parasit Vectors. 2014 Mar 28;7:128. doi: 10.1186/1756-3305-7-128. PMID: 24679245; PMCID: PMC3976504.
Switzerland	Neuchâtel	Neuchâtel	Rickettsia	helvetica	Ixodes	ricinus	Migratory bird	Lommano E, Dvořák C, Vallotton L, Jenni L, Gern L. Tick-borne pathogens in ticks collected from breeding and migratory birds in Switzerland. Ticks Tick Borne Dis. 2014 Oct;5(6):871-82. doi: 10.1016/j.ttbdis.2014.07.001. Epub 2014 Aug 10. PMID: 25113989.
Switzerland	Vaud	Vaud	Rickettsia	helvetica	Ixodes	ricinus	Migratory bird	Lommano E, Dvořák C, Vallotton L, Jenni L, Gern L. Tick-borne pathogens in ticks collected from breeding and migratory birds in Switzerland. Ticks Tick Borne Dis. 2014 Oct;5(6):871-82. doi: 10.1016/j.ttbdis.2014.07.001. Epub 2014 Aug 10. PMID: 25113989.
Russia	Kaliningrad	Kaliningrad	Rickettsia	helvetica	Ixodes	ricinus	Migratory bird	Movila A, Alekseev AN, Dubinina HV, Toderas I. Detection of tick-borne pathogens in ticks from migratory birds in the Baltic region of Russia. Med Vet Entomol. 2013 Mar;27(1):113-7. doi: 10.1111/j.1365-2915.2012.01037.x. Epub 2012 Aug 27. PMID: 22924442.
Norway	Sørlandet	Sørlandet	Rickettsia	helvetica	Ixodes	ricinus	Migratory bird	Pedersen BN, Jenkins A, Kjelland V. Tick-borne pathogens in Ixodes ricinus ticks collected from migratory birds in southern Norway. PLoS One. 2020 Apr 9;15(4):e0230579. doi: 10.1371/journal.pone.0230579. PMID: 32271774; PMCID: PMC7145107.
Italy	Central Italy	Central Italy	Rickettsia	helvetica	Ixodes	ricinus	Dog	Chisu V, Foxi C, Masu G, D' Amaddio B, Masala G. Detection of potentially pathogenic bacteria from Ixodes ricinus carried by pets in Tuscany, Italy. Vet Rec Open. 2020 Sep 17;7(1):e000395. doi: 10.1136/vetreco-2020-000395. PMID: 33024565; PMCID: PMC7500295.
Belgium	Flamish region	Flamish region	Rickettsia	helvetica	Ixodes	ricinus	Dog	Claerebout E, Losson B, Cochez C, Casaert S, Dalemans AC, De Cat A, Madder M, Saegerman C, Heyman P, Lempereur L. Ticks and associated pathogens collected from dogs and cats in Belgium. Parasit Vectors. 2013 Jun 19;6:183. doi: 10.1186/1756-3305-6-183. PMID: 23777784; PMCID: PMC3688525.
Belgium	Wallons	Wallons	Rickettsia	helvetica	Ixodes	ricinus	Dog	Claerebout E, Losson B, Cochez C, Casaert S, Dalemans AC, De Cat A, Madder M, Saegerman C, Heyman P, Lempereur L. Ticks and associated pathogens collected from dogs and cats in Belgium. Parasit Vectors. 2013 Jun 19;6:183. doi: 10.1186/1756-3305-6-183. PMID: 23777784; PMCID: PMC3688525.
Germany	Lower Saxony	Lower Saxony	Rickettsia	helvetica	Ixodes	ricinus	Rodent	Long-term trends of tick-borne pathogens in regard to small mammal and tick populations from Saxony, Germany
Italy	North Italy	North Italy	Rickettsia	helvetica	Ixodes	ricinus	Human	Garcia-Vozmediano A, Giglio G, Ramassa E, Nobili F, Rossi L, Tomassone L. Low Risk Perception about Ticks and Tick-Borne Diseases in an Area Recently Invaded by Ticks in Northwestern Italy. Vet Sci. 2021 Jul 13;8(7):131. doi: 10.3390/vetsci8070131. PMID: 34357923; PMCID: PMC8310202.
France	Corsica	Corsica	Rickettsia	helvetica	Ixodes	ricinus	Cattle	Grech-Angelini S, Stachurski F, Vayssier-Taussat M, Devillers E, Casabianca F, Lancelot R, Uilenberg G, Moutailler S. Tick-borne pathogens in ticks (Acari: Ixodidae) collected from various domestic and wild hosts in Corsica (France), a Mediterranean island environment. Transbound Emerg Dis. 2020 Mar;67(2):745-757. doi: 10.1111/tbed.13393. Epub 2019 Nov 3. PMID: 31630482.
Ukraine	Kiev	Kiev	Rickettsia	helvetica	Ixodes	ricinus	Dog	Hamel D, Silaghi C, Zapadynska S, Kudrin A, Pfister K. Vector-borne pathogens in ticks and EDTA-blood samples collected from client-owned dogs, Kiev, Ukraine. Ticks Tick Borne Dis. 2013 Feb;4(1-2):152-5. doi: 10.1016/j.ttbdis.2012.08.005. Epub 2012 Sep 20. PMID: 23069260.
Norway	North Norway	North Norway	Rickettsia	helvetica	Ixodes	ricinus	Pet	Hvidsten D, Frafjord K, Gray JS, Henningsson AJ, Jenkins A, Kristiansen BE, Lager M, Rognerud B, Slåtsve AM, Stordal F, Stuen S, Wilhelmsson P. The distribution limit of the common tick, Ixodes ricinus, and some associated pathogens in north-western Europe. Ticks Tick Borne Dis. 2020 Jul;11(4):101388. doi: 10.1016/j.ttbdis.2020.101388. Epub 2020 Feb 3. PMID: 32122808.
Romania	Muntenia (mainly)	Muntenia (mainly)	Rickettsia	helvetica	Ixodes	ricinus	Cattle	Ionita M, Mitrea IL, Pfister K, Hamel D, Silaghi C. Molecular evidence for bacterial and protozoan pathogens in hard ticks from Romania. Vet Parasitol. 2013 Sep 1;196(1-2):71-6. doi: 10.1016/j.vetpar.2013.01.016. Epub 2013 Jan 29. PMID: 23428204.
Romania	Muntenia (mainly)	Muntenia (mainly)	Rickettsia	helvetica	Ixodes	ricinus	Horse	Ionita M, Mitrea IL, Pfister K, Hamel D, Silaghi C. Molecular evidence for bacterial and protozoan pathogens in hard ticks from Romania. Vet Parasitol. 2013 Sep 1;196(1-2):71-6. doi: 10.1016/j.vetpar.2013.01.016. Epub 2013 Jan 29. PMID: 23428204.
Belgium	Flemish region	Flemish region	Rickettsia	helvetica	Ixodes	ricinus	Hedgehog	Jahfari S, Ruyts SC, Frazer-Mendelewska E, Jaarsma R, Verheyen K, Sprong H. Melting pot of tick-borne zoonoses: the European hedgehog contributes to the maintenance of various tick-borne diseases in natural cycles urban and suburban areas. Parasit Vectors. 2017 Mar 7;10(1):134. doi: 10.1186/s13071-017-2065-0. PMID: 28270232; PMCID: PMC5341398.
Denmark	Funen	Funen	Rickettsia	helvetica	Ixodes	ricinus	Roe deer	Jensen PM, Christoffersen CS, Moutailler S, Michelet L, Klitgaard K, Bødker R. Transmission differentials for multiple pathogens as inferred from their prevalence in larva, nymph and adult of Ixodes ricinus (Acari: Ixodidae). Exp Appl Acarol. 2017 Feb;71(2):171-182. doi: 10.1007/s10493-017-0110-5. Epub 2017 Mar 2. PMID: 28255923.
Denmark	Sealand	Sealand	Rickettsia	helvetica	Ixodes	ricinus	Roe deer	Jensen PM, Christoffersen CS, Moutailler S, Michelet L, Klitgaard K, Bødker R. Transmission differentials for multiple pathogens as inferred from their prevalence in larva, nymph and adult of Ixodes ricinus (Acari: Ixodidae). Exp Appl Acarol. 2017 Feb;71(2):171-182. doi: 10.1007/s10493-017-0110-5. Epub 2017 Mar 2. PMID: 28255923.
Slovakia	Bratislava	Bratislava	Rickettsia	helvetica	Ixodes	ricinus	Roe deer	Kazimírová M, Hamšíková Z, Špitalská E, Minichová L, Mahríková L, Caban R, Sprong H, Fonville M, Schnittger L, Kocianová E. Diverse tick-borne microorganisms identified in free-living ungulates in Slovakia. Parasit Vectors. 2018 Sep 3;11(1):495. doi: 10.1186/s13071-018-3068-1. PMID: 30176908; PMCID: PMC6122462.
Slovakia	Bratislava	Bratislava	Rickettsia	helvetica	Ixodes	ricinus	Red deer	Kazimírová M, Hamšíková Z, Špitalská E, Minichová L, Mahríková L, Caban R, Sprong H, Fonville M, Schnittger L, Kocianová E. Diverse tick-borne microorganisms identified in free-living ungulates in Slovakia. Parasit Vectors. 2018 Sep 3;11(1):495. doi: 10.1186/s13071-018-3068-1. PMID: 30176908; PMCID: PMC6122462.
Italy	North Italy	North Italy	Rickettsia	helvetica	Ixodes	ricinus	Migratory bird	Pajoro M, Pistone D, Varotto Boccazzi I, Mereghetti V, Bandi C, Fabbi M, Scattorin F, Sassera D, Montagna M. Molecular screening for bacterial pathogens in ticks (Ixodes ricinus) collected on migratory birds captured in northern Italy. Folia Parasitol (Praha). 2018 Jun 15;65:2018.008. doi: 10.14411/fp.2018.008. PMID: 29925679.
Portugal	Central Portugal	Central Portugal	Rickettsia	helvetica	Ixodes	ricinus	Lizard	Kubelová M, Papoušek I, Bělohlávek T, de Bellocq JG, Baird SJ, Široký P. Spotted fever group rickettsiae detected in immature stages of ticks parasitizing on Iberian endemic lizard Lacerta schreiberi Bedriaga, 1878. Ticks Tick Borne Dis. 2015 Sep;6(6):711-4. doi: 10.1016/j.ttbdis.2015.06.003. Epub 2015 Jun 12. PMID: 26141751.
Spain	Central Spain	Central Spain	Rickettsia	helvetica	Ixodes	ricinus	Lizard	Kubelová M, Papoušek I, Bělohlávek T, de Bellocq JG, Baird SJ, Široký P. Spotted fever group rickettsiae detected in immature stages of ticks parasitizing on Iberian endemic lizard Lacerta schreiberi Bedriaga, 1878. Ticks Tick Borne Dis. 2015 Sep;6(6):711-4. doi: 10.1016/j.ttbdis.2015.06.003. Epub 2015 Jun 12. PMID: 26141751.
Georgia	Racha-Lechkhumi Kvemo Svaneti	Racha-Lechkhumi Kvemo Svaneti	Rickettsia	helvetica	Ixodes	ricinus	Not defined	Sukhiashvili R, Zhgenti E, Khmaladze E, Burjanadze I, Imnadze P, Jiang J, St John H, Farris CM, Gallagher T, Obiso RJ, Richards AL. Identification and distribution of nine tick-borne spotted fever group Rickettsiae in the Country of Georgia. Ticks Tick Borne Dis. 2020 Sep;11(5):101470. doi: 10.1016/j.ttbdis.2020.101470. Epub 2020 May 23. PMID: 32723640.
Belgium	Flemish region	Flemish region	Rickettsia	helvetica	Ixodes	ricinus	Human	Lernout T, De Regge N, Tersago K, Fonville M, Suin V, Sprong H. Prevalence of pathogens in ticks collected from humans through citizen science in Belgium. Parasit Vectors. 2019 Nov 21;12(1):550. doi: 10.1186/s13071-019-3806-z. PMID: 31752967; PMCID: PMC6873681.
Belgium	Wallons	Wallons	Rickettsia	helvetica	Ixodes	ricinus	Human	Lernout T, De Regge N, Tersago K, Fonville M, Suin V, Sprong H. Prevalence of pathogens in ticks collected from humans through citizen science in Belgium. Parasit Vectors. 2019 Nov 21;12(1):550. doi: 10.1186/s13071-019-3806-z. PMID: 31752967; PMCID: PMC6873681.
Slovakia	Bratislava	Bratislava	Rickettsia	helvetica	Ixodes	ricinus	Dog	Lieskovská N, Minichová L, Šorf R, Gacíková E, Vrbová E, Kazimírová M, Sekeyová Z. Dogs as sentinels for distribution of spotted-fever group rickettsiae in Slovakia. Travel Med Infect Dis. 2018 Nov-Dec;26:64-65. doi: 10.1016/j.tmaid.2018.05.011. Epub 2018 May 23. PMID: 29800723.
Slovakia	Senec	Senec	Rickettsia	helvetica	Ixodes	ricinus	Dog	Lieskovská N, Minichová L, Šorf R, Gacíková E, Vrbová E, Kazimírová M, Sekeyová Z. Dogs as sentinels for distribution of spotted-fever group rickettsiae in Slovakia. Travel Med Infect Dis. 2018 Nov-Dec;26:64-65. doi: 10.1016/j.tmaid.2018.05.011. Epub 2018 May 23. PMID: 29800723.
Sweden	Jönköping	Jönköping	Rickettsia	helvetica	Ixodes	ricinus	Human	Lindblom A, Wallménius K, Sjöwall J, Fryland L, Wilhelmsson P, Lindgren PE, Forsberg P, Nilsson K. Prevalence of Rickettsia spp. in Ticks and Serological and Clinical Outcomes in Tick-Bitten Individuals in Sweden and on the Åland Islands. PLoS One. 2016 Nov 15;11(11):e0166653. doi: 10.1371/journal.pone.0166653. PMID: 27846275; PMCID: PMC5113005.
Sweden	Kalmar	Kalmar	Rickettsia	helvetica	Ixodes	ricinus	Human	Lindblom A, Wallménius K, Sjöwall J, Fryland L, Wilhelmsson P, Lindgren PE, Forsberg P, Nilsson K. Prevalence of Rickettsia spp. in Ticks and Serological and Clinical Outcomes in Tick-Bitten Individuals in Sweden and on the Åland Islands. PLoS One. 2016 Nov 15;11(11):e0166653. doi: 10.1371/journal.pone.0166653. PMID: 27846275; PMCID: PMC5113005.
Sweden	Lidköping	Lidköping	Rickettsia	helvetica	Ixodes	ricinus	Human	Lindblom A, Wallménius K, Sjöwall J, Fryland L, Wilhelmsson P, Lindgren PE, Forsberg P, Nilsson K. Prevalence of Rickettsia spp. in Ticks and Serological and Clinical Outcomes in Tick-Bitten Individuals in Sweden and on the Åland Islands. PLoS One. 2016 Nov 15;11(11):e0166653. doi: 10.1371/journal.pone.0166653. PMID: 27846275; PMCID: PMC5113005.
Sweden	Östergötland	Östergötland	Rickettsia	helvetica	Ixodes	ricinus	Human	Lindblom A, Wallménius K, Sjöwall J, Fryland L, Wilhelmsson P, Lindgren PE, Forsberg P, Nilsson K. Prevalence of Rickettsia spp. in Ticks and Serological and Clinical Outcomes in Tick-Bitten Individuals in Sweden and on the Åland Islands. PLoS One. 2016 Nov 15;11(11):e0166653. doi: 10.1371/journal.pone.0166653. PMID: 27846275; PMCID: PMC5113005.
Austria	Lower Austria/Tyrol	Lower Austria/Tyrol	Rickettsia	helvetica	Ixodes	ricinus	Human	Markowicz M, Schötta AM, Höss D, Kundi M, Schray C, Stockinger H, Stanek G. Infections with Tickborne Pathogens after Tick Bite, Austria, 2015-2018. Emerg Infect Dis. 2021 Apr;27(4):1048–56. doi: 10.3201/eid2704.203366. PMID: 33755546; PMCID: PMC8007293.
Romania	Cluj-Napoca	Cluj-Napoca	Rickettsia	helvetica	Ixodes	ricinus	Human	Matei IA, Kalmár Z, Lupşe M, D'Amico G, Ionică AM, Dumitrache MO, Gherman CM, Mihalca AD. The risk of exposure to rickettsial infections and human granulocytic anaplasmosis associated with Ixodes ricinus tick bites in humans in Romania: A multiannual study. Ticks Tick Borne Dis. 2017 Mar;8(3):375-378. doi: 10.1016/j.ttbdis.2016.12.013. Epub 2016 Dec 29. PMID: 28063832.
Poland	Northeastern Poland	Northeastern Poland	Rickettsia	helvetica	Ixodes	ricinus	Red deer	Michalski MM, Kubiak K, Szczotko M, Dmitryjuk M. Tick-Borne Pathogens in Ticks Collected from Wild Ungulates in North-Eastern Poland. Pathogens. 2021 May 11;10(5):587. doi: 10.3390/pathogens10050587. PMID: 34064818; PMCID: PMC8151034.
Poland	Northeastern Poland	Northeastern Poland	Rickettsia	helvetica	Ixodes	ricinus	Roe deer	Michalski MM, Kubiak K, Szczotko M, Dmitryjuk M. Tick-Borne Pathogens in Ticks Collected from Wild Ungulates in North-Eastern Poland. Pathogens. 2021 May 11;10(5):587. doi: 10.3390/pathogens10050587. PMID: 34064818; PMCID: PMC8151034.
Poland	Northeastern Poland	Northeastern Poland	Rickettsia	helvetica	Ixodes	ricinus	Wild boar	Michalski MM, Kubiak K, Szczotko M, Dmitryjuk M. Tick-Borne Pathogens in Ticks Collected from Wild Ungulates in North-Eastern Poland. Pathogens. 2021 May 11;10(5):587. doi: 10.3390/pathogens10050587. PMID: 34064818; PMCID: PMC8151034.
Italy	Central Italy	Central Italy	Rickettsia	helvetica	Ixodes	ricinus	Dog	Morganti G, Gavaudan S, Canonico C, Ravagnan S, Olivieri E, Diaferia M, Marenzoni ML, Antognoni MT, Capelli G, Silaghi C, Veronesi F. Molecular Survey on Rickettsia spp., Anaplasma phagocytophilum, Borrelia burgdorferi Sensu Lato, and Babesia spp. in Ixodes ricinus Ticks Infesting Dogs in Central Italy. Vector Borne Zoonotic Dis. 2017 Nov;17(11):743-748. doi: 10.1089/vbz.2017.2154. Epub 2017 Oct …
Moldova	Nisporeni	Nisporeni	Rickettsia	helvetica	Ixodes	ricinus	Stored (1960)	Movila A, Toderas I, Uspenskaia I, Conovalov J. Molecular detection of tick-borne pathogens in Ixodes ricinus from Moldova collected in 1960. Ticks Tick Borne Dis. 2013 Jun;4(4):359-61. doi: 10.1016/j.ttbdis.2012.12.004. Epub 2013 Feb 26. PMID: 23528990.
Bulgaria	Burgas	Burgas	Rickettsia	helvetica	Ixodes	ricinus	Dog	Nader J, Król N, Pfeffer M, Ohlendorf V, Marklewitz M, Drosten C, Junglen S, Obiegala A. The diversity of tick-borne bacteria and parasites in ticks collected from the Strandja Nature Park in south-eastern Bulgaria. Parasit Vectors. 2018 Mar 20;11(1):165. doi: 10.1186/s13071-018-2721-z. PMID: 29554928; PMCID: PMC5859726.
Latvia	Kurzeme region	Kurzeme region	Rickettsia	helvetica	Ixodes	ricinus	Dog	Namina A, Capligina V, Seleznova M, Krumins R, Aleinikova D, Kivrane A, Akopjana S, Lazovska M, Berzina I, Ranka R. Tick-borne pathogens in ticks collected from dogs, Latvia, 2011-2016. BMC Vet Res. 2019 Nov 6;15(1):398. doi: 10.1186/s12917-019-2149-5. PMID: 31694625; PMCID: PMC6836430.
Latvia	Latgale region	Latgale region	Rickettsia	helvetica	Ixodes	ricinus	Dog	Namina A, Capligina V, Seleznova M, Krumins R, Aleinikova D, Kivrane A, Akopjana S, Lazovska M, Berzina I, Ranka R. Tick-borne pathogens in ticks collected from dogs, Latvia, 2011-2016. BMC Vet Res. 2019 Nov 6;15(1):398. doi: 10.1186/s12917-019-2149-5. PMID: 31694625; PMCID: PMC6836430.
Latvia	Riga region	Riga region	Rickettsia	helvetica	Ixodes	ricinus	Dog	Namina A, Capligina V, Seleznova M, Krumins R, Aleinikova D, Kivrane A, Akopjana S, Lazovska M, Berzina I, Ranka R. Tick-borne pathogens in ticks collected from dogs, Latvia, 2011-2016. BMC Vet Res. 2019 Nov 6;15(1):398. doi: 10.1186/s12917-019-2149-5. PMID: 31694625; PMCID: PMC6836430.
Latvia	Vidzeme region	Vidzeme region	Rickettsia	helvetica	Ixodes	ricinus	Dog	Namina A, Capligina V, Seleznova M, Krumins R, Aleinikova D, Kivrane A, Akopjana S, Lazovska M, Berzina I, Ranka R. Tick-borne pathogens in ticks collected from dogs, Latvia, 2011-2016. BMC Vet Res. 2019 Nov 6;15(1):398. doi: 10.1186/s12917-019-2149-5. PMID: 31694625; PMCID: PMC6836430.
Latvia	Zemgale region	Zemgale region	Rickettsia	helvetica	Ixodes	ricinus	Dog	Namina A, Capligina V, Seleznova M, Krumins R, Aleinikova D, Kivrane A, Akopjana S, Lazovska M, Berzina I, Ranka R. Tick-borne pathogens in ticks collected from dogs, Latvia, 2011-2016. BMC Vet Res. 2019 Nov 6;15(1):398. doi: 10.1186/s12917-019-2149-5. PMID: 31694625; PMCID: PMC6836430.
Germany	Saxony	Saxony	Rickettsia	helvetica	Ixodes	ricinus	Rodent	Obiegala A, Oltersdorf C, Silaghi C, Kiefer D, Kiefer M, Woll D, Pfeffer M. Rickettsia spp. in small mammals and their parasitizing ectoparasites from Saxony, Germany. Vet Parasitol Reg Stud Reports. 2016 Sep;5:19-24. doi: 10.1016/j.vprsr.2016.08.008. Epub 2016 Sep 1. PMID: 31014532.
Italy	North Italy	North Italy	Rickettsia	helvetica	Ixodes	ricinus	Human	Otranto D, Dantas-Torres F, Giannelli A, Latrofa MS, Cascio A, Cazzin S, Ravagnan S, Montarsi F, Zanzani SA, Manfredi MT, Capelli G. Ticks infesting humans in Italy and associated pathogens. Parasit Vectors. 2014 Jul 14;7:328. doi: 10.1186/1756-3305-7-328. PMID: 25023709; PMCID: PMC4223688.
Germany	Bavaria	Bavaria	Rickettsia	helvetica	Ixodes	ricinus	Roe deer	Overzier E, Pfister K, Herb I, Mahling M, Böck G Jr, Silaghi C. Detection of tick-borne pathogens in roe deer (Capreolus capreolus), in questing ticks (Ixodes ricinus), and in ticks infesting roe deer in southern Germany. Ticks Tick Borne Dis. 2013 Jun;4(4):320-8. doi: 10.1016/j.ttbdis.2013.01.004. Epub 2013 Apr 6. PMID: 23571115.
Italy	Central Italy	Central Italy	Rickettsia	helvetica	Ixodes	ricinus	Fox	Pascucci I, Di Domenico M, Curini V, Cocco A, Averaimo D, D'Alterio N, Cammà C. Diversity of Rickettsia in Ticks Collected in Abruzzi and Molise Regions (Central Italy). Microorganisms. 2019 Dec 13;7(12):696. doi: 10.3390/microorganisms7120696. PMID: 31847276; PMCID: PMC6956140.
Italy	Central Italy	Central Italy	Rickettsia	helvetica	Ixodes	ricinus	Human	Pascucci I, Di Domenico M, Curini V, Cocco A, Averaimo D, D'Alterio N, Cammà C. Diversity of Rickettsia in Ticks Collected in Abruzzi and Molise Regions (Central Italy). Microorganisms. 2019 Dec 13;7(12):696. doi: 10.3390/microorganisms7120696. PMID: 31847276; PMCID: PMC6956140.
Poland	Central Poland	Central Poland	Rickettsia	helvetica	Ixodes	ricinus	Bat	Piksa K, Stańczak J, Biernat B, Górz A, Nowak-Chmura M, Siuda K. Detection of Borrelia burgdorferi sensu lato and spotted fever group rickettsiae in hard ticks (Acari, Ixodidae) parasitizing bats in Poland. Parasitol Res. 2016 Apr;115(4):1727-31. doi: 10.1007/s00436-016-4936-2. Epub 2016 Feb 2. PMID: 26833325; PMCID: PMC4799242.
Italy	North Italy	North Italy	Rickettsia	helvetica	Ixodes	ricinus	Dog	Pistone D, Pajoro M, Novakova E, Vicari N, Gaiardelli C, Viganò R, Luzzago C, Montagna M, Lanfranchi P. Ticks and bacterial tick-borne pathogens in Piemonte region, Northwest Italy. Exp Appl Acarol. 2017 Dec;73(3-4):477-491. doi: 10.1007/s10493-017-0202-2. Epub 2017 Nov 30. PMID: 29189951.
Italy	North Italy	North Italy	Rickettsia	helvetica	Ixodes	ricinus	Red deer	Pistone D, Pajoro M, Novakova E, Vicari N, Gaiardelli C, Viganò R, Luzzago C, Montagna M, Lanfranchi P. Ticks and bacterial tick-borne pathogens in Piemonte region, Northwest Italy. Exp Appl Acarol. 2017 Dec;73(3-4):477-491. doi: 10.1007/s10493-017-0202-2. Epub 2017 Nov 30. PMID: 29189951.
Italy	North Italy	North Italy	Rickettsia	helvetica	Ixodes	ricinus	Roe deer	Pistone D, Pajoro M, Novakova E, Vicari N, Gaiardelli C, Viganò R, Luzzago C, Montagna M, Lanfranchi P. Ticks and bacterial tick-borne pathogens in Piemonte region, Northwest Italy. Exp Appl Acarol. 2017 Dec;73(3-4):477-491. doi: 10.1007/s10493-017-0202-2. Epub 2017 Nov 30. PMID: 29189951.
Lithuania	Klaipèda	Klaipèda	Rickettsia	helvetica	Ixodes	ricinus	Rodent	Radzijevskaja J, Kaminskienė E, Lipatova I, Mardosaitė-Busaitienė D, Balčiauskas L, Stanko M, Paulauskas A. Prevalence and diversity of Rickettsia species in ectoparasites collected from small rodents in Lithuania. Parasit Vectors. 2018 Jun 28;11(1):375. doi: 10.1186/s13071-018-2947-9. PMID: 29954410; PMCID: PMC6025725.
Belarus	Gomel	Gomel	Rickettsia	helvetica	Ixodes	ricinus	Animal host	Reye AL, Stegniy V, Mishaeva NP, Velhin S, Hübschen JM, Ignatyev G, Muller CP. Prevalence of tick-borne pathogens in Ixodes ricinus and Dermacentor reticulatus ticks from different geographical locations in Belarus. PLoS One. 2013;8(1):e54476. doi: 10.1371/journal.pone.0054476. Epub 2013 Jan 22. PMID: 23349900; PMCID: PMC3551763.
Italy	Central Italy	Central Italy	Rickettsia	helvetica	Ixodes	ricinus	Human	Scarpulla M, Barlozzari G, Salvato L, De Liberato C, Lorenzetti R, Macrì G. Rickettsia helvetica in Human-Parasitizing and Free-Living Ixodes ricinus from Urban and Wild Green Areas in the Metropolitan City of Rome, Italy. Vector Borne Zoonotic Dis. 2018 Aug;18(8):404-407. doi: 10.1089/vbz.2017.2235. Epub 2018 Apr 17. PMID: 29664700; PMCID: PMC6067101.
Germany	Rhineland-Palatinate/North-Rhineland-Westphalia/Hesse	Rhineland-Palatinate/North-Rhineland-Westphalia/Hesse	Rickettsia	helvetica	Ixodes	ricinus	Hare	Scheid P, Speck S, Schwarzenberger R, Litzinger M, Balczun C, Dobler G. Detection of Rickettsia helvetica in Ixodes ricinus infesting wild and domestic animals and in a botfly larva (Cephenemyia stimulator) infesting roe deer in Germany. Ticks Tick Borne Dis. 2016 Oct;7(6):1268-1273. doi: 10.1016/j.ttbdis.2016.07.002. Epub 2016 Jul 5. PMID: 27430966.
Germany	Rhineland-Palatinate/Rhineland-Westphalia/Hesse	Rhineland-Palatinate/Rhineland-Westphalia/Hesse	Rickettsia	helvetica	Ixodes	ricinus	Roe deer	Scheid P, Speck S, Schwarzenberger R, Litzinger M, Balczun C, Dobler G. Detection of Rickettsia helvetica in Ixodes ricinus infesting wild and domestic animals and in a botfly larva (Cephenemyia stimulator) infesting roe deer in Germany. Ticks Tick Borne Dis. 2016 Oct;7(6):1268-1273. doi: 10.1016/j.ttbdis.2016.07.002. Epub 2016 Jul 5. PMID: 27430966.
Germany	Rhineland-Palatinate/Rhineland-Westphalia/Hesse	Rhineland-Palatinate/Rhineland-Westphalia/Hesse	Rickettsia	helvetica	Ixodes	ricinus	Dog	Scheid P, Speck S, Schwarzenberger R, Litzinger M, Balczun C, Dobler G. Detection of Rickettsia helvetica in Ixodes ricinus infesting wild and domestic animals and in a botfly larva (Cephenemyia stimulator) infesting roe deer in Germany. Ticks Tick Borne Dis. 2016 Oct;7(6):1268-1273. doi: 10.1016/j.ttbdis.2016.07.002. Epub 2016 Jul 5. PMID: 27430966.
Germany	Berlin/Brandeburg	Berlin/Brandeburg	Rickettsia	helvetica	Ixodes	ricinus	Dog	Schreiber C, Krücken J, Beck S, Maaz D, Pachnicke S, Krieger K, Gross M, Kohn B, von Samson-Himmelstjerna G. Pathogens in ticks collected from dogs in Berlin/Brandenburg, Germany. Parasit Vectors. 2014 Dec 2;7:535. doi: 10.1186/s13071-014-0535-1. PMID: 25441762; PMCID: PMC4262381.
Poland	Pomerania	Pomerania	Rickettsia	helvetica	Ixodes	ricinus	Horse	Skotarczak B, Wodecka B, Rymaszewska A, Adamska M. Molecular evidence for bacterial pathogens in Ixodes ricinus ticks infesting Shetland ponies. Exp Appl Acarol. 2016 Jun;69(2):179-89. doi: 10.1007/s10493-016-0027-4. Epub 2016 Feb 26. PMID: 26920921; PMCID: PMC4844639.
Germany	Baden-Wuerttemberg	Baden-Wuerttemberg	Rickettsia	helvetica	Ixodes	ricinus	Hedgehog	Speck S, Perseke L, Petney T, Skuballa J, Pfäffle M, Taraschewski H, Bunnell T, Essbauer S, Dobler G. Detection of Rickettsia helvetica in ticks collected from European hedgehogs (Erinaceus europaeus, Linnaeus, 1758). Ticks Tick Borne Dis. 2013 Apr;4(3):222-6. doi: 10.1016/j.ttbdis.2012.11.003. Epub 2013 Jan 19. PMID: 23337491.
Germany	Brandeburg	Brandeburg	Rickettsia	helvetica	Ixodes	ricinus	Hedgehog	Speck S, Perseke L, Petney T, Skuballa J, Pfäffle M, Taraschewski H, Bunnell T, Essbauer S, Dobler G. Detection of Rickettsia helvetica in ticks collected from European hedgehogs (Erinaceus europaeus, Linnaeus, 1758). Ticks Tick Borne Dis. 2013 Apr;4(3):222-6. doi: 10.1016/j.ttbdis.2012.11.003. Epub 2013 Jan 19. PMID: 23337491.
Germany	Hamburg	Hamburg	Rickettsia	helvetica	Ixodes	ricinus	Hedgehog	Speck S, Perseke L, Petney T, Skuballa J, Pfäffle M, Taraschewski H, Bunnell T, Essbauer S, Dobler G. Detection of Rickettsia helvetica in ticks collected from European hedgehogs (Erinaceus europaeus, Linnaeus, 1758). Ticks Tick Borne Dis. 2013 Apr;4(3):222-6. doi: 10.1016/j.ttbdis.2012.11.003. Epub 2013 Jan 19. PMID: 23337491.
Germany	Rhineland-Palatinate	Rhineland-Palatinate	Rickettsia	helvetica	Ixodes	ricinus	Hedgehog	Speck S, Perseke L, Petney T, Skuballa J, Pfäffle M, Taraschewski H, Bunnell T, Essbauer S, Dobler G. Detection of Rickettsia helvetica in ticks collected from European hedgehogs (Erinaceus europaeus, Linnaeus, 1758). Ticks Tick Borne Dis. 2013 Apr;4(3):222-6. doi: 10.1016/j.ttbdis.2012.11.003. Epub 2013 Jan 19. PMID: 23337491.
UK	Scotland	Scotland	Rickettsia	helvetica	Ixodes	ricinus	Hedgehog	Speck S, Perseke L, Petney T, Skuballa J, Pfäffle M, Taraschewski H, Bunnell T, Essbauer S, Dobler G. Detection of Rickettsia helvetica in ticks collected from European hedgehogs (Erinaceus europaeus, Linnaeus, 1758). Ticks Tick Borne Dis. 2013 Apr;4(3):222-6. doi: 10.1016/j.ttbdis.2012.11.003. Epub 2013 Jan 19. PMID: 23337491.
UK	Wales	Wales	Rickettsia	helvetica	Ixodes	ricinus	Hedgehog	Speck S, Perseke L, Petney T, Skuballa J, Pfäffle M, Taraschewski H, Bunnell T, Essbauer S, Dobler G. Detection of Rickettsia helvetica in ticks collected from European hedgehogs (Erinaceus europaeus, Linnaeus, 1758). Ticks Tick Borne Dis. 2013 Apr;4(3):222-6. doi: 10.1016/j.ttbdis.2012.11.003. Epub 2013 Jan 19. PMID: 23337491.
Slovakia	Banská Bystrica	Banská Bystrica	Rickettsia	helvetica	Ixodes	ricinus	Human	Špitalská E, Boldišová E, Štefanidesová K, Kocianová E, Majerčíková Z, Tarageľová VR, Selyemová D, Chvostáč M, Derdáková M, Škultéty Ľ. Pathogenic microorganisms in ticks removed from Slovakian residents over the years 2008-2018. Ticks Tick Borne Dis. 2021 Mar;12(2):101626. doi: 10.1016/j.ttbdis.2020.101626. Epub 2020 Dec 13. PMID: 33385938.
Slovakia	Bratislava	Bratislava	Rickettsia	helvetica	Ixodes	ricinus	Human	Špitalská E, Boldišová E, Štefanidesová K, Kocianová E, Majerčíková Z, Tarageľová VR, Selyemová D, Chvostáč M, Derdáková M, Škultéty Ľ. Pathogenic microorganisms in ticks removed from Slovakian residents over the years 2008-2018. Ticks Tick Borne Dis. 2021 Mar;12(2):101626. doi: 10.1016/j.ttbdis.2020.101626. Epub 2020 Dec 13. PMID: 33385938.
Slovakia	Nitria	Nitria	Rickettsia	helvetica	Ixodes	ricinus	Human	Špitalská E, Boldišová E, Štefanidesová K, Kocianová E, Majerčíková Z, Tarageľová VR, Selyemová D, Chvostáč M, Derdáková M, Škultéty Ľ. Pathogenic microorganisms in ticks removed from Slovakian residents over the years 2008-2018. Ticks Tick Borne Dis. 2021 Mar;12(2):101626. doi: 10.1016/j.ttbdis.2020.101626. Epub 2020 Dec 13. PMID: 33385938.
Slovakia	Trnava	Trnava	Rickettsia	helvetica	Ixodes	ricinus	Human	Špitalská E, Boldišová E, Štefanidesová K, Kocianová E, Majerčíková Z, Tarageľová VR, Selyemová D, Chvostáč M, Derdáková M, Škultéty Ľ. Pathogenic microorganisms in ticks removed from Slovakian residents over the years 2008-2018. Ticks Tick Borne Dis. 2021 Mar;12(2):101626. doi: 10.1016/j.ttbdis.2020.101626. Epub 2020 Dec 13. PMID: 33385938.
Slovakia	Košice region	Košice region	Rickettsia	helvetica	Ixodes	ricinus	Rodent	Špitalská E, Kraljik J, Miklisová D, Boldišová E, Sparagano OAE, Stanko M. Circulation of Rickettsia species and rickettsial endosymbionts among small mammals and their ectoparasites in Eastern Slovakia. Parasitol Res. 2020 Jul;119(7):2047-2057. doi: 10.1007/s00436-020-06701-8. Epub 2020 May 8. PMID: 32382991.
Slovakia	Bratislava	Bratislava	Anaplasma	helvetica	Ixodes	ricinus	Questing	Vaculová T, Derdáková M, Špitalská E, Václav R, Chvostáč M, Rusňáková Tarageľová V. Simultaneous Occurrence of Borrelia miyamotoi, Borrelia burgdorferi Sensu Lato, Anaplasma phagocytophilum and Rickettsia helvetica in Ixodes ricinus Ticks in Urban Foci in Bratislava, Slovakia. Acta Parasitol. 2019 Mar;64(1):19-30. doi: 10.2478/s11686-018-00004-w. Epub 2019 Jan 22. PMID: 30671773.
Slovakia	Bratislava	Bratislava	Rickettsia	helvetica	Ixodes	ricinus	Questing	Špitalská E, Sparagano O, Stanko M, Schwarzová K, Špitalský Z, Škultéty Ľ, Havlíková SF. Diversity of Coxiella-like and Francisella-like endosymbionts, and Rickettsia spp., Coxiella burnetii as pathogens in the tick populations of Slovakia, Central Europe. Ticks Tick Borne Dis. 2018 Jul;9(5):1207-1211. doi: 10.1016/j.ttbdis.2018.05.002. Epub 2018 May 3. PMID: 29748120.y
Slovakia	Prešov	Prešov	Rickettsia	helvetica	Ixodes	ricinus	Questing	Špitalská E, Sparagano O, Stanko M, Schwarzová K, Špitalský Z, Škultéty Ľ, Havlíková SF. Diversity of Coxiella-like and Francisella-like endosymbionts, and Rickettsia spp., Coxiella burnetii as pathogens in the tick populations of Slovakia, Central Europe. Ticks Tick Borne Dis. 2018 Jul;9(5):1207-1211. doi: 10.1016/j.ttbdis.2018.05.002. Epub 2018 May 3. PMID: 29748120.y
France	Pyrenee	Pyrenee	Rickettsia	helvetica	Ixodes	ricinus	Questing	Akl T, Bourgoin G, Souq ML, Appolinaire J, Poirel MT, Gibert P, Abi Rizk G, Garel M, Zenner L. Detection of tick-borne pathogens in questing Ixodes ricinus in the French Pyrenees and first identification of Rickettsia monacensis in France. Parasite. 2019;26:20. doi: 10.1051/parasite/2019019. Epub 2019 Apr 3. PMID: 30943150; PMCID: PMC6447091.
Italy	North Italy	North Italy	Rickettsia	helvetica	Ixodes	ricinus	Questing	Audino T, Pautasso A, Bellavia V, Carta V, Ferrari A, Verna F, Grattarola C, Iulini B, Pintore MD, Bardelli M, Cassina G, Tomassone L, Peletto S, Blanda V, Torina A, Caramelli M, Casalone C, Desiato R. Ticks infesting humans and associated pathogens: a cross-sectional study in a 3-year period (2017-2019) in northwest Italy. Parasit Vectors. 2021 Mar 5;14(1):136. doi: 10.1186/s13071-021-04603-x. P…
Italy	North Italy	North Italy	Rickettsia	helvetica	Ixodes	ricinus	Questing	Bertola M, Montarsi F, Obber F, Da Rold G, Carlin S, Toniolo F, Porcellato E, Falcaro C, Mondardini V, Ormelli S, Ravagnan S. Occurrence and Identification of Ixodes ricinus Borne Pathogens in Northeastern Italy. Pathogens. 2021 Sep 13;10(9):1181. doi: 10.3390/pathogens10091181. PMID: 34578213; PMCID: PMC8470124.
Italy	Central Italy	Central Italy	Rickettsia	helvetica	ixodes	ricinus	Dog	Stefanetti V, Morganti G, Veronesi F, Gavaudan S, Capelli G, Ravagnan S, Antognoni MT, Bianchi F, Passamonti F. Exposure of Owned Dogs and Feeding Ticks to Spotted Fever Group Rickettsioses in Central Italy. Vector Borne Zoonotic Dis. 2018 Dec;18(12):704-708. doi: 10.1089/vbz.2018.2303. Epub 2018 Aug 21. PMID: 30129908.
Germany	Lower Saxony	Lower Saxony	Rickettsia	helvetica	Ixodes	ricinus	Questing	Blazejak K, Janecek E, Strube C. A 10-year surveillance of Rickettsiales (Rickettsia spp. and Anaplasma phagocytophilum) in the city of Hanover, Germany, reveals Rickettsia spp. as emerging pathogens in ticks. Parasit Vectors. 2017 Nov 28;10(1):588. doi: 10.1186/s13071-017-2537-2. PMID: 29179774; PMCID: PMC5704456.
France	Brittany	Brittany	Rickettsia	helvetica	Ixodes	ricinus	Questing	Bonnet SI, Paul RE, Bischoff E, Cote M, Le Naour E. First identification of Rickettsia helvetica in questing ticks from a French Northern Brittany Forest. PLoS Negl Trop Dis. 2017 Mar 1;11(3):e0005416. doi: 10.1371/journal.pntd.0005416. PMID: 28248955; PMCID: PMC5348082.
Romania	Cluj-Napoca	Cluj-Napoca	Rickettsia	helvetica	Ixodes	ricinus	Questing	Borşan SD, Ionică AM, Galon C, Toma-Naic A, Peştean C, Sándor AD, Moutailler S, Mihalca AD. High Diversity, Prevalence, and Co-infection Rates of Tick-Borne Pathogens in Ticks and Wildlife Hosts in an Urban Area in Romania. Front Microbiol. 2021 Mar 9;12:645002. doi: 10.3389/fmicb.2021.645002. PMID: 33767683; PMCID: PMC7985354.
Hungary	Budapest	Budapest	Rickettsia	helvetica	Ixodes	ricinus	Rodent	Tick-borne bacteria in urban road-killed mammals
Hungary	Budapest	Budapest	Rickettsia	helvetica	Ixodes	ricinus	Roe deer	Tick-borne bacteria in urban road-killed mammals
Hungary	Budapest	Budapest	Rickettsia	helvetica	Ixodes	ricinus	Hedgehog	Tick-borne bacteria in urban road-killed mammals
Hungary	Budapest	Budapest	Rickettsia	helvetica	Ixodes	ricinus	Mustelid	Tick-borne bacteria in urban road-killed mammals
Latvia	Kurzeme region	Kurzeme region	Rickettsia	helvetica	Ixodes	ricinus	Questing	Capligina V, Seleznova M, Akopjana S, Freimane L, Lazovska M, Krumins R, Kivrane A, Namina A, Aleinikova D, Kimsis J, Kazarina A, Igumnova V, Bormane A, Ranka R. Large-scale countrywide screening for tick-borne pathogens in field-collected ticks in Latvia during 2017-2019. Parasit Vectors. 2020 Jul 14;13(1):351. doi: 10.1186/s13071-020-04219-7. PMID: 32665019; PMCID: PMC7362577.
Latvia	Latgale region	Latgale region	Rickettsia	helvetica	Ixodes	ricinus	Questing	Capligina V, Seleznova M, Akopjana S, Freimane L, Lazovska M, Krumins R, Kivrane A, Namina A, Aleinikova D, Kimsis J, Kazarina A, Igumnova V, Bormane A, Ranka R. Large-scale countrywide screening for tick-borne pathogens in field-collected ticks in Latvia during 2017-2019. Parasit Vectors. 2020 Jul 14;13(1):351. doi: 10.1186/s13071-020-04219-7. PMID: 32665019; PMCID: PMC7362577.
Latvia	Riga region	Riga region	Rickettsia	helvetica	Ixodes	ricinus	Questing	Capligina V, Seleznova M, Akopjana S, Freimane L, Lazovska M, Krumins R, Kivrane A, Namina A, Aleinikova D, Kimsis J, Kazarina A, Igumnova V, Bormane A, Ranka R. Large-scale countrywide screening for tick-borne pathogens in field-collected ticks in Latvia during 2017-2019. Parasit Vectors. 2020 Jul 14;13(1):351. doi: 10.1186/s13071-020-04219-7. PMID: 32665019; PMCID: PMC7362577.
Latvia	Vidzeme region	Vidzeme region	Rickettsia	helvetica	Ixodes	ricinus	Questing	Capligina V, Seleznova M, Akopjana S, Freimane L, Lazovska M, Krumins R, Kivrane A, Namina A, Aleinikova D, Kimsis J, Kazarina A, Igumnova V, Bormane A, Ranka R. Large-scale countrywide screening for tick-borne pathogens in field-collected ticks in Latvia during 2017-2019. Parasit Vectors. 2020 Jul 14;13(1):351. doi: 10.1186/s13071-020-04219-7. PMID: 32665019; PMCID: PMC7362577.
Italy	Central Italy	Central Italy	Rickettsia	helvetica	Ixodes	ricinus	Lizard	Tomassone L, Ceballos LA, Ragagli C, Martello E, De Sousa R, Stella MC, Mannelli A. Importance of Common Wall Lizards in the Transmission Dynamics of Tick-Borne Pathogens in the Northern Apennine Mountains, Italy. Microb Ecol. 2017 Nov;74(4):961-968. doi: 10.1007/s00248-017-0994-y. Epub 2017 May 24. PMID: 28540487.
Latvia	Zemgale region	Zemgale region	Rickettsia	helvetica	Ixodes	ricinus	Questing	Capligina V, Seleznova M, Akopjana S, Freimane L, Lazovska M, Krumins R, Kivrane A, Namina A, Aleinikova D, Kimsis J, Kazarina A, Igumnova V, Bormane A, Ranka R. Large-scale countrywide screening for tick-borne pathogens in field-collected ticks in Latvia during 2017-2019. Parasit Vectors. 2020 Jul 14;13(1):351. doi: 10.1186/s13071-020-04219-7. PMID: 32665019; PMCID: PMC7362577.
Slovakia	Bratislava	Bratislava	Rickettsia	helvetica	Ixodes	ricinus	Questing	Chvostáč M, Špitalská E, Václav R, Vaculová T, Minichová L, Derdáková M. Seasonal Patterns in the Prevalence and Diversity of Tick-Borne Borrelia burgdorferi Sensu Lato, Anaplasma phagocytophilum and Rickettsia spp. in an Urban Temperate Forest in South Western Slovakia. Int J Environ Res Public Health. 2018 May 15;15(5):994. doi: 10.3390/ijerph15050994. PMID: 29762516; PMCID: PMC5982033.
Czech-Rep.	South Moravia	South Moravia	Rickettsia	helvetica	Ixodes	ricinus	Sheep	Venclíková K, Mendel J, Betášová L, Blažejová H, Jedličková P, Straková P, Hubálek Z, Rudolf I. Neglected tick-borne pathogens in the Czech Republic, 2011-2014. Ticks Tick Borne Dis. 2016 Feb;7(1):107-112. doi: 10.1016/j.ttbdis.2015.09.004. Epub 2015 Sep 24. PMID: 26482948.
Estonia	Järvamaa	Järvamaa	Rickettsia	helvetica	Ixodes	ricinus	Rodent	Vikentjeva M, Geller J, Remm J, Golovljova I. Rickettsia spp. in rodent-attached ticks in Estonia and first evidence of spotted fever group Rickettsia species Candidatus Rickettsia uralica in Europe. Parasit Vectors. 2021 Jan 20;14(1):65. doi: 10.1186/s13071-020-04564-7. PMID: 33472659; PMCID: PMC7818765.
Estonia	Lääne-Virumaa	Lääne-Virumaa	Rickettsia	helvetica	Ixodes	ricinus	Rodent	Vikentjeva M, Geller J, Remm J, Golovljova I. Rickettsia spp. in rodent-attached ticks in Estonia and first evidence of spotted fever group Rickettsia species Candidatus Rickettsia uralica in Europe. Parasit Vectors. 2021 Jan 20;14(1):65. doi: 10.1186/s13071-020-04564-7. PMID: 33472659; PMCID: PMC7818765.
Estonia	Pärnumaa	Pärnumaa	Rickettsia	helvetica	Ixodes	ricinus	Rodent	Vikentjeva M, Geller J, Remm J, Golovljova I. Rickettsia spp. in rodent-attached ticks in Estonia and first evidence of spotted fever group Rickettsia species Candidatus Rickettsia uralica in Europe. Parasit Vectors. 2021 Jan 20;14(1):65. doi: 10.1186/s13071-020-04564-7. PMID: 33472659; PMCID: PMC7818765.
Estonia	Saaremaa	Saaremaa	Rickettsia	helvetica	Ixodes	ricinus	Rodent	Vikentjeva M, Geller J, Remm J, Golovljova I. Rickettsia spp. in rodent-attached ticks in Estonia and first evidence of spotted fever group Rickettsia species Candidatus Rickettsia uralica in Europe. Parasit Vectors. 2021 Jan 20;14(1):65. doi: 10.1186/s13071-020-04564-7. PMID: 33472659; PMCID: PMC7818765.
Estonia	Tartumaa	Tartumaa	Rickettsia	helvetica	Ixodes	ricinus	Rodent	Vikentjeva M, Geller J, Remm J, Golovljova I. Rickettsia spp. in rodent-attached ticks in Estonia and first evidence of spotted fever group Rickettsia species Candidatus Rickettsia uralica in Europe. Parasit Vectors. 2021 Jan 20;14(1):65. doi: 10.1186/s13071-020-04564-7. PMID: 33472659; PMCID: PMC7818765.
Netherlands	All the land	All the land	Rickettsia	helvetica	Ixodes	ricinus	Questing	Coipan EC, Jahfari S, Fonville M, Maassen CB, van der Giessen J, Takken W, Takumi K, Sprong H. Spatiotemporal dynamics of emerging pathogens in questing Ixodes ricinus. Front Cell Infect Microbiol. 2013 Jul 30;3:36. doi: 10.3389/fcimb.2013.00036. PMID: 23908971; PMCID: PMC3726834.
Germany	Baden-Wurttemberg	Baden-Wurttemberg	Rickettsia	helvetica	Ixodes	ricinus	Questing	Eshoo MW, Crowder CD, Carolan HE, Rounds MA, Ecker DJ, Haag H, Mothes B, Nolte O. Broad-range survey of tick-borne pathogens in Southern Germany reveals a high prevalence of Babesia microti and a diversity of other tick-borne pathogens. Vector Borne Zoonotic Dis. 2014 Aug;14(8):584-91. doi: 10.1089/vbz.2013.1498. PMID: 25072989; PMCID: PMC4117270.
Poland	Pomerania	Pomerania	Rickettsia	helvetica	Ixodes	ricinus	Roe deer	Wodecka B, Rymaszewska A, Skotarczak B. Host and pathogen DNA identification in blood meals of nymphal Ixodes ricinus ticks from forest parks and rural forests of Poland. Exp Appl Acarol. 2014 Apr;62(4):543-55. doi: 10.1007/s10493-013-9763-x. Epub 2013 Dec 19. PMID: 24352572; PMCID: PMC3933768.
Poland	Pomerania	Pomerania	Rickettsia	helvetica	Ixodes	ricinus	Pig	Wodecka B, Rymaszewska A, Skotarczak B. Host and pathogen DNA identification in blood meals of nymphal Ixodes ricinus ticks from forest parks and rural forests of Poland. Exp Appl Acarol. 2014 Apr;62(4):543-55. doi: 10.1007/s10493-013-9763-x. Epub 2013 Dec 19. PMID: 24352572; PMCID: PMC3933768.
Poland	Pomerania	Pomerania	Rickettsia	helvetica	Ixodes	ricinus	Red deer	Wodecka B, Rymaszewska A, Skotarczak B. Host and pathogen DNA identification in blood meals of nymphal Ixodes ricinus ticks from forest parks and rural forests of Poland. Exp Appl Acarol. 2014 Apr;62(4):543-55. doi: 10.1007/s10493-013-9763-x. Epub 2013 Dec 19. PMID: 24352572; PMCID: PMC3933768.
Poland	Pomerania	Pomerania	Rickettsia	helvetica	Ixodes	ricinus	Rodent	Wodecka B, Rymaszewska A, Skotarczak B. Host and pathogen DNA identification in blood meals of nymphal Ixodes ricinus ticks from forest parks and rural forests of Poland. Exp Appl Acarol. 2014 Apr;62(4):543-55. doi: 10.1007/s10493-013-9763-x. Epub 2013 Dec 19. PMID: 24352572; PMCID: PMC3933768.
Poland	Pomerania	Pomerania	Rickettsia	helvetica	Ixodes	ricinus	Lizard	Wodecka B, Rymaszewska A, Skotarczak B. Host and pathogen DNA identification in blood meals of nymphal Ixodes ricinus ticks from forest parks and rural forests of Poland. Exp Appl Acarol. 2014 Apr;62(4):543-55. doi: 10.1007/s10493-013-9763-x. Epub 2013 Dec 19. PMID: 24352572; PMCID: PMC3933768.
Germany	Lower Saxony	Lower Saxony	Rickettsia	helvetica	Ixodes	ricinus	Questing	Long-term trends of tick-borne pathogens in regard to small mammal and tick populations from Saxony, Germany
Germany	Hamburg	Hamburg	Rickettsia	helvetica	Ixodes	ricinus	Questing	Hauck D, Jordan D, Springer A, Schunack B, Pachnicke S, Fingerle V, Strube C. Transovarial transmission of Borrelia spp., Rickettsia spp. and Anaplasma phagocytophilum in Ixodes ricinus under field conditions extrapolated from DNA detection in questing larvae. Parasit Vectors. 2020 Apr 7;13(1):176. doi: 10.1186/s13071-020-04049-7. PMID: 32264920; PMCID: PMC7140504.
Germany	Lower Saxony	Lower Saxony	Rickettsia	helvetica	Ixodes	ricinus	Questing	Hauck D, Jordan D, Springer A, Schunack B, Pachnicke S, Fingerle V, Strube C. Transovarial transmission of Borrelia spp., Rickettsia spp. and Anaplasma phagocytophilum in Ixodes ricinus under field conditions extrapolated from DNA detection in questing larvae. Parasit Vectors. 2020 Apr 7;13(1):176. doi: 10.1186/s13071-020-04049-7. PMID: 32264920; PMCID: PMC7140504.
Bosnia-Erzgovina	Bosnia-Erzgovina	Bosnia-Erzgovina	Rickettsia	helvetica	Ixodes	ricinus	Questing	Hodžić A, Fuehrer HP, Duscher GG. First Molecular Evidence of Zoonotic Bacteria in Ticks in Bosnia and Herzegovina. Transbound Emerg Dis. 2017 Aug;64(4):1313-1316. doi: 10.1111/tbed.12473. Epub 2016 Jan 22. PMID: 26799474.
Czech-Rep.	South Moravia	South Moravia	Rickettsia	helvetica	Ixodes	ricinus	Questing	Honig V, Carolan HE, Vavruskova Z, Massire C, Mosel MR, Crowder CD, Rounds MA, Ecker DJ, Ruzek D, Grubhoffer L, Luft BJ, Eshoo MW. Broad-range survey of vector-borne pathogens and tick host identification of Ixodes ricinus from Southern Czech Republic. FEMS Microbiol Ecol. 2017 Nov 1;93(11):fix129. doi: 10.1093/femsec/fix129. PMID: 29029144; PMCID: PMC5812510.
Hungary	Central Hungary	Central Hungary	Rickettsia	helvetica	Ixodes	ricinus	Questing	Hornok S, Mulvihill M, Szőke K, Gönczi E, Sulyok KM, Gyuranecz M, Hofmann-Lehmann R. Impact of a freeway on the dispersal of ticks and Ixodes ricinus-borne pathogens: forested resting areas may become Lyme disease hotspots. Acta Vet Hung. 2017 Jun;65(2):242-252. doi: 10.1556/004.2017.024. PMID: 28605964.
Norway	North Norway	North Norway	Rickettsia	helvetica	Ixodes	ricinus	Questing	Hvidsten D, Frafjord K, Gray JS, Henningsson AJ, Jenkins A, Kristiansen BE, Lager M, Rognerud B, Slåtsve AM, Stordal F, Stuen S, Wilhelmsson P. The distribution limit of the common tick, Ixodes ricinus, and some associated pathogens in north-western Europe. Ticks Tick Borne Dis. 2020 Jul;11(4):101388. doi: 10.1016/j.ttbdis.2020.101388. Epub 2020 Feb 3. PMID: 32122808.
Denmark	Funen	Funen	Rickettsia	helvetica	Ixodes	ricinus	Questing	Jensen PM, Christoffersen CS, Moutailler S, Michelet L, Klitgaard K, Bødker R. Transmission differentials for multiple pathogens as inferred from their prevalence in larva, nymph and adult of Ixodes ricinus (Acari: Ixodidae). Exp Appl Acarol. 2017 Feb;71(2):171-182. doi: 10.1007/s10493-017-0110-5. Epub 2017 Mar 2. PMID: 28255923.
Denmark	Sealand	Sealand	Rickettsia	helvetica	Ixodes	ricinus	Questing	Jensen PM, Christoffersen CS, Moutailler S, Michelet L, Klitgaard K, Bødker R. Transmission differentials for multiple pathogens as inferred from their prevalence in larva, nymph and adult of Ixodes ricinus (Acari: Ixodidae). Exp Appl Acarol. 2017 Feb;71(2):171-182. doi: 10.1007/s10493-017-0110-5. Epub 2017 Mar 2. PMID: 28255923.
Estonia	Harjumaa	Harjumaa	Rickettsia	helvetica	Ixodes	ricinus	Questing	Katargina O, Geller J, Ivanova A, Värv K, Tefanova V, Vene S, Lundkvist Å, Golovljova I. Detection and identification of Rickettsia species in Ixodes tick populations from Estonia. Ticks Tick Borne Dis. 2015 Sep;6(6):689-94. doi: 10.1016/j.ttbdis.2015.06.001. Epub 2015 Jun 11. PMID: 26096853.
Estonia	Ida-Virumaa	Ida-Virumaa	Rickettsia	helvetica	Ixodes	ricinus	Questing	Katargina O, Geller J, Ivanova A, Värv K, Tefanova V, Vene S, Lundkvist Å, Golovljova I. Detection and identification of Rickettsia species in Ixodes tick populations from Estonia. Ticks Tick Borne Dis. 2015 Sep;6(6):689-94. doi: 10.1016/j.ttbdis.2015.06.001. Epub 2015 Jun 11. PMID: 26096853.
Estonia	Saaremaa	Saaremaa	Rickettsia	helvetica	Ixodes	ricinus	Questing	Katargina O, Geller J, Ivanova A, Värv K, Tefanova V, Vene S, Lundkvist Å, Golovljova I. Detection and identification of Rickettsia species in Ixodes tick populations from Estonia. Ticks Tick Borne Dis. 2015 Sep;6(6):689-94. doi: 10.1016/j.ttbdis.2015.06.001. Epub 2015 Jun 11. PMID: 26096853.
Estonia	Tartumaa	Tartumaa	Rickettsia	helvetica	Ixodes	ricinus	Questing	Katargina O, Geller J, Ivanova A, Värv K, Tefanova V, Vene S, Lundkvist Å, Golovljova I. Detection and identification of Rickettsia species in Ixodes tick populations from Estonia. Ticks Tick Borne Dis. 2015 Sep;6(6):689-94. doi: 10.1016/j.ttbdis.2015.06.001. Epub 2015 Jun 11. PMID: 26096853.
Estonia	Võrumaa/Valgamaa	Võrumaa/Valgamaa	Rickettsia	helvetica	Ixodes	ricinus	Questing	Katargina O, Geller J, Ivanova A, Värv K, Tefanova V, Vene S, Lundkvist Å, Golovljova I. Detection and identification of Rickettsia species in Ixodes tick populations from Estonia. Ticks Tick Borne Dis. 2015 Sep;6(6):689-94. doi: 10.1016/j.ttbdis.2015.06.001. Epub 2015 Jun 11. PMID: 26096853.
Poland	Pomerania	Pomerania	Rickettsia	helvetica	Ixodes	ricinus	Questing	Kirczuk L, Piotrowski M, Rymaszewska A. Detection of Tick-Borne Pathogens of the Genera Rickettsia, Anaplasma and Francisella in Ixodes ricinus Ticks in Pomerania (Poland). Pathogens. 2021 Jul 15;10(7):901. doi: 10.3390/pathogens10070901. PMID: 34358050; PMCID: PMC8308924.
Denmark	Capitol region	Capitol region	Rickettsia	helvetica	Ixodes	ricinus	Questing	Kjær LJ, Klitgaard K, Soleng A, Edgar KS, Lindstedt HEH, Paulsen KM, Andreassen ÅK, Korslund L, Kjelland V, Slettan A, Stuen S, Kjellander P, Christensson M, Teräväinen M, Baum A, Jensen LM, Bødker R. Spatial patterns of pathogen prevalence in questing Ixodes ricinus nymphs in southern Scandinavia, 2016. Sci Rep. 2020 Nov 9;10(1):19376. doi: 10.1038/s41598-020-76334-5. PMID: 33168841; PMCID: PMC7…
Denmark	Central Denmark	Central Denmark	Rickettsia	helvetica	Ixodes	ricinus	Questing	Kjær LJ, Klitgaard K, Soleng A, Edgar KS, Lindstedt HEH, Paulsen KM, Andreassen ÅK, Korslund L, Kjelland V, Slettan A, Stuen S, Kjellander P, Christensson M, Teräväinen M, Baum A, Jensen LM, Bødker R. Spatial patterns of pathogen prevalence in questing Ixodes ricinus nymphs in southern Scandinavia, 2016. Sci Rep. 2020 Nov 9;10(1):19376. doi: 10.1038/s41598-020-76334-5. PMID: 33168841; PMCID: PMC7…
Denmark	North Denmark	North Denmark	Rickettsia	helvetica	Ixodes	ricinus	Questing	Kjær LJ, Klitgaard K, Soleng A, Edgar KS, Lindstedt HEH, Paulsen KM, Andreassen ÅK, Korslund L, Kjelland V, Slettan A, Stuen S, Kjellander P, Christensson M, Teräväinen M, Baum A, Jensen LM, Bødker R. Spatial patterns of pathogen prevalence in questing Ixodes ricinus nymphs in southern Scandinavia, 2016. Sci Rep. 2020 Nov 9;10(1):19376. doi: 10.1038/s41598-020-76334-5. PMID: 33168841; PMCID: PMC7…
Denmark	Southern Denmark	Southern Denmark	Rickettsia	helvetica	Ixodes	ricinus	Questing	Kjær LJ, Klitgaard K, Soleng A, Edgar KS, Lindstedt HEH, Paulsen KM, Andreassen ÅK, Korslund L, Kjelland V, Slettan A, Stuen S, Kjellander P, Christensson M, Teräväinen M, Baum A, Jensen LM, Bødker R. Spatial patterns of pathogen prevalence in questing Ixodes ricinus nymphs in southern Scandinavia, 2016. Sci Rep. 2020 Nov 9;10(1):19376. doi: 10.1038/s41598-020-76334-5. PMID: 33168841; PMCID: PMC7…
Denmark	Zealand	Zealand	Rickettsia	helvetica	Ixodes	ricinus	Questing	Kjær LJ, Klitgaard K, Soleng A, Edgar KS, Lindstedt HEH, Paulsen KM, Andreassen ÅK, Korslund L, Kjelland V, Slettan A, Stuen S, Kjellander P, Christensson M, Teräväinen M, Baum A, Jensen LM, Bødker R. Spatial patterns of pathogen prevalence in questing Ixodes ricinus nymphs in southern Scandinavia, 2016. Sci Rep. 2020 Nov 9;10(1):19376. doi: 10.1038/s41598-020-76334-5. PMID: 33168841; PMCID: PMC7…
Norway	Østlandet	Østlandet	Rickettsia	helvetica	Ixodes	ricinus	Questing	Kjær LJ, Klitgaard K, Soleng A, Edgar KS, Lindstedt HEH, Paulsen KM, Andreassen ÅK, Korslund L, Kjelland V, Slettan A, Stuen S, Kjellander P, Christensson M, Teräväinen M, Baum A, Jensen LM, Bødker R. Spatial patterns of pathogen prevalence in questing Ixodes ricinus nymphs in southern Scandinavia, 2016. Sci Rep. 2020 Nov 9;10(1):19376. doi: 10.1038/s41598-020-76334-5. PMID: 33168841; PMCID: PMC7…
Croatia	Slavonia	Slavonia	Rickettsia	helvetica	Ixodes	ricinus	Questing	Tijsse-Klasen E, Sprong H, Pandak N. Co-infection of Borrelia burgdorferi sensu lato and Rickettsia species in ticks and in an erythema migrans patient. Parasit Vectors. 2013 Dec 10;6:347. doi: 10.1186/1756-3305-6-347. PMID: 24326096; PMCID: PMC3878868.
Germany	Lower Saxony	Lower Saxony	Rickettsia	helvetica	Ixodes	ricinus	Questing	Knoll S, Springer A, Hauck D, Schunack B, Pachnicke S, Strube C. Regional, seasonal, biennial and landscape-associated distribution of Anaplasma phagocytophilum and Rickettsia spp. infections in Ixodes ticks in northern Germany and implications for risk assessment at larger spatial scales. Ticks Tick Borne Dis. 2021 May;12(3):101657. doi: 10.1016/j.ttbdis.2021.101657. Epub 2021 Jan 19. PMID: 3352…
Poland	Northeastern Poland	Northeastern Poland	Rickettsia	helvetica	Ixodes	ricinus	Questing	Kowalec M, Szewczyk T, Welc-Falęciak R, Siński E, Karbowiak G, Bajer A. Rickettsiales Occurrence and Co-occurrence in Ixodes ricinus Ticks in Natural and Urban Areas. Microb Ecol. 2019 May;77(4):890-904. doi: 10.1007/s00248-018-1269-y. Epub 2018 Oct 16. PMID: 30327827; PMCID: PMC6478632.
Finland	Central Finland	Central Finland	Rickettsia	helvetica	Ixodes	ricinus	Questing	Laaksonen M, Klemola T, Feuth E, Sormunen JJ, Puisto A, Mäkelä S, Penttinen R, Ruohomäki K, Hänninen J, Sääksjärvi IE, Vuorinen I, Sprong H, Hytönen J, Vesterinen EJ. Tick-borne pathogens in Finland: comparison of Ixodes ricinus and I. persulcatus in sympatric and parapatric areas. Parasit Vectors. 2018 Oct 24;11(1):556. doi: 10.1186/s13071-018-3131-y. PMID: 30355331; PMCID: PMC6201636.
Finland	North Ostrobothnia	North Ostrobothnia	Rickettsia	helvetica	Ixodes	ricinus	Questing	Laaksonen M, Klemola T, Feuth E, Sormunen JJ, Puisto A, Mäkelä S, Penttinen R, Ruohomäki K, Hänninen J, Sääksjärvi IE, Vuorinen I, Sprong H, Hytönen J, Vesterinen EJ. Tick-borne pathogens in Finland: comparison of Ixodes ricinus and I. persulcatus in sympatric and parapatric areas. Parasit Vectors. 2018 Oct 24;11(1):556. doi: 10.1186/s13071-018-3131-y. PMID: 30355331; PMCID: PMC6201636.
Finland	South Finland	South Finland	Rickettsia	helvetica	Ixodes	ricinus	Questing	Laaksonen M, Klemola T, Feuth E, Sormunen JJ, Puisto A, Mäkelä S, Penttinen R, Ruohomäki K, Hänninen J, Sääksjärvi IE, Vuorinen I, Sprong H, Hytönen J, Vesterinen EJ. Tick-borne pathogens in Finland: comparison of Ixodes ricinus and I. persulcatus in sympatric and parapatric areas. Parasit Vectors. 2018 Oct 24;11(1):556. doi: 10.1186/s13071-018-3131-y. PMID: 30355331; PMCID: PMC6201636.
France	Île-de-France	Île-de-France	Rickettsia	helvetica	Ixodes	ricinus	Questing	Lejal E, Marsot M, Chalvet-Monfray K, Cosson JF, Moutailler S, Vayssier-Taussat M, Pollet T. A three-years assessment of Ixodes ricinus-borne pathogens in a French peri-urban forest. Parasit Vectors. 2019 Nov 21;12(1):551. doi: 10.1186/s13071-019-3799-7. PMID: 31752997; PMCID: PMC6873405.
France	Île-de-France	Île-de-France	Rickettsia	helvetica	Ixodes	ricinus	Questing	Lejal E, Moutailler S, Šimo L, Vayssier-Taussat M, Pollet T. Tick-borne pathogen detection in midgut and salivary glands of adult Ixodes ricinus. Parasit Vectors. 2019 Apr 2;12(1):152. doi: 10.1186/s13071-019-3418-7. PMID: 30940200; PMCID: PMC6444572.
Germany	Hamburg	Hamburg	Rickettsia	helvetica	Ixodes	ricinus	Questing	May K, Jordan D, Fingerle V, Strube C. Borrelia burgdorferi sensu lato and co-infections with Anaplasma phagocytophilum and Rickettsia spp. in Ixodes ricinus in Hamburg, Germany. Med Vet Entomol. 2015 Dec;29(4):425-9. doi: 10.1111/mve.12125. Epub 2015 Jun 19. PMID: 26096626.
Denmark	Capital	Capital	Rickettsia	helvetica	Ixodes	ricinus	Questing	Michelet L, Delannoy S, Devillers E, Umhang G, Aspan A, Juremalm M, Chirico J, van der Wal FJ, Sprong H, Boye Pihl TP, Klitgaard K, Bødker R, Fach P, Moutailler S. High-throughput screening of tick-borne pathogens in Europe. Front Cell Infect Microbiol. 2014 Jul 29;4:103. doi: 10.3389/fcimb.2014.00103. PMID: 25120960; PMCID: PMC4114295.
France	Grand Est	Grand Est	Rickettsia	helvetica	Ixodes	ricinus	Questing	Michelet L, Delannoy S, Devillers E, Umhang G, Aspan A, Juremalm M, Chirico J, van der Wal FJ, Sprong H, Boye Pihl TP, Klitgaard K, Bødker R, Fach P, Moutailler S. High-throughput screening of tick-borne pathogens in Europe. Front Cell Infect Microbiol. 2014 Jul 29;4:103. doi: 10.3389/fcimb.2014.00103. PMID: 25120960; PMCID: PMC4114295.
Netherlands	Utrecht	Utrecht	Rickettsia	helvetica	Ixodes	ricinus	Questing	Michelet L, Delannoy S, Devillers E, Umhang G, Aspan A, Juremalm M, Chirico J, van der Wal FJ, Sprong H, Boye Pihl TP, Klitgaard K, Bødker R, Fach P, Moutailler S. High-throughput screening of tick-borne pathogens in Europe. Front Cell Infect Microbiol. 2014 Jul 29;4:103. doi: 10.3389/fcimb.2014.00103. PMID: 25120960; PMCID: PMC4114295.
Slovakia	Bratislava	Bratislava	Rickettsia	helvetica	Ixodes	ricinus	Questing	Minichová L, Hamšíková Z, Mahríková L, Slovák M, Kocianová E, Kazimírová M, Škultéty Ľ, Štefanidesová K, Špitalská E. Molecular evidence of Rickettsia spp. in ixodid ticks and rodents in suburban, natural and rural habitats in Slovakia. Parasit Vectors. 2017 Mar 24;10(1):158. doi: 10.1186/s13071-017-2094-8. PMID: 28340608; PMCID: PMC5366151.
Bulgaria	Burgas	Burgas	Rickettsia	helvetica	Ixodes	ricinus	Questing	Nader J, Król N, Pfeffer M, Ohlendorf V, Marklewitz M, Drosten C, Junglen S, Obiegala A. The diversity of tick-borne bacteria and parasites in ticks collected from the Strandja Nature Park in south-eastern Bulgaria. Parasit Vectors. 2018 Mar 20;11(1):165. doi: 10.1186/s13071-018-2721-z. PMID: 29554928; PMCID: PMC5859726.
France	Alsace	Alsace	Rickettsia	helvetica	Ixodes	ricinus	Questing	Nebbak A, Dahmana H, Almeras L, Raoult D, Boulanger N, Jaulhac B, Mediannikov O, Parola P. Co-infection of bacteria and protozoan parasites in Ixodes ricinus nymphs collected in the Alsace region, France. Ticks Tick Borne Dis. 2019 Oct;10(6):101241. doi: 10.1016/j.ttbdis.2019.06.001. Epub 2019 Jun 8. PMID: 31279737.
Switzerland	Basel	Basel	Rickettsia	helvetica	Ixodes	ricinus	Questing	Oechslin CP, Heutschi D, Lenz N, Tischhauser W, Péter O, Rais O, Beuret CM, Leib SL, Bankoul S, Ackermann-Gäumann R. Prevalence of tick-borne pathogens in questing Ixodes ricinus ticks in urban and suburban areas of Switzerland. Parasit Vectors. 2017 Nov 9;10(1):558. doi: 10.1186/s13071-017-2500-2. PMID: 29121976; PMCID: PMC5680829.
Switzerland	Bern	Bern	Rickettsia	helvetica	Ixodes	ricinus	Questing	Oechslin CP, Heutschi D, Lenz N, Tischhauser W, Péter O, Rais O, Beuret CM, Leib SL, Bankoul S, Ackermann-Gäumann R. Prevalence of tick-borne pathogens in questing Ixodes ricinus ticks in urban and suburban areas of Switzerland. Parasit Vectors. 2017 Nov 9;10(1):558. doi: 10.1186/s13071-017-2500-2. PMID: 29121976; PMCID: PMC5680829.
Switzerland	Lausanne	Lausanne	Rickettsia	helvetica	Ixodes	ricinus	Questing	Oechslin CP, Heutschi D, Lenz N, Tischhauser W, Péter O, Rais O, Beuret CM, Leib SL, Bankoul S, Ackermann-Gäumann R. Prevalence of tick-borne pathogens in questing Ixodes ricinus ticks in urban and suburban areas of Switzerland. Parasit Vectors. 2017 Nov 9;10(1):558. doi: 10.1186/s13071-017-2500-2. PMID: 29121976; PMCID: PMC5680829.
Switzerland	Neuchâtel	Neuchâtel	Rickettsia	helvetica	Ixodes	ricinus	Questing	Oechslin CP, Heutschi D, Lenz N, Tischhauser W, Péter O, Rais O, Beuret CM, Leib SL, Bankoul S, Ackermann-Gäumann R. Prevalence of tick-borne pathogens in questing Ixodes ricinus ticks in urban and suburban areas of Switzerland. Parasit Vectors. 2017 Nov 9;10(1):558. doi: 10.1186/s13071-017-2500-2. PMID: 29121976; PMCID: PMC5680829.
Switzerland	Winterthur	Winterthur	Rickettsia	helvetica	Ixodes	ricinus	Questing	Oechslin CP, Heutschi D, Lenz N, Tischhauser W, Péter O, Rais O, Beuret CM, Leib SL, Bankoul S, Ackermann-Gäumann R. Prevalence of tick-borne pathogens in questing Ixodes ricinus ticks in urban and suburban areas of Switzerland. Parasit Vectors. 2017 Nov 9;10(1):558. doi: 10.1186/s13071-017-2500-2. PMID: 29121976; PMCID: PMC5680829.
UK	Scotland	Scotland	Rickettsia	helvetica	Ixodes	ricinus	Questing	Olsthoorn F, Sprong H, Fonville M, Rocchi M, Medlock J, Gilbert L, Ghazoul J. Occurrence of tick-borne pathogens in questing Ixodes ricinus ticks from Wester Ross, Northwest Scotland. Parasit Vectors. 2021 Aug 26;14(1):430. doi: 10.1186/s13071-021-04946-5. PMID: 34446082; PMCID: PMC8393815.
Germany	Bavaria	Bavaria	Rickettsia	helvetica	Ixodes	ricinus	Questing	Overzier E, Pfister K, Thiel C, Herb I, Mahling M, Silaghi C. Diversity of Babesia and Rickettsia species in questing Ixodes ricinus: a longitudinal study in urban, pasture, and natural habitats. Vector Borne Zoonotic Dis. 2013 Aug;13(8):559-64. doi: 10.1089/vbz.2012.1278. Epub 2013 May 22. PMID: 23697771; PMCID: PMC3741418.
France	Île-de-France	Île-de-France	Rickettsia	helvetica	Ixodes	ricinus	Questing	Paul RE, Cote M, Le Naour E, Bonnet SI. Environmental factors influencing tick densities over seven years in a French suburban forest. Parasit Vectors. 2016 May 27;9(1):309. doi: 10.1186/s13071-016-1591-5. PMID: 27234215; PMCID: PMC4884405.
Norway	Sørlandet	Sørlandet	Rickettsia	helvetica	Ixodes	ricinus	Questing	Quarsten H, Skarpaas T, Fajs L, Noraas S, Kjelland V. Tick-borne bacteria in Ixodes ricinus collected in southern Norway evaluated by a commercial kit and established real-time PCR protocols. Ticks Tick Borne Dis. 2015 Jun;6(4):538-44. doi: 10.1016/j.ttbdis.2015.04.008. Epub 2015 Apr 28. PMID: 25985721.
Latvia	South Latvia	South Latvia	Rickettsia	helvetica	Ixodes	ricinus	Questing	Radzijevskaja J, Paulauskas A, Aleksandraviciene A, Jonauskaite I, Stanko M, Karbowiak G, Petko B. New records of spotted fever group rickettsiae in Baltic region. Microbes Infect. 2015 Nov-Dec;17(11-12):874-8. doi: 10.1016/j.micinf.2015.09.006. Epub 2015 Sep 15. PMID: 26383013.
Lithuania	All the land	All the land	Rickettsia	helvetica	Ixodes	ricinus	Questing	Radzijevskaja J, Paulauskas A, Aleksandraviciene A, Jonauskaite I, Stanko M, Karbowiak G, Petko B. New records of spotted fever group rickettsiae in Baltic region. Microbes Infect. 2015 Nov-Dec;17(11-12):874-8. doi: 10.1016/j.micinf.2015.09.006. Epub 2015 Sep 15. PMID: 26383013.
Romania	Iasi	Iasi	Rickettsia	helvetica	Ixodes	ricinus	Questing	Raileanu C, Moutailler S, Porea D, Oslobanu L, Anita D, Anita A, Vayssier-Taussat M, Savuta G. Molecular Evidence of Rickettsia spp., Anaplasma phagocytophilum, and "Candidatus Neoehrlichia mikurensis" in Ticks from Natural and Urban Habitats in Eastern Romania. Vector Borne Zoonotic Dis. 2018 Jul;18(7):343-349. doi: 10.1089/vbz.2017.2221. Epub 2018 May 7. PMID: 29733258.
Romania	Tulcea	Tulcea	Rickettsia	helvetica	Ixodes	ricinus	Questing	Raileanu C, Moutailler S, Porea D, Oslobanu L, Anita D, Anita A, Vayssier-Taussat M, Savuta G. Molecular Evidence of Rickettsia spp., Anaplasma phagocytophilum, and "Candidatus Neoehrlichia mikurensis" in Ticks from Natural and Urban Habitats in Eastern Romania. Vector Borne Zoonotic Dis. 2018 Jul;18(7):343-349. doi: 10.1089/vbz.2017.2221. Epub 2018 May 7. PMID: 29733258.
Belarus	Gomel	Gomel	Rickettsia	helvetica	Ixodes	ricinus	Questing	Reye AL, Stegniy V, Mishaeva NP, Velhin S, Hübschen JM, Ignatyev G, Muller CP. Prevalence of tick-borne pathogens in Ixodes ricinus and Dermacentor reticulatus ticks from different geographical locations in Belarus. PLoS One. 2013;8(1):e54476. doi: 10.1371/journal.pone.0054476. Epub 2013 Jan 22. PMID: 23349900; PMCID: PMC3551763.
Belarus	Not defined	Not defined	Rickettsia	helvetica	Ixodes	ricinus	Questing	Reye AL, Stegniy V, Mishaeva NP, Velhin S, Hübschen JM, Ignatyev G, Muller CP. Prevalence of tick-borne pathogens in Ixodes ricinus and Dermacentor reticulatus ticks from different geographical locations in Belarus. PLoS One. 2013;8(1):e54476. doi: 10.1371/journal.pone.0054476. Epub 2013 Jan 22. PMID: 23349900; PMCID: PMC3551763.
Ukraine	Kyiv	Kyiv	Rickettsia	helvetica	Ixodes	ricinus	Questing	Rogovskyy A, Batool M, Gillis DC, Holman PJ, Nebogatkin IV, Rogovska YV, Rogovskyy MS. Diversity of Borrelia spirochetes and other zoonotic agents in ticks from Kyiv, Ukraine. Ticks Tick Borne Dis. 2018 Feb;9(2):404-409. doi: 10.1016/j.ttbdis.2017.12.006. Epub 2017 Dec 15. PMID: 29258801.
Austria	Tyrol	Tyrol	Rickettsia	helvetica	Ixodes	ricinus	Questing	Sonnleitner ST, Simeoni J, Lang S, Dobler G, Speck S, Zelger R, Schennach H, Lass-Flörl C, Walder G. Spotted fever group--Rickettsiae in the Tyrols: evidence by seroepidemiology and PCR. Zoonoses Public Health. 2013 Jun;60(4):284-90. doi: 10.1111/j.1863-2378.2012.01534.x. Epub 2012 Aug 8. PMID: 22883690.
Italy	North Italy	North Italy	Rickettsia	helvetica	Ixodes	ricinus	Questing	Sonnleitner ST, Simeoni J, Lang S, Dobler G, Speck S, Zelger R, Schennach H, Lass-Flörl C, Walder G. Spotted fever group--Rickettsiae in the Tyrols: evidence by seroepidemiology and PCR. Zoonoses Public Health. 2013 Jun;60(4):284-90. doi: 10.1111/j.1863-2378.2012.01534.x. Epub 2012 Aug 8. PMID: 22883690.
Finland	Southwest Finland	Southwest Finland	Rickettsia	helvetica	Ixodes	ricinus	Questing	Sonnleitner ST, Simeoni J, Lang S, Dobler G, Speck S, Zelger R, Schennach H, Lass-Flörl C, Walder G. Spotted fever group--Rickettsiae in the Tyrols: evidence by seroepidemiology and PCR. Zoonoses Public Health. 2013 Jun;60(4):284-90. doi: 10.1111/j.1863-2378.2012.01534.x. Epub 2012 Aug 8. PMID: 22883690.
Finland	Åland	Åland	Rickettsia	helvetica	Ixodes	ricinus	Questing	Sormunen JJ, Andersson T, Aspi J, Bäck J, Cederberg T, Haavisto N, Halonen H, Hänninen J, Inkinen J, Kulha N, Laaksonen M, Loehr J, Mäkelä S, Mäkinen K, Norkko J, Paavola R, Pajala P, Petäjä T, Puisto A, Sippola E, Snickars M, Sundell J, Tanski N, Uotila A, Vesilahti EM, Vesterinen EJ, Vuorenmaa S, Ylönen H, Ylönen J, Klemola T. Monitoring of ticks and tick-borne pathogens through a nationwide re…
Finland	Lapland	Lapland	Rickettsia	helvetica	Ixodes	ricinus	Questing	Sormunen JJ, Andersson T, Aspi J, Bäck J, Cederberg T, Haavisto N, Halonen H, Hänninen J, Inkinen J, Kulha N, Laaksonen M, Loehr J, Mäkelä S, Mäkinen K, Norkko J, Paavola R, Pajala P, Petäjä T, Puisto A, Sippola E, Snickars M, Sundell J, Tanski N, Uotila A, Vesilahti EM, Vesterinen EJ, Vuorenmaa S, Ylönen H, Ylönen J, Klemola T. Monitoring of ticks and tick-borne pathogens through a nationwide re…
Finland	Uusimaa	Uusimaa	Rickettsia	helvetica	Ixodes	ricinus	Questing	Sormunen JJ, Andersson T, Aspi J, Bäck J, Cederberg T, Haavisto N, Halonen H, Hänninen J, Inkinen J, Kulha N, Laaksonen M, Loehr J, Mäkelä S, Mäkinen K, Norkko J, Paavola R, Pajala P, Petäjä T, Puisto A, Sippola E, Snickars M, Sundell J, Tanski N, Uotila A, Vesilahti EM, Vesterinen EJ, Vuorenmaa S, Ylönen H, Ylönen J, Klemola T. Monitoring of ticks and tick-borne pathogens through a nationwide re…
Slovakia	Bratislava	Bratislava	Rickettsia	helvetica	Ixodes	ricinus	Questing	Špitalská E, Boldiš V, Derdáková M, Selyemová D, Rusňáková Tarageľová V. Rickettsial infection in Ixodes ricinus ticks in urban and natural habitats of Slovakia. Ticks Tick Borne Dis. 2014 Mar;5(2):161-5. doi: 10.1016/j.ttbdis.2013.10.002. Epub 2013 Dec 15. PMID: 24342052.
Slovakia	Žilina	Žilina	Rickettsia	helvetica	Ixodes	ricinus	Questing	Špitalská E, Boldiš V, Derdáková M, Selyemová D, Rusňáková Tarageľová V. Rickettsial infection in Ixodes ricinus ticks in urban and natural habitats of Slovakia. Ticks Tick Borne Dis. 2014 Mar;5(2):161-5. doi: 10.1016/j.ttbdis.2013.10.002. Epub 2013 Dec 15. PMID: 24342052.
Slovakia	Košice region	Košice region	Rickettsia	helvetica	Ixodes	ricinus	Questing	Špitalská E, Stanko M, Mošanský L, Kraljik J, Miklisová D, Mahríková L, Bona M, Kazimírová M. Seasonal analysis of Rickettsia species in ticks in an agricultural site of Slovakia. Exp Appl Acarol. 2016 Mar;68(3):315-24. doi: 10.1007/s10493-015-9941-0. Epub 2015 Jun 29. PMID: 26119003.
Poland	Masovian	Masovian	Rickettsia	helvetica	Ixodes	ricinus	Questing	Stańczak J, Biernat B, Matyjasek A, Racewicz M, Zalewska M, Lewandowska D. Kampinos National Park: a risk area for spotted fever group rickettsioses, central Poland? Exp Appl Acarol. 2016 Nov;70(3):395-410. doi: 10.1007/s10493-016-0083-9. Epub 2016 Sep 8. PMID: 27631765; PMCID: PMC5061876.
Poland	Podlaskie	Podlaskie	Rickettsia	helvetica	Ixodes	ricinus	Questing	Stańczak J, Biernat B, Racewicz M, Zalewska M, Matyjasek A. Prevalence of different Rickettsia spp. in Ixodes ricinus and Dermacentor reticulatus ticks (Acari: Ixodidae) in north-eastern Poland. Ticks Tick Borne Dis. 2018 Feb;9(2):427-434. doi: 10.1016/j.ttbdis.2017.12.010. Epub 2017 Dec 21. PMID: 29290582.
Serbia	Central Serbia	Central Serbia	Rickettsia	helvetica	Ixodes	ricinus	Questing	Li K, Stanojević M, Stamenković G, Ilić B, Paunović M, Lu M, Pešić B, Đurić Maslovara I, Siljic M, Cirkovic V, Zhang Y. Insight into diversity of bacteria belonging to the order Rickettsiales in 9 arthropods species collected in Serbia. Sci Rep. 2019 Dec 10;9(1):18680. doi: 10.1038/s41598-019-55077-y. PMID: 31822714; PMCID: PMC6904564.
Slovakia	Bratislava	Bratislava	Rickettsia	helvetica	Ixodes	ricinus	Questing	Svehlová A, Berthová L, Sallay B, Boldiš V, Sparagano OA, Spitalská E. Sympatric occurrence of Ixodes ricinus, Dermacentor reticulatus and Haemaphysalis concinna ticks and Rickettsia and Babesia species in Slovakia. Ticks Tick Borne Dis. 2014 Sep;5(5):600-5. doi: 10.1016/j.ttbdis.2014.04.010. Epub 2014 Jun 24. PMID: 24973275.
Hungary	Budapest	Budapest	Rickettsia	helvetica	Ixodes	ricinus	Questing	Szekeres S, Docters van Leeuwen A, Rigó K, Jablonszky M, Majoros G, Sprong H, Földvári G. Prevalence and diversity of human pathogenic rickettsiae in urban versus rural habitats, Hungary. Exp Appl Acarol. 2016 Feb;68(2):223-6. doi: 10.1007/s10493-015-9989-x. Epub 2015 Nov 28. PMID: 26613759.
Germany	Lower Saxony	Lower Saxony	Rickettsia	helvetica	Ixodes	ricinus	Questing	Tappe J, Jordan D, Janecek E, Fingerle V, Strube C. Revisited: Borrelia burgdorferi sensu lato infections in hard ticks (Ixodes ricinus) in the city of Hanover (Germany). Parasit Vectors. 2014 Sep 18;7:441. doi: 10.1186/1756-3305-7-441. Erratum in: Parasit Vectors. 2016;9(1):249. PMID: 25233844; PMCID: PMC4262061.
Croatia	Not defined	Not defined	Rickettsia	helvetica	Ixodes	ricinus	Questing	Tijsse-Klasen E, Sprong H, Pandak N. Co-infection of Borrelia burgdorferi sensu lato and Rickettsia species in ticks and in an erythema migrans patient. Parasit Vectors. 2013 Dec 10;6:347. doi: 10.1186/1756-3305-6-347. PMID: 24326096; PMCID: PMC3878868.
Serbia	Central Serbia/Vojvodina	Central Serbia/Vojvodina	Rickettsia	helvetica	Ixodes	ricinus	Questing	Tomanović S, Chochlakis D, Radulović Z, Milutinović M, Cakić S, Mihaljica D, Tselentis Y, Psaroulaki A. Analysis of pathogen co-occurrence in host-seeking adult hard ticks from Serbia. Exp Appl Acarol. 2013 Mar;59(3):367-76. doi: 10.1007/s10493-012-9597-y. Epub 2012 Jul 7. PMID: 22773070.
Czech-Rep.	All the land	All the land	Rickettsia	helvetica	Ixodes	ricinus	Questing	Václavík T, Balážová A, Baláž V, Tkadlec E, Schichor M, Zechmeisterová K, Ondruš J, Široký P. Landscape epidemiology of neglected tick-borne pathogens in central Europe. Transbound Emerg Dis. 2021 May;68(3):1685-1696. doi: 10.1111/tbed.13845. Epub 2020 Oct 8. PMID: 32966705.
Czech-Rep.	Moravia-Slesia	Moravia-Slesia	Rickettsia	helvetica	Ixodes	ricinus	Questing	Venclikova K, Rudolf I, Mendel J, Betasova L, Hubalek Z. Rickettsiae in questing Ixodes ricinus ticks in the Czech Republic. Ticks Tick Borne Dis. 2014 Mar;5(2):135-8. doi: 10.1016/j.ttbdis.2013.09.008. Epub 2013 Nov 16. PMID: 24252265.
Czech-Rep.	South Moravia	South Moravia	Rickettsia	helvetica	Ixodes	ricinus	Questing	Venclíková K, Mendel J, Betášová L, Blažejová H, Jedličková P, Straková P, Hubálek Z, Rudolf I. Neglected tick-borne pathogens in the Czech Republic, 2011-2014. Ticks Tick Borne Dis. 2016 Feb;7(1):107-112. doi: 10.1016/j.ttbdis.2015.09.004. Epub 2015 Sep 24. PMID: 26482948.
Poland	Masovian	Masovian	Rickettsia	helvetica	Ixodes	ricinus	Questing	Welc-Falęciak R, Kowalec M, Karbowiak G, Bajer A, Behnke JM, Siński E. Rickettsiaceae and Anaplasmataceae infections in Ixodes ricinus ticks from urban and natural forested areas of Poland. Parasit Vectors. 2014 Mar 24;7:121. doi: 10.1186/1756-3305-7-121. PMID: 24661311; PMCID: PMC3994390.
Poland	Northwestern Poland	Northwestern Poland	Rickettsia	helvetica	Ixodes	ricinus	Questing	Welc-Falęciak R, Kowalec M, Karbowiak G, Bajer A, Behnke JM, Siński E. Rickettsiaceae and Anaplasmataceae infections in Ixodes ricinus ticks from urban and natural forested areas of Poland. Parasit Vectors. 2014 Mar 24;7:121. doi: 10.1186/1756-3305-7-121. PMID: 24661311; PMCID: PMC3994390.
Italy	North Italy	North Italy	Rickettsia	helvetica	Ixodes	ricinus	Questing	Garcia-Vozmediano A, Krawczyk AI, Sprong H, Rossi L, Ramassa E, Tomassone L. Ticks climb the mountains: Ixodid tick infestation and infection by tick-borne pathogens in the Western Alps. Ticks Tick Borne Dis. 2020 Sep;11(5):101489. doi: 10.1016/j.ttbdis.2020.101489. Epub 2020 Jun 8. PMID: 32723635.
Italy	North Italy	North Italy	Rickettsia	helvetica	Ixodes	ricinus	Questing	Millet I, Ragionieri M, Tomassone L, Trentin C, Mannelli A. Assessment of the Exposure of People to Questing Ticks Carrying Agents of Zoonoses in Aosta Valley, Italy. Vet Sci. 2019 Mar 17;6(1):28. doi: 10.3390/vetsci6010028. PMID: 30884896; PMCID: PMC6466159.
France	Provence-Alpes-Côte d'Azur	Provence-Alpes-Côte d'Azur	Rickettsia	helvetica	Ixodes	ricinus	Questing	Sevestre J, Diarra AZ, Oumarou HA, Durant J, Delaunay P, Parola P. Detection of emerging tick-borne disease agents in the Alpes-Maritimes region, southeastern France. Ticks Tick Borne Dis. 2021 Nov;12(6):101800. doi: 10.1016/j.ttbdis.2021.101800. Epub 2021 Jul 30. PMID: 34352531.
Italy	North Italy	North Italy	Rickettsia	helvetica	Ixodes	ricinus	Questing	Cafiso A, Olivieri E, Floriano AM, Chiappa G, Serra V, Sassera D, Bazzocchi C. Investigation of Tick-Borne Pathogens in Ixodes ricinus in a Peri-Urban Park in Lombardy (Italy) Reveals the Presence of Emerging Pathogens. Pathogens. 2021 Jun 10;10(6):732. doi: 10.3390/pathogens10060732. PMID: 34200825; PMCID: PMC8230559.
Germany	Mecklenburg-Vorpommern	Mecklenburg-Vorpommern	Rickettsia	helvetica	Ixodes	ricinus	Questing	Răileanu C, Tauchmann O, Silaghi C. Sympatric occurrence of Ixodes ricinus with Dermacentor reticulatus and Haemaphysalis concinna and the associated tick-borne pathogens near the German Baltic coast. Parasit Vectors. 2022 Feb 22;15(1):65. doi: 10.1186/s13071-022-05173-2. PMID: 35193661; PMCID: PMC8862291.
Serbia	Voivoidinia	Voivoidinia	Rickettsia	helvetica	Ixodes	ricinus	Human	Banović P, Díaz-Sánchez AA, Simin V, Foucault-Simonin A, Galon C, Wu-Chuang A, Mijatović D, Obregón D, Moutailler S, Cabezas-Cruz A. Clinical Aspects and Detection of Emerging Rickettsial Pathogens: A "One Health" Approach Study in Serbia, 2020. Front Microbiol. 2022 Jan 26;12:797399. doi: 10.3389/fmicb.2021.797399. PMID: 35154030; PMCID: PMC8825779.
Germany	Hessen	Hessen	Rickettsia	helvetica	Ixodes	ricinus	Migratory bird	Wimbauer M, Bakkes DK, Wölfel S, Bröker M, Schaper S, Rieß R, Dobler G, Chitimia-Dobler L. Rickettsia spp. in ticks (Acari: Ixodidae) from wild birds: First detection of Candidatus Rickettsia vini in Hesse, Germany. Ticks Tick Borne Dis. 2022 Jan 31;13(3):101908. doi: 10.1016/j.ttbdis.2022.101908. Epub ahead of print. PMID: 35121228.
Italy	Central Italy	Central Italy	Rickettsia	helvetica	Ixodes	ricinus	Human	Pascucci I, Antognini E, Canonico C, Montalbano MG, Necci A, di Donato A, Moriconi M, Morandi B, Morganti G, Crotti S, Gavaudan S. One Health Approach to Rickettsiosis: A Five-Year Study on Spotted Fever Group Rickettsiae in Ticks Collected from Humans, Animals and Environment. Microorganisms. 2021 Dec 25;10(1):35. doi: 10.3390/microorganisms10010035. PMID: 35056484; PMCID: PMC8781306.
Italy	Central Italy	Central Italy	Rickettsia	helvetica	Ixodes	ricinus	Questing	Pascucci I, Antognini E, Canonico C, Montalbano MG, Necci A, di Donato A, Moriconi M, Morandi B, Morganti G, Crotti S, Gavaudan S. One Health Approach to Rickettsiosis: A Five-Year Study on Spotted Fever Group Rickettsiae in Ticks Collected from Humans, Animals and Environment. Microorganisms. 2021 Dec 25;10(1):35. doi: 10.3390/microorganisms10010035. PMID: 35056484; PMCID: PMC8781306.
Italy	Central Italy	Central Italy	Rickettsia	helvetica	Ixodes	ricinus	Animal host	Pascucci I, Antognini E, Canonico C, Montalbano MG, Necci A, di Donato A, Moriconi M, Morandi B, Morganti G, Crotti S, Gavaudan S. One Health Approach to Rickettsiosis: A Five-Year Study on Spotted Fever Group Rickettsiae in Ticks Collected from Humans, Animals and Environment. Microorganisms. 2021 Dec 25;10(1):35. doi: 10.3390/microorganisms10010035. PMID: 35056484; PMCID: PMC8781306.
Serbia	South Bačka	South Bačka	Rickettsia	helvetica	Rhipicephalus	sanguineus	Dog	Banović P, Díaz-Sánchez AA, Galon C, Foucault-Simonin A, Simin V, Mijatović D, Papić L, Wu-Chuang A, Obregón D, Moutailler S, Cabezas-Cruz A. A One Health approach to study the circulation of tick-borne pathogens: A preliminary study. One Health. 2021 Jun 1;13:100270. doi: 10.1016/j.onehlt.2021.100270. PMID: 34141849; PMCID: PMC8188046.
Slovakia	Košice region	Košice region	Rickettsia	helvetica	Polyplax	serrata	Rodent	Aleksandravičienė A, Paulauskas A, Stanko M, Fričová J, Radzijevskaja J. New Records of Bartonella spp. and Rickettsia spp. in Lice Collected from Small Rodents. Vector Borne Zoonotic Dis. 2021 May;21(5):342-350. doi: 10.1089/vbz.2020.2722. Epub 2021 Mar 15. PMID: 33728990.
Slovakia	Košice region	Košice region	Rickettsia	helvetica	Ctenophthalamus	soluntus	Rodent	Špitalská E, Kraljik J, Miklisová D, Boldišová E, Sparagano OAE, Stanko M. Circulation of Rickettsia species and rickettsial endosymbionts among small mammals and their ectoparasites in Eastern Slovakia. Parasitol Res. 2020 Jul;119(7):2047-2057. doi: 10.1007/s00436-020-06701-8. Epub 2020 May 8. PMID: 32382991.
Lithuania	Klaipèda	Klaipèda	Rickettsia	helvetica	Eulaelaps	stabularis	Rodent	Radzijevskaja J, Kaminskienė E, Lipatova I, Mardosaitė-Busaitienė D, Balčiauskas L, Stanko M, Paulauskas A. Prevalence and diversity of Rickettsia species in ectoparasites collected from small rodents in Lithuania. Parasit Vectors. 2018 Jun 28;11(1):375. doi: 10.1186/s13071-018-2947-9. PMID: 29954410; PMCID: PMC6025725.
Germany	Rhineland-Palatinate/Rhineland-Westphalia/Hesse	Rhineland-Palatinate/Rhineland-Westphalia/Hesse	Rickettsia	helvetica	Cephenemyia	stimulator	Roe deer	Scheid P, Speck S, Schwarzenberger R, Litzinger M, Balczun C, Dobler G. Detection of Rickettsia helvetica in Ixodes ricinus infesting wild and domestic animals and in a botfly larva (Cephenemyia stimulator) infesting roe deer in Germany. Ticks Tick Borne Dis. 2016 Oct;7(6):1268-1273. doi: 10.1016/j.ttbdis.2016.07.002. Epub 2016 Jul 5. PMID: 27430966.
Slovakia	Bratislava/Trnva	Bratislava/Trnva	Rickettsia	helvetica	Kepkatrombicula	štorkáni	Rodent	Miťková K, Berthová L, Kalúz S, Kazimírová M, Burdová L, Kocianová E. First detections of Rickettsia helvetica and R. monacensis in ectoparasitic mites (Laelapidae and Trombiculidae) infesting rodents in south-western Slovakia. Parasitol Res. 2015 Jul;114(7):2465-72. doi: 10.1007/s00436-015-4443-x. Epub 2015 Apr 7. PMID: 25843569.
Slovakia	Košice region	Košice region	Rickettsia	helvetica	Megabothris	torbidus	Rodent	Špitalská E, Kraljik J, Miklisová D, Boldišová E, Sparagano OAE, Stanko M. Circulation of Rickettsia species and rickettsial endosymbionts among small mammals and their ectoparasites in Eastern Slovakia. Parasitol Res. 2020 Jul;119(7):2047-2057. doi: 10.1007/s00436-020-06701-8. Epub 2020 May 8. PMID: 32382991.
Italy	North Italy	North Italy	Rickettsia	helvetica	Ixodes	trianguliceps	Rodent	Baráková I, Derdáková M, Selyemová D, Chvostáč M, Špitalská E, Rosso F, Collini M, Rosà R, Tagliapietra V, Girardi M, Ramponi C, Hauffe HC, Rizzoli A. Tick-borne pathogens and their reservoir hosts in northern Italy. Ticks Tick Borne Dis. 2018 Feb;9(2):164-170. doi: 10.1016/j.ttbdis.2017.08.012. Epub 2017 Sep 1. PMID: 28890111.
Russia	Siberian Federal District	Siberian Federal District	Rickettsia	helvetica	Ixodes	trianguliceps	Rodent	Igolkina YP, Rar VA, Yakimenko VV, Malkova MG, Tancev AK, Tikunov AY, Epikhina TI, Tikunova NV. Genetic variability of Rickettsia spp. in Ixodes persulcatus/Ixodes trianguliceps sympatric areas from Western Siberia, Russia: Identification of a new Candidatus Rickettsia species. Infect Genet Evol. 2015 Aug;34:88-93. doi: 10.1016/j.meegid.2015.07.015. Epub 2015 Jul 16. PMID: 26190452.
Estonia	Lääne-Virumaa	Lääne-Virumaa	Rickettsia	helvetica	Ixodes	trianguliceps	Rodent	Vikentjeva M, Geller J, Remm J, Golovljova I. Rickettsia spp. in rodent-attached ticks in Estonia and first evidence of spotted fever group Rickettsia species Candidatus Rickettsia uralica in Europe. Parasit Vectors. 2021 Jan 20;14(1):65. doi: 10.1186/s13071-020-04564-7. PMID: 33472659; PMCID: PMC7818765.
Lithuania	Klaipèda	Klaipèda	Rickettsia	helvetica	Megabothris	turbidus	Rodent	Radzijevskaja J, Kaminskienė E, Lipatova I, Mardosaitė-Busaitienė D, Balčiauskas L, Stanko M, Paulauskas A. Prevalence and diversity of Rickettsia species in ectoparasites collected from small rodents in Lithuania. Parasit Vectors. 2018 Jun 28;11(1):375. doi: 10.1186/s13071-018-2947-9. PMID: 29954410; PMCID: PMC6025725.
Slovakia	Košice region	Košice region	Rickettsia	helvetica	Ctenophthalamus	uncinatus	Rodent	Heglasová I, Víchová B, Stanko M. Detection of Rickettsia spp. in Fleas Collected from Small Mammals in Slovakia, Central Europe. Vector Borne Zoonotic Dis. 2020 Sep;20(9):652-656. doi: 10.1089/vbz.2019.2567. Epub 2020 May 4. PMID: 32366189.
Italy	Central Italy	Central Italy	Rickettsia	helvetica	Ixodes	ventalloi	Bird	Tomassone L, Grego E, Auricchio D, Iori A, Giannini F, Rambozzi L. Lyme borreliosis spirochetes and spotted fever group rickettsiae in ixodid ticks from Pianosa island, Tuscany Archipelago, Italy. Vector Borne Zoonotic Dis. 2013 Feb;13(2):84-91. doi: 10.1089/vbz.2012.1046. Epub 2013 Jan 5. PMID: 23289398.
Italy	Major islands	Major islands	Rickettsia	helvetica	Ixodes	ventalloi	Cat	Pennisi MG, Persichetti MF, Serrano L, Altet L, Reale S, Gulotta L, Solano-Gallego L. Ticks and associated pathogens collected from cats in Sicily and Calabria (Italy). Parasit Vectors. 2015 Oct 7;8:512. doi: 10.1186/s13071-015-1128-3. PMID: 26445916; PMCID: PMC4596469.
Italy	Central Italy	Central Italy	Rickettsia	helvetica	Ixodes	ventalloi	Cat	Tomassone L, Grego E, Auricchio D, Iori A, Giannini F, Rambozzi L. Lyme borreliosis spirochetes and spotted fever group rickettsiae in ixodid ticks from Pianosa island, Tuscany Archipelago, Italy. Vector Borne Zoonotic Dis. 2013 Feb;13(2):84-91. doi: 10.1089/vbz.2012.1046. Epub 2013 Jan 5. PMID: 23289398.
Italy	South Italy	South Italy	Rickettsia	helvetica	Ixodes	ventalloi	Human	Otranto D, Dantas-Torres F, Giannelli A, Latrofa MS, Cascio A, Cazzin S, Ravagnan S, Montarsi F, Zanzani SA, Manfredi MT, Capelli G. Ticks infesting humans in Italy and associated pathogens. Parasit Vectors. 2014 Jul 14;7:328. doi: 10.1186/1756-3305-7-328. PMID: 25023709; PMCID: PMC4223688.
Lithuania	Klaipèda	Klaipèda	Rickettsia	helvetica	Myonissus	walkeri	Rodent	Radzijevskaja J, Kaminskienė E, Lipatova I, Mardosaitė-Busaitienė D, Balčiauskas L, Stanko M, Paulauskas A. Prevalence and diversity of Rickettsia species in ectoparasites collected from small rodents in Lithuania. Parasit Vectors. 2018 Jun 28;11(1):375. doi: 10.1186/s13071-018-2947-9. PMID: 29954410; PMCID: PMC6025725.
Slovakia	Bratislava/Trnva	Bratislava/Trnva	Rickettsia	helvetica	Hirsutiella	zachvatkini	Rodent	Miťková K, Berthová L, Kalúz S, Kazimírová M, Burdová L, Kocianová E. First detections of Rickettsia helvetica and R. monacensis in ectoparasitic mites (Laelapidae and Trombiculidae) infesting rodents in south-western Slovakia. Parasitol Res. 2015 Jul;114(7):2465-72. doi: 10.1007/s00436-015-4443-x. Epub 2015 Apr 7. PMID: 25843569.
Serbia	Central Serbia	Central Serbia	Ehrlichia	HF	Ixodes	ricinus	Questing	Li K, Stanojević M, Stamenković G, Ilić B, Paunović M, Lu M, Pešić B, Đurić Maslovara I, Siljic M, Cirkovic V, Zhang Y. Insight into diversity of bacteria belonging to the order Rickettsiales in 9 arthropods species collected in Serbia. Sci Rep. 2019 Dec 10;9(1):18680. doi: 10.1038/s41598-019-55077-y. PMID: 31822714; PMCID: PMC6904564.
Italy	Central Italy	Central Italy	Rickettsia	hoogstraali	Ixodes	ricinus	Animal host	Pascucci I, Antognini E, Canonico C, Montalbano MG, Necci A, di Donato A, Moriconi M, Morandi B, Morganti G, Crotti S, Gavaudan S. One Health Approach to Rickettsiosis: A Five-Year Study on Spotted Fever Group Rickettsiae in Ticks Collected from Humans, Animals and Environment. Microorganisms. 2021 Dec 25;10(1):35. doi: 10.3390/microorganisms10010035. PMID: 35056484; PMCID: PMC8781306.
Greece	Attica	Attica	Rickettsia	hoogstraalii	Ctenocephalides	felis	Pet	Dougas G, Tsakris A, Beleri S, Patsoula E, Linou M, Billinis C, Papaparaskevas J. Molecular Evidence of a Broad Range of Pathogenic Bacteria in Ctenocephalides spp.: Should We Re-Examine the Role of Fleas in the Transmission of Pathogens? Trop Med Infect Dis. 2021 Mar 17;6(1):37. doi: 10.3390/tropicalmed6010037. PMID: 33802921; PMCID: PMC8005979.
Greece	Not defined	Not defined	Rickettsia	hoogstraalii	Hyalomma	parva	Sheep	Moraga-Fernández A, Chaligiannis Ι, Cabezas-Cruz A, Papa A, Sotiraki S, de la Fuente J, G Fernández de Mera I. Molecular identification of spotted fever group Rickettsia in ticks collected from dogs and small ruminants in Greece. Exp Appl Acarol. 2019 Jul;78(3):421-430. doi: 10.1007/s10493-019-00392-2. Epub 2019 Jun 7. PMID: 31175472.
Greece	Not defined	Not defined	Rickettsia	hoogstraalii	Hyalomma	sulcata	Sheep	Moraga-Fernández A, Chaligiannis Ι, Cabezas-Cruz A, Papa A, Sotiraki S, de la Fuente J, G Fernández de Mera I. Molecular identification of spotted fever group Rickettsia in ticks collected from dogs and small ruminants in Greece. Exp Appl Acarol. 2019 Jul;78(3):421-430. doi: 10.1007/s10493-019-00392-2. Epub 2019 Jun 7. PMID: 31175472.
Georgia	Shida Kartli	Shida Kartli	Rickettsia	hoogstraalii	Dermacentor	marginatus	Not defined	Sukhiashvili R, Zhgenti E, Khmaladze E, Burjanadze I, Imnadze P, Jiang J, St John H, Farris CM, Gallagher T, Obiso RJ, Richards AL. Identification and distribution of nine tick-borne spotted fever group Rickettsiae in the Country of Georgia. Ticks Tick Borne Dis. 2020 Sep;11(5):101470. doi: 10.1016/j.ttbdis.2020.101470. Epub 2020 May 23. PMID: 32723640.
Turkey	Anatolia	Anatolia	Rickettsia	hoogstraalii	Dermacentor	marginatus	Wild boar	Orkun Ö, Çakmak A. Molecular identification of tick-borne bacteria in wild animals and their ticks in Central Anatolia, Turkey. Comp Immunol Microbiol Infect Dis. 2019 Apr;63:58-65. doi: 10.1016/j.cimid.2018.12.007. Epub 2019 Jan 9. PMID: 30961819.
Turkey	Not defined	Not defined	Rickettsia	hoogstraalii	Haemophysalis	parva	Animal host	Brinkmann A, Hekimoğlu O, Dinçer E, Hagedorn P, Nitsche A, Ergünay K. A cross-sectional screening by next-generation sequencing reveals Rickettsia, Coxiella, Francisella, Borrelia, Babesia, Theileria and Hemolivia species in ticks from Anatolia. Parasit Vectors. 2019 Jan 11;12(1):26. doi: 10.1186/s13071-018-3277-7. PMID: 30635006; PMCID: PMC6329055.
Turkey	Anatolia	Anatolia	Rickettsia	hoogstraalii	Haemophysalis	parva	Human	Karasartova D, Gureser AS, Gokce T, Celebi B, Yapar D, Keskin A, Celik S, Ece Y, Erenler AK, Usluca S, Mumcuoglu KY, Taylan-Ozkan A. Bacterial and protozoal pathogens found in ticks collected from humans in Corum province of Turkey. PLoS Negl Trop Dis. 2018 Apr 12;12(4):e0006395. doi: 10.1371/journal.pntd.0006395. PMID: 29649265; PMCID: PMC5916866.
Turkey	Anatolia	Anatolia	Rickettsia	hoogstraalii	Haemophysalis	parva	Human	Keskin A, Bursali A, Keskin A, Tekin S. Molecular detection of spotted fever group rickettsiae in ticks removed from humans in Turkey. Ticks Tick Borne Dis. 2016 Jul;7(5):951-953. doi: 10.1016/j.ttbdis.2016.04.015. Epub 2016 Apr 23. PMID: 27131413.
Turkey	Anatolia	Anatolia	Rickettsia	hoogstraalii	Haemophysalis	parva	Human	Orkun Ö, Karaer Z, Çakmak A, Nalbantoğlu S. Identification of tick-borne pathogens in ticks feeding on humans in Turkey. PLoS Negl Trop Dis. 2014 Aug 7;8(8):e3067. doi: 10.1371/journal.pntd.0003067. PMID: 25101999; PMCID: PMC4125308.
Turkey	Anatolia	Anatolia	Rickettsia	hoogstraalii	Haemophysalis	parva	Human	Orkun Ö, Karaer Z, Çakmak A, Nalbantoğlu S. Spotted fever group rickettsiae in ticks in Turkey. Ticks Tick Borne Dis. 2014 Mar;5(2):213-8. doi: 10.1016/j.ttbdis.2012.11.018. Epub 2013 Nov 25. PMID: 24355764.
Turkey	Anatolia	Anatolia	Rickettsia	hoogstraalii	Haemophysalis	parva	Wild boar	Orkun Ö, Çakmak A. Molecular identification of tick-borne bacteria in wild animals and their ticks in Central Anatolia, Turkey. Comp Immunol Microbiol Infect Dis. 2019 Apr;63:58-65. doi: 10.1016/j.cimid.2018.12.007. Epub 2019 Jan 9. PMID: 30961819.
Turkey	Anatolia	Anatolia	Rickettsia	hoogstraalii	Haemophysalis	parva	Hare	Orkun Ö, Çakmak A. Molecular identification of tick-borne bacteria in wild animals and their ticks in Central Anatolia, Turkey. Comp Immunol Microbiol Infect Dis. 2019 Apr;63:58-65. doi: 10.1016/j.cimid.2018.12.007. Epub 2019 Jan 9. PMID: 30961819.
Turkey	Anatolia	Anatolia	Rickettsia	hoogstraalii	Haemophysalis	parva	Fox	Orkun Ö, Çakmak A. Molecular identification of tick-borne bacteria in wild animals and their ticks in Central Anatolia, Turkey. Comp Immunol Microbiol Infect Dis. 2019 Apr;63:58-65. doi: 10.1016/j.cimid.2018.12.007. Epub 2019 Jan 9. PMID: 30961819.
Turkey	Black sea	Black sea	Rickettsia	hoogstraalii	Haemophysalis	parva	Wolf	Orkun Ö, Emir H. Identification of tick-borne pathogens in ticks collected from wild animals in Turkey. Parasitol Res. 2020 Sep;119(9):3083-3091. doi: 10.1007/s00436-020-06812-2. Epub 2020 Jul 18. PMID: 32683558.
Turkey	Black sea	Black sea	Rickettsia	hoogstraalii	Haemophysalis	parva	Fox	Orkun Ö, Emir H. Identification of tick-borne pathogens in ticks collected from wild animals in Turkey. Parasitol Res. 2020 Sep;119(9):3083-3091. doi: 10.1007/s00436-020-06812-2. Epub 2020 Jul 18. PMID: 32683558.
Turkey	Black sea	Black sea	Rickettsia	hoogstraalii	Haemophysalis	parva	Hare	Orkun Ö, Emir H. Identification of tick-borne pathogens in ticks collected from wild animals in Turkey. Parasitol Res. 2020 Sep;119(9):3083-3091. doi: 10.1007/s00436-020-06812-2. Epub 2020 Jul 18. PMID: 32683558.
Turkey	Black sea	Black sea	Rickettsia	hoogstraalii	Haemophysalis	parva	Lynx	Orkun Ö, Emir H. Identification of tick-borne pathogens in ticks collected from wild animals in Turkey. Parasitol Res. 2020 Sep;119(9):3083-3091. doi: 10.1007/s00436-020-06812-2. Epub 2020 Jul 18. PMID: 32683558.
Turkey	Anatolia	Anatolia	Rickettsia	hoogstraalii	Haemophysalis	parva	Questing	Orkun Ö, Çakmak A, Nalbantoğlu S, Karaer Z. Turkey tick news: A molecular investigation into the presence of tick-borne pathogens in host-seeking ticks in Anatolia; Initial evidence of putative vectors and pathogens, and footsteps of a secretly rising vector tick, Haemaphysalis parva. Ticks Tick Borne Dis. 2020 May;11(3):101373. doi: 10.1016/j.ttbdis.2020.101373. Epub 2020 Jan 14. PMID: 31964592.
Italy	Major islands	Major islands	Rickettsia	hoogstraalii	Haemophysalis	punctata	Mouflon	Chisu V, Leulmi H, Masala G, Piredda M, Foxi C, Parola P. Detection of Rickettsia hoogstraalii, Rickettsia helvetica, Rickettsia massiliae, Rickettsia slovaca and Rickettsia aeschlimannii in ticks from Sardinia, Italy. Ticks Tick Borne Dis. 2017 Mar;8(3):347-352. doi: 10.1016/j.ttbdis.2016.12.007. Epub 2016 Dec 15. PMID: 28110915.
Italy	Major islands	Major islands	Rickettsia	hoogstraalii	Haemophysalis	punctata	Mouflon	Chisu V, Foxi C, Mannu R, Satta G, Masala G. A five-year survey of tick species and identification of tick-borne bacteria in Sardinia, Italy. Ticks Tick Borne Dis. 2018 Mar;9(3):678-681. doi: 10.1016/j.ttbdis.2018.02.008. Epub 2018 Feb 17. PMID: 29477960.
Italy	Major islands	Major islands	Rickettsia	hoogstraalii	Haemophysalis	punctata	Sheep	Chisu V, Foxi C, Mannu R, Satta G, Masala G. A five-year survey of tick species and identification of tick-borne bacteria in Sardinia, Italy. Ticks Tick Borne Dis. 2018 Mar;9(3):678-681. doi: 10.1016/j.ttbdis.2018.02.008. Epub 2018 Feb 17. PMID: 29477960.
Turkey	Anatolia	Anatolia	Rickettsia	hoogstraalii	Haemophysalis	punctata	Human	Karasartova D, Gureser AS, Gokce T, Celebi B, Yapar D, Keskin A, Celik S, Ece Y, Erenler AK, Usluca S, Mumcuoglu KY, Taylan-Ozkan A. Bacterial and protozoal pathogens found in ticks collected from humans in Corum province of Turkey. PLoS Negl Trop Dis. 2018 Apr 12;12(4):e0006395. doi: 10.1371/journal.pntd.0006395. PMID: 29649265; PMCID: PMC5916866.
Italy	Central Italy	Central Italy	Rickettsia	hoogstraalii	Ixodes	ricinus	Lizard	Tomassone L, Ceballos LA, Ragagli C, Martello E, De Sousa R, Stella MC, Mannelli A. Importance of Common Wall Lizards in the Transmission Dynamics of Tick-Borne Pathogens in the Northern Apennine Mountains, Italy. Microb Ecol. 2017 Nov;74(4):961-968. doi: 10.1007/s00248-017-0994-y. Epub 2017 May 24. PMID: 28540487.
Georgia	Shida Kartli	Shida Kartli	Rickettsia	hoogstraalii	Haemophysalis	sulcata	Not defined	Sukhiashvili R, Zhgenti E, Khmaladze E, Burjanadze I, Imnadze P, Jiang J, St John H, Farris CM, Gallagher T, Obiso RJ, Richards AL. Identification and distribution of nine tick-borne spotted fever group Rickettsiae in the Country of Georgia. Ticks Tick Borne Dis. 2020 Sep;11(5):101470. doi: 10.1016/j.ttbdis.2020.101470. Epub 2020 May 23. PMID: 32723640.
Italy	Major islands	Major islands	Rickettsia	hoogstraalii	Haemophysalis	sulcata	Mouflon	Chisu V, Leulmi H, Masala G, Piredda M, Foxi C, Parola P. Detection of Rickettsia hoogstraalii, Rickettsia helvetica, Rickettsia massiliae, Rickettsia slovaca and Rickettsia aeschlimannii in ticks from Sardinia, Italy. Ticks Tick Borne Dis. 2017 Mar;8(3):347-352. doi: 10.1016/j.ttbdis.2016.12.007. Epub 2016 Dec 15. PMID: 28110915.
Italy	Major islands	Major islands	Rickettsia	hoogstraalii	Haemophysalis	sulcata	Mouflon	Chisu V, Foxi C, Mannu R, Satta G, Masala G. A five-year survey of tick species and identification of tick-borne bacteria in Sardinia, Italy. Ticks Tick Borne Dis. 2018 Mar;9(3):678-681. doi: 10.1016/j.ttbdis.2018.02.008. Epub 2018 Feb 17. PMID: 29477960.
Italy	Major islands	Major islands	Rickettsia	hoogstraalii	Haemophysalis	sulcata	Sheep	Chisu V, Foxi C, Mannu R, Satta G, Masala G. A five-year survey of tick species and identification of tick-borne bacteria in Sardinia, Italy. Ticks Tick Borne Dis. 2018 Mar;9(3):678-681. doi: 10.1016/j.ttbdis.2018.02.008. Epub 2018 Feb 17. PMID: 29477960.
Greece	Not defined	Not defined	Rickettsia	hoogstraalii	Haemophysalis	sulcata	Goat	Moraga-Fernández A, Chaligiannis Ι, Cabezas-Cruz A, Papa A, Sotiraki S, de la Fuente J, G Fernández de Mera I. Molecular identification of spotted fever group Rickettsia in ticks collected from dogs and small ruminants in Greece. Exp Appl Acarol. 2019 Jul;78(3):421-430. doi: 10.1007/s10493-019-00392-2. Epub 2019 Jun 7. PMID: 31175472.
Turkey	Anatolia	Anatolia	Rickettsia	hoogstraalii	Haemophysalis	sulcata	Questing	Orkun Ö, Çakmak A, Nalbantoğlu S, Karaer Z. Turkey tick news: A molecular investigation into the presence of tick-borne pathogens in host-seeking ticks in Anatolia; Initial evidence of putative vectors and pathogens, and footsteps of a secretly rising vector tick, Haemaphysalis parva. Ticks Tick Borne Dis. 2020 May;11(3):101373. doi: 10.1016/j.ttbdis.2020.101373. Epub 2020 Jan 14. PMID: 31964592.
Italy	North Italy	North Italy	Rickettsia	IRS3	Ixodes	ricinus	Migratory bird	Pajoro M, Pistone D, Varotto Boccazzi I, Mereghetti V, Bandi C, Fabbi M, Scattorin F, Sassera D, Montagna M. Molecular screening for bacterial pathogens in ticks (Ixodes ricinus) collected on migratory birds captured in northern Italy. Folia Parasitol (Praha). 2018 Jun 15;65:2018.008. doi: 10.14411/fp.2018.008. PMID: 29925679.
Italy	Central Italy	Central Italy	Rickettsia	IRS3	Ixodes	ventalloi	Cat	Tomassone L, Grego E, Auricchio D, Iori A, Giannini F, Rambozzi L. Lyme borreliosis spirochetes and spotted fever group rickettsiae in ixodid ticks from Pianosa island, Tuscany Archipelago, Italy. Vector Borne Zoonotic Dis. 2013 Feb;13(2):84-91. doi: 10.1089/vbz.2012.1046. Epub 2013 Jan 5. PMID: 23289398.
East	Unknown	Unknown	Rickettsia	japonica	Unknown	Unknown	Not defined	Movila A, Dubinina HV, Sitnicova N, Bespyatova L, Uspenskaia I, Efremova G, Toderas I, Alekseev AN. Comparison of tick-borne microorganism communities in Ixodes spp. of the Ixodes ricinus species complex at distinct geographical regions. Exp Appl Acarol. 2014 May;63(1):65-76. doi: 10.1007/s10493-013-9761-z. Epub 2013 Dec 20. PMID: 24356921.
Slovakia	Bratislava	Bratislava	Rickettsia	kotlanii-like	Archaeopsylla	erinacei	Fox	Víchová B, Bona M, Miterpáková M, Kraljik J, Čabanová V, Nemčíková G, Hurníková Z, Oravec M. Fleas and Ticks of Red Foxes as Vectors of Canine Bacterial and Parasitic Pathogens, in Slovakia, Central Europe. Vector Borne Zoonotic Dis. 2018 Nov;18(11):611-619. doi: 10.1089/vbz.2018.2314. Epub 2018 Jul 17. PMID: 30016223.
Portugal	Alentejo	Alentejo	Rickettsia	lusitanae	Ornithodoros	erraticus	Questing	Milhano N, Palma M, Marcili A, Núncio MS, de Carvalho IL, de Sousa R. Rickettsia lusitaniae sp. nov. isolated from the soft tick Ornithodoros erraticus (Acarina: Argasidae). Comp Immunol Microbiol Infect Dis. 2014 May;37(3):189-93. doi: 10.1016/j.cimid.2014.01.006. Epub 2014 Jan 30. PMID: 24513450.
France	Corsica	Corsica	Anaplasma	marginale	Hyalomma	marginatum	Cattle	Cicculli V, Capai L, Quilichini Y, Masse S, Fernández-Alvarez A, Minodier L, Bompard P, Charrel R, Falchi A. Molecular investigation of tick-borne pathogens in ixodid ticks infesting domestic animals (cattle and sheep) and small rodents (black rats) of Corsica, France. Ticks Tick Borne Dis. 2019 Apr;10(3):606-613. doi: 10.1016/j.ttbdis.2019.02.007. Epub 2019 Feb 13. PMID: 30777731.
France	Corsica	Corsica	Anaplasma	marginale	Hyalomma	marginatum	Cattle	Grech-Angelini S, Stachurski F, Vayssier-Taussat M, Devillers E, Casabianca F, Lancelot R, Uilenberg G, Moutailler S. Tick-borne pathogens in ticks (Acari: Ixodidae) collected from various domestic and wild hosts in Corsica (France), a Mediterranean island environment. Transbound Emerg Dis. 2020 Mar;67(2):745-757. doi: 10.1111/tbed.13393. Epub 2019 Nov 3. PMID: 31630482.
France	Corsica	Corsica	Anaplasma	marginale	Rhipicephalus	annulatus	Cattle	Grech-Angelini S, Stachurski F, Vayssier-Taussat M, Devillers E, Casabianca F, Lancelot R, Uilenberg G, Moutailler S. Tick-borne pathogens in ticks (Acari: Ixodidae) collected from various domestic and wild hosts in Corsica (France), a Mediterranean island environment. Transbound Emerg Dis. 2020 Mar;67(2):745-757. doi: 10.1111/tbed.13393. Epub 2019 Nov 3. PMID: 31630482.
France	Corsica	Corsica	Anaplasma	marginale	Rhipicephalus	bursa	Sheep	Cicculli V, Capai L, Quilichini Y, Masse S, Fernández-Alvarez A, Minodier L, Bompard P, Charrel R, Falchi A. Molecular investigation of tick-borne pathogens in ixodid ticks infesting domestic animals (cattle and sheep) and small rodents (black rats) of Corsica, France. Ticks Tick Borne Dis. 2019 Apr;10(3):606-613. doi: 10.1016/j.ttbdis.2019.02.007. Epub 2019 Feb 13. PMID: 30777731.
France	Corsica	Corsica	Anaplasma	marginale	Rhipicephalus	bursa	Cattle	Cicculli V, Capai L, Quilichini Y, Masse S, Fernández-Alvarez A, Minodier L, Bompard P, Charrel R, Falchi A. Molecular investigation of tick-borne pathogens in ixodid ticks infesting domestic animals (cattle and sheep) and small rodents (black rats) of Corsica, France. Ticks Tick Borne Dis. 2019 Apr;10(3):606-613. doi: 10.1016/j.ttbdis.2019.02.007. Epub 2019 Feb 13. PMID: 30777731.
France	Corsica	Corsica	Anaplasma	marginale	Rhipicephalus	bursa	Livestock	Molecular investigation and phylogeny of Anaplasmataceae species infecting domestic animals and ticks in Corsica, France
France	Corsica	Corsica	Anaplasma	marginale	Rhipicephalus	bursa	Cattle	Grech-Angelini S, Stachurski F, Vayssier-Taussat M, Devillers E, Casabianca F, Lancelot R, Uilenberg G, Moutailler S. Tick-borne pathogens in ticks (Acari: Ixodidae) collected from various domestic and wild hosts in Corsica (France), a Mediterranean island environment. Transbound Emerg Dis. 2020 Mar;67(2):745-757. doi: 10.1111/tbed.13393. Epub 2019 Nov 3. PMID: 31630482.
Italy	Major islands	Major islands	Anaplasma	marginale	Xenopsylla	cheopis	Fox	Torina A, Blanda V, Antoci F, Scimeca S, D'Agostino R, Scariano E, Piazza A, Galluzzo P, Giudice E, Caracappa S. A Molecular survey of Anaplasma spp., Rickettsia spp., Ehrlichia canis and Babesia microti in foxes and fleas from Sicily. Transbound Emerg Dis. 2013 Nov;60 Suppl 2:125-30. doi: 10.1111/tbed.12137. PMID: 24589112.
Romania	Not defined	Not defined	Anaplasma	marginale	Not clearly defined	Not clearly defined	Not defined	Andersson MO, Tolf C, Tamba P, Stefanache M, Radbea G, Frangoulidis D, Tomaso H, Waldenström J, Dobler G, Chitimia-Dobler L. Molecular survey of neglected bacterial pathogens reveals an abundant diversity of species and genotypes in ticks collected from animal hosts across Romania. Parasit Vectors. 2018 Mar 20;11(1):144. doi: 10.1186/s13071-018-2756-1. PMID: 29554947; PMCID: PMC5859542.
France	Corsica	Corsica	Anaplasma	marginale	Haemophysalis	punctata	Cattle	Grech-Angelini S, Stachurski F, Vayssier-Taussat M, Devillers E, Casabianca F, Lancelot R, Uilenberg G, Moutailler S. Tick-borne pathogens in ticks (Acari: Ixodidae) collected from various domestic and wild hosts in Corsica (France), a Mediterranean island environment. Transbound Emerg Dis. 2020 Mar;67(2):745-757. doi: 10.1111/tbed.13393. Epub 2019 Nov 3. PMID: 31630482.
Netherlands	South-west	South-west	Anaplasma	marginale	Dermacentor	reticulatus	Questing	Sprong H, Fonville M, Docters van Leeuwen A, Devillers E, Ibañez-Justicia A, Stroo A, Hansford K, Cull B, Medlock J, Heyman P, Cochez C, Weis L, Silaghi C, Moutailler S. Detection of pathogens in Dermacentor reticulatus in northwestern Europe: evaluation of a high-throughput array. Heliyon. 2019 Feb 28;5(2):e01270. doi: 10.1016/j.heliyon.2019.e01270. PMID: 30891514; PMCID: PMC6401523.
France	Corsica	Corsica	Anaplasma	marginale	Ixodes	ricinus	Cattle	Grech-Angelini S, Stachurski F, Vayssier-Taussat M, Devillers E, Casabianca F, Lancelot R, Uilenberg G, Moutailler S. Tick-borne pathogens in ticks (Acari: Ixodidae) collected from various domestic and wild hosts in Corsica (France), a Mediterranean island environment. Transbound Emerg Dis. 2020 Mar;67(2):745-757. doi: 10.1111/tbed.13393. Epub 2019 Nov 3. PMID: 31630482.
Russia	Central Federal District	Central Federal District	Anaplasma	marginale	Ixodes	ricinus	Dog	Livanova NN, Fomenko NV, Akimov IA, Ivanov MJ, Tikunova NV, Armstrong R, Konyaev SV. Dog survey in Russian veterinary hospitals: tick identification and molecular detection of tick-borne pathogens. Parasit Vectors. 2018 Nov 14;11(1):591. doi: 10.1186/s13071-018-3161-5. PMID: 30428925; PMCID: PMC6234536.
France	Île-de-France	Île-de-France	Anaplasma	marginale	Ixodes	ricinus	Questing	Lejal E, Marsot M, Chalvet-Monfray K, Cosson JF, Moutailler S, Vayssier-Taussat M, Pollet T. A three-years assessment of Ixodes ricinus-borne pathogens in a French peri-urban forest. Parasit Vectors. 2019 Nov 21;12(1):551. doi: 10.1186/s13071-019-3799-7. PMID: 31752997; PMCID: PMC6873405.
France	Corsica	Corsica	Anaplasma	marginale	Rhipicephalus	sanguineus	Cattle	Grech-Angelini S, Stachurski F, Vayssier-Taussat M, Devillers E, Casabianca F, Lancelot R, Uilenberg G, Moutailler S. Tick-borne pathogens in ticks (Acari: Ixodidae) collected from various domestic and wild hosts in Corsica (France), a Mediterranean island environment. Transbound Emerg Dis. 2020 Mar;67(2):745-757. doi: 10.1111/tbed.13393. Epub 2019 Nov 3. PMID: 31630482.
Romania	Constata	Constata	Rickettsia	massiliae	Ixodes	arboricola	Bird	Mărcuţan ID, Kalmár Z, Ionică AM, D'Amico G, Mihalca AD, Vasile C, Sándor AD. Spotted fever group rickettsiae in ticks of migratory birds in Romania. Parasit Vectors. 2016 May 20;9(1):294. doi: 10.1186/s13071-016-1565-7. PMID: 27207258; PMCID: PMC4875720.
Greece	Eastern Macedonia and Thrace	Eastern Macedonia and Thrace	Rickettsia	massiliae	Rhipicephalus	bursa	Human	Papa A, Xanthopoulou K, Kotriotsiou T, Papaioakim M, Sotiraki S, Chaligiannis I, Maltezos E. Rickettsia species in human-parasitizing ticks in Greece. Trans R Soc Trop Med Hyg. 2016 May;110(5):299-304. doi: 10.1093/trstmh/trw022. PMID: 27198214; PMCID: PMC4914872.
Greece	Central Macedonia	Central Macedonia	Rickettsia	massiliae	Rhipicephalus	bursa	Sheep	Papa A, Tsioka K, Daskou MA, Minti F, Papadopoulou E, Melidou A, Giadinis N. Application of 16S rRNA next generation sequencing in ticks in Greece. Heliyon. 2020 Jul 28;6(7):e04542. doi: 10.1016/j.heliyon.2020.e04542. PMID: 32760836; PMCID: PMC7393430.
Portugal	Algarve	Algarve	Rickettsia	massiliae	Rhipicephalus	bursa	Fox	Pereira A, Parreira R, Cotão AJ, Nunes M, Vieira ML, Azevedo F, Campino L, Maia C. Tick-borne bacteria and protozoa detected in ticks collected from domestic animals and wildlife in central and southern Portugal. Ticks Tick Borne Dis. 2018 Feb;9(2):225-234. doi: 10.1016/j.ttbdis.2017.09.008. Epub 2017 Sep 20. PMID: 28958791.
Hungary	South Hungary	South Hungary	Rickettsia	massiliae	Ixodes	canisuga	Fox	Hornok S, Fuente J, Horváth G, Fernández de Mera IG, Wijnveld M, Tánczos B, Farkas R, Jongejan F. Molecular evidence of Ehrlichia canis and Rickettsia massiliae in ixodid ticks of carnivores from South Hungary. Acta Vet Hung. 2013 Mar;61(1):42-50. doi: 10.1556/AVet.2012.050. PMID: 23439290.
Israel	Central Israel	Central Israel	Rickettsia	massiliae	Haemophysalis	erinacei	Hedgehog	Waner T, Keysary A, Eremeeva ME, Din AB, Mumcuoglu KY, King R, Atiya-Nasagi Y. Rickettsia africae and Candidatus Rickettsia barbariae in ticks in Israel. Am J Trop Med Hyg. 2014 May;90(5):920-2. doi: 10.4269/ajtmh.13-0697. Epub 2014 Mar 10. PMID: 24615133; PMCID: PMC4015588.
Georgia	Samgrelo-Zemo Svaneti	Samgrelo-Zemo Svaneti	Rickettsia	massiliae	Hyalomma	marginatum	Not defined	Sukhiashvili R, Zhgenti E, Khmaladze E, Burjanadze I, Imnadze P, Jiang J, St John H, Farris CM, Gallagher T, Obiso RJ, Richards AL. Identification and distribution of nine tick-borne spotted fever group Rickettsiae in the Country of Georgia. Ticks Tick Borne Dis. 2020 Sep;11(5):101470. doi: 10.1016/j.ttbdis.2020.101470. Epub 2020 May 23. PMID: 32723640.
Spain	Andalusia	Andalusia	Rickettsia	massiliae	Hyalomma	lusitanicum	Hare	Remesar S, Castro-Scholten S, Cano-Terriza D, Díaz P, Morrondo P, Jiménez-Martín D, Rouco C, García-Bocanegra I. Molecular identification of zoonotic Rickettsia species in Ixodidae parasitizing wild lagomorphs from Mediterranean ecosystems. Transbound Emerg Dis. 2021 Nov 5. doi: 10.1111/tbed.14379. Epub ahead of print. PMID: 34738325.
Romania	Bucovina	Bucovina	Rickettsia	massiliae	Not clearly defined	Not clearly defined	Not defined	Andersson MO, Tolf C, Tamba P, Stefanache M, Radbea G, Frangoulidis D, Tomaso H, Waldenström J, Dobler G, Chitimia-Dobler L. Molecular survey of neglected bacterial pathogens reveals an abundant diversity of species and genotypes in ticks collected from animal hosts across Romania. Parasit Vectors. 2018 Mar 20;11(1):144. doi: 10.1186/s13071-018-2756-1. PMID: 29554947; PMCID: PMC5859542.
Romania	Muntenia	Muntenia	Rickettsia	massiliae	Not clearly defined	Not clearly defined	Not defined	Andersson MO, Tolf C, Tamba P, Stefanache M, Radbea G, Frangoulidis D, Tomaso H, Waldenström J, Dobler G, Chitimia-Dobler L. Molecular survey of neglected bacterial pathogens reveals an abundant diversity of species and genotypes in ticks collected from animal hosts across Romania. Parasit Vectors. 2018 Mar 20;11(1):144. doi: 10.1186/s13071-018-2756-1. PMID: 29554947; PMCID: PMC5859542.
Romania	Murames	Murames	Rickettsia	massiliae	Not clearly defined	Not clearly defined	Not defined	Andersson MO, Tolf C, Tamba P, Stefanache M, Radbea G, Frangoulidis D, Tomaso H, Waldenström J, Dobler G, Chitimia-Dobler L. Molecular survey of neglected bacterial pathogens reveals an abundant diversity of species and genotypes in ticks collected from animal hosts across Romania. Parasit Vectors. 2018 Mar 20;11(1):144. doi: 10.1186/s13071-018-2756-1. PMID: 29554947; PMCID: PMC5859542.
Romania	Transilvania	Transilvania	Rickettsia	massiliae	Not clearly defined	Not clearly defined	Not defined	Andersson MO, Tolf C, Tamba P, Stefanache M, Radbea G, Frangoulidis D, Tomaso H, Waldenström J, Dobler G, Chitimia-Dobler L. Molecular survey of neglected bacterial pathogens reveals an abundant diversity of species and genotypes in ticks collected from animal hosts across Romania. Parasit Vectors. 2018 Mar 20;11(1):144. doi: 10.1186/s13071-018-2756-1. PMID: 29554947; PMCID: PMC5859542.
UK	England	England	Rickettsia	massiliae	Haemophysalis	punctata	Questing	Tijsse-Klasen E, Hansford KM, Jahfari S, Phipps P, Sprong H, Medlock JM. Spotted fever group rickettsiae in Dermacentor reticulatus and Haemaphysalis punctata ticks in the UK. Parasit Vectors. 2013 Jul 19;6:212. doi: 10.1186/1756-3305-6-212. PMID: 23870197; PMCID: PMC3725166.
UK	England	England	Rickettsia	massiliae	Haemophysalis	punctata	Questing	Tijsse-Klasen E, Hansford KM, Jahfari S, Phipps P, Sprong H, Medlock JM. Spotted fever group rickettsiae in Dermacentor reticulatus and Haemaphysalis punctata ticks in the UK. Parasit Vectors. 2013 Jul 19;6:212. doi: 10.1186/1756-3305-6-212. PMID: 23870197; PMCID: PMC3725166.
Czech-Rep.	South Moravia	South Moravia	Rickettsia	massiliae	Rhipicephalus	pusillus	Genet	Millán J, Proboste T, Fernández de Mera IG, Chirife AD, de la Fuente J, Altet L. Molecular detection of vector-borne pathogens in wild and domestic carnivores and their ticks at the human-wildlife interface. Ticks Tick Borne Dis. 2016 Mar;7(2):284-90. doi: 10.1016/j.ttbdis.2015.11.003. Epub 2015 Nov 18. PMID: 26643497.
Spain	Center Spain	Center Spain	Rickettsia	massiliae	Rhipicephalus	pusillus	Questing	Fernández de Mera IG, Ruiz-Fons F, de la Fuente G, Mangold AJ, Gortázar C, de la Fuente J. Spotted fever group rickettsiae in questing ticks, central Spain. Emerg Infect Dis. 2013 Jul;19(7):1163-5. doi: 10.3201/eid1907.130005. PMID: 23763913; PMCID: PMC3713984.
Spain	Andalusia	Andalusia	Rickettsia	massiliae	Rhipicephalus	pusillus	Rabbit	Remesar S, Castro-Scholten S, Cano-Terriza D, Díaz P, Morrondo P, Jiménez-Martín D, Rouco C, García-Bocanegra I. Molecular identification of zoonotic Rickettsia species in Ixodidae parasitizing wild lagomorphs from Mediterranean ecosystems. Transbound Emerg Dis. 2021 Nov 5. doi: 10.1111/tbed.14379. Epub ahead of print. PMID: 34738325.
Spain	Andalusia	Andalusia	Rickettsia	massiliae	Rhipicephalus	pusillus	Hare	Remesar S, Castro-Scholten S, Cano-Terriza D, Díaz P, Morrondo P, Jiménez-Martín D, Rouco C, García-Bocanegra I. Molecular identification of zoonotic Rickettsia species in Ixodidae parasitizing wild lagomorphs from Mediterranean ecosystems. Transbound Emerg Dis. 2021 Nov 5. doi: 10.1111/tbed.14379. Epub ahead of print. PMID: 34738325.
Romania	Constata	Constata	Rickettsia	massiliae	Ixodes	ricinus	Bird	Mărcuţan ID, Kalmár Z, Ionică AM, D'Amico G, Mihalca AD, Vasile C, Sándor AD. Spotted fever group rickettsiae in ticks of migratory birds in Romania. Parasit Vectors. 2016 May 20;9(1):294. doi: 10.1186/s13071-016-1565-7. PMID: 27207258; PMCID: PMC4875720.
Italy	Central Italy	Central Italy	Rickettsia	massiliae	Ixodes	ricinus	Questing	Castro LR, Gabrielli S, Iori A, Cancrini G. Molecular detection of Rickettsia, Borrelia, and Babesia species in Ixodes ricinus sampled in northeastern, central, and insular areas of Italy. Exp Appl Acarol. 2015 Jul;66(3):443-52. doi: 10.1007/s10493-015-9899-y. Epub 2015 Mar 18. PMID: 25784072.
Italy	Central Italy	Central Italy	Rickettsia	massiliae	Ixodes	ricinus	Questing	Mancini F, Ciccozzi M, Lo Presti A, Cella E, Giovanetti M, Di Luca M, Toma L, Bianchi R, Khoury C, Rezza G, Ciervo A. Characterization of spotted fever group Rickettsiae in ticks from a city park of Rome, Italy. Ann Ist Super Sanita. 2015;51(4):284-90. doi: 10.4415/ANN_15_04_07. PMID: 26783214.
France	Corsica	Corsica	Rickettsia	massiliae	Ixodes	ricinus	Dog	Cicculli V, Oscar M, Casabianca F, Villechenaud N, Charrel R, de Lamballerie X, Falchi A. Molecular Detection of Spotted-Fever Group Rickettsiae in Ticks Collected from Domestic and Wild Animals in Corsica, France. Pathogens. 2019 Sep 4;8(3):138. doi: 10.3390/pathogens8030138. PMID: 31487899; PMCID: PMC6789605.
Slovakia	Trnava	Trnava	Rickettsia	massiliae	Ixodes	ricinus	Dog	Lieskovská N, Minichová L, Šorf R, Gacíková E, Vrbová E, Kazimírová M, Sekeyová Z. Dogs as sentinels for distribution of spotted-fever group rickettsiae in Slovakia. Travel Med Infect Dis. 2018 Nov-Dec;26:64-65. doi: 10.1016/j.tmaid.2018.05.011. Epub 2018 May 23. PMID: 29800723.
Italy	Central Italy	Central Italy	Rickettsia	massiliae	Ixodes	ricinus	Human	Pascucci I, Di Domenico M, Curini V, Cocco A, Averaimo D, D'Alterio N, Cammà C. Diversity of Rickettsia in Ticks Collected in Abruzzi and Molise Regions (Central Italy). Microorganisms. 2019 Dec 13;7(12):696. doi: 10.3390/microorganisms7120696. PMID: 31847276; PMCID: PMC6956140.
Spain	All macro-areas	All macro-areas	Rickettsia	massiliae	Ixodes	ricinus	Dog	Vila A, Estrada-Peña A, Altet L, Cusco A, Dandreano S, Francino O, Halos L, Roura X. Endosymbionts carried by ticks feeding on dogs in Spain. Ticks Tick Borne Dis. 2019 Jun;10(4):848-852. doi: 10.1016/j.ttbdis.2019.04.003. Epub 2019 Apr 6. PMID: 31006611.
Slovakia	Prešov	Prešov	Rickettsia	massiliae	Ixodes	ricinus	Questing	Špitalská E, Sparagano O, Stanko M, Schwarzová K, Špitalský Z, Škultéty Ľ, Havlíková SF. Diversity of Coxiella-like and Francisella-like endosymbionts, and Rickettsia spp., Coxiella burnetii as pathogens in the tick populations of Slovakia, Central Europe. Ticks Tick Borne Dis. 2018 Jul;9(5):1207-1211. doi: 10.1016/j.ttbdis.2018.05.002. Epub 2018 May 3. PMID: 29748120.y
Belgium	Not defined	Not defined	Rickettsia	massiliae	Rhipicephalus	sanguineus	Cat	Claerebout E, Losson B, Cochez C, Casaert S, Dalemans AC, De Cat A, Madder M, Saegerman C, Heyman P, Lempereur L. Ticks and associated pathogens collected from dogs and cats in Belgium. Parasit Vectors. 2013 Jun 19;6:183. doi: 10.1186/1756-3305-6-183. PMID: 23777784; PMCID: PMC3688525.
Italy	North Italy	North Italy	Rickettsia	massiliae	Rhipicephalus	sanguineus	Cat	Geurden T, Becskei C, Six RH, Maeder S, Latrofa MS, Otranto D, Farkas R. Detection of tick-borne pathogens in ticks from dogs and cats in different European countries. Ticks Tick Borne Dis. 2018 Sep;9(6):1431-1436. doi: 10.1016/j.ttbdis.2018.06.013. Epub 2018 Jul 3. PMID: 29983263.
Italy	North Italy	North Italy	Rickettsia	massiliae	Rhipicephalus	sanguineus	Cat	Geurden T, Becskei C, Six RH, Maeder S, Latrofa MS, Otranto D, Farkas R. Detection of tick-borne pathogens in ticks from dogs and cats in different European countries. Ticks Tick Borne Dis. 2018 Sep;9(6):1431-1436. doi: 10.1016/j.ttbdis.2018.06.013. Epub 2018 Jul 3. PMID: 29983263.
Portugal	Guarda	Guarda	Rickettsia	massiliae	Rhipicephalus	sanguineus	Cat	Maia C, Ferreira A, Nunes M, Vieira ML, Campino L, Cardoso L. Molecular detection of bacterial and parasitic pathogens in hard ticks from Portugal. Ticks Tick Borne Dis. 2014 Jun;5(4):409-14. doi: 10.1016/j.ttbdis.2014.01.009. Epub 2014 Apr 18. PMID: 24745731.
Portugal	Lisbon	Lisbon	Rickettsia	massiliae	Rhipicephalus	sanguineus	Cat	Maia C, Ferreira A, Nunes M, Vieira ML, Campino L, Cardoso L. Molecular detection of bacterial and parasitic pathogens in hard ticks from Portugal. Ticks Tick Borne Dis. 2014 Jun;5(4):409-14. doi: 10.1016/j.ttbdis.2014.01.009. Epub 2014 Apr 18. PMID: 24745731.
Georgia	Imereti	Imereti	Rickettsia	massiliae	Rhipicephalus	sanguineus	Not defined	Sukhiashvili R, Zhgenti E, Khmaladze E, Burjanadze I, Imnadze P, Jiang J, St John H, Farris CM, Gallagher T, Obiso RJ, Richards AL. Identification and distribution of nine tick-borne spotted fever group Rickettsiae in the Country of Georgia. Ticks Tick Borne Dis. 2020 Sep;11(5):101470. doi: 10.1016/j.ttbdis.2020.101470. Epub 2020 May 23. PMID: 32723640.
Ukraine	Crimea	Crimea	Rickettsia	massiliae	Rhipicephalus	sanguineus	Dog	The role of Rhipicephalus sanguineus ticks parasitizing dogs in the spread of tick-borne rickettsial pathogens in the city of Sevastopol
Portugal	Not defined	Not defined	Rickettsia	massiliae	Rhipicephalus	sanguineus	Dog	Barradas PF, Mesquita JR, Ferreira P, Amorim I, Gärtner F. Detection of tick-borne pathogens in Rhipicephalus sanguineus sensu lato and dogs from different districts of Portugal. Ticks Tick Borne Dis. 2020 Nov;11(6):101536. doi: 10.1016/j.ttbdis.2020.101536. Epub 2020 Aug 4. PMID: 32993945.
Italy	Major islands	Major islands	Rickettsia	massiliae	Rhipicephalus	sanguineus	Dog	Chisu V, Masala G, Foxi C, Socolovschi C, Raoult D, Parola P. Rickettsia conorii israelensis in Rhipicephalus sanguineus ticks, Sardinia, Italy. Ticks Tick Borne Dis. 2014 Jun;5(4):446-8. doi: 10.1016/j.ttbdis.2014.02.003. Epub 2014 May 19. PMID: 24852264.
Italy	Major islands	Major islands	Rickettsia	massiliae	Rhipicephalus	sanguineus	Fox	Chisu V, Leulmi H, Masala G, Piredda M, Foxi C, Parola P. Detection of Rickettsia hoogstraalii, Rickettsia helvetica, Rickettsia massiliae, Rickettsia slovaca and Rickettsia aeschlimannii in ticks from Sardinia, Italy. Ticks Tick Borne Dis. 2017 Mar;8(3):347-352. doi: 10.1016/j.ttbdis.2016.12.007. Epub 2016 Dec 15. PMID: 28110915.
France	Corsica	Corsica	Rickettsia	massiliae	Rhipicephalus	sanguineus	Dog	Cicculli V, Oscar M, Casabianca F, Villechenaud N, Charrel R, de Lamballerie X, Falchi A. Molecular Detection of Spotted-Fever Group Rickettsiae in Ticks Collected from Domestic and Wild Animals in Corsica, France. Pathogens. 2019 Sep 4;8(3):138. doi: 10.3390/pathogens8030138. PMID: 31487899; PMCID: PMC6789605.
Belgium	Not defined	Not defined	Rickettsia	massiliae	Rhipicephalus	sanguineus	Dog	Claerebout E, Losson B, Cochez C, Casaert S, Dalemans AC, De Cat A, Madder M, Saegerman C, Heyman P, Lempereur L. Ticks and associated pathogens collected from dogs and cats in Belgium. Parasit Vectors. 2013 Jun 19;6:183. doi: 10.1186/1756-3305-6-183. PMID: 23777784; PMCID: PMC3688525.
France	Provence-Alpes-Côte d'Azur	Provence-Alpes-Côte d'Azur	Rickettsia	massiliae	Rhipicephalus	sanguineus	Dog	Edouard S, Parola P, Socolovschi C, Davoust B, La Scola B, Raoult D. Clustered cases of Rickettsia sibirica mongolitimonae infection, France. Emerg Infect Dis. 2013 Feb;19(2):337-8. doi: 10.3201/eid1902.120863. PMID: 23460995; PMCID: PMC3559049.
Palestine	All the land	All the land	Rickettsia	massiliae	Rhipicephalus	sanguineus	Dog	Ereqat S, Nasereddin A, Al-Jawabreh A, Azmi K, Harrus S, Mumcuoglu K, Apanaskevich D, Abdeen Z. Molecular Detection and Identification of Spotted Fever Group Rickettsiae in Ticks Collected from the West Bank, Palestinian Territories. PLoS Negl Trop Dis. 2016 Jan 15;10(1):e0004348. doi: 10.1371/journal.pntd.0004348. PMID: 26771654; PMCID: PMC4714870.
Palestine	All the land	All the land	Rickettsia	massiliae	Rhipicephalus	sanguineus	Sheep	Ereqat S, Nasereddin A, Al-Jawabreh A, Azmi K, Harrus S, Mumcuoglu K, Apanaskevich D, Abdeen Z. Molecular Detection and Identification of Spotted Fever Group Rickettsiae in Ticks Collected from the West Bank, Palestinian Territories. PLoS Negl Trop Dis. 2016 Jan 15;10(1):e0004348. doi: 10.1371/journal.pntd.0004348. PMID: 26771654; PMCID: PMC4714870.
Palestine	All the land	All the land	Rickettsia	massiliae	Rhipicephalus	sanguineus	Goat	Ereqat S, Nasereddin A, Al-Jawabreh A, Azmi K, Harrus S, Mumcuoglu K, Apanaskevich D, Abdeen Z. Molecular Detection and Identification of Spotted Fever Group Rickettsiae in Ticks Collected from the West Bank, Palestinian Territories. PLoS Negl Trop Dis. 2016 Jan 15;10(1):e0004348. doi: 10.1371/journal.pntd.0004348. PMID: 26771654; PMCID: PMC4714870.
Palestine	All the land	All the land	Rickettsia	massiliae	Rhipicephalus	sanguineus	Horse	Ereqat S, Nasereddin A, Al-Jawabreh A, Azmi K, Harrus S, Mumcuoglu K, Apanaskevich D, Abdeen Z. Molecular Detection and Identification of Spotted Fever Group Rickettsiae in Ticks Collected from the West Bank, Palestinian Territories. PLoS Negl Trop Dis. 2016 Jan 15;10(1):e0004348. doi: 10.1371/journal.pntd.0004348. PMID: 26771654; PMCID: PMC4714870.
Palestine	All the land	All the land	Rickettsia	massiliae	Rhipicephalus	sanguineus	Wolf	Ereqat S, Nasereddin A, Al-Jawabreh A, Azmi K, Harrus S, Mumcuoglu K, Apanaskevich D, Abdeen Z. Molecular Detection and Identification of Spotted Fever Group Rickettsiae in Ticks Collected from the West Bank, Palestinian Territories. PLoS Negl Trop Dis. 2016 Jan 15;10(1):e0004348. doi: 10.1371/journal.pntd.0004348. PMID: 26771654; PMCID: PMC4714870.
Spain	Center Spain	Center Spain	Rickettsia	massiliae	Rhipicephalus	sanguineus	Dog	Estrada-Peña A, Roura X, Sainz A, Miró G, Solano-Gallego L. Species of ticks and carried pathogens in owned dogs in Spain: Results of a one-year national survey. Ticks Tick Borne Dis. 2017 Jun;8(4):443-452. doi: 10.1016/j.ttbdis.2017.02.001. Epub 2017 Feb 3. PMID: 28188085.
Spain	North Spain	North Spain	Rickettsia	massiliae	Rhipicephalus	sanguineus	Dog	Estrada-Peña A, Roura X, Sainz A, Miró G, Solano-Gallego L. Species of ticks and carried pathogens in owned dogs in Spain: Results of a one-year national survey. Ticks Tick Borne Dis. 2017 Jun;8(4):443-452. doi: 10.1016/j.ttbdis.2017.02.001. Epub 2017 Feb 3. PMID: 28188085.
Spain	South Spain	South Spain	Rickettsia	massiliae	Rhipicephalus	sanguineus	Dog	Estrada-Peña A, Roura X, Sainz A, Miró G, Solano-Gallego L. Species of ticks and carried pathogens in owned dogs in Spain: Results of a one-year national survey. Ticks Tick Borne Dis. 2017 Jun;8(4):443-452. doi: 10.1016/j.ttbdis.2017.02.001. Epub 2017 Feb 3. PMID: 28188085.
France	Provence-Alpes-Côte d'Azur	Provence-Alpes-Côte d'Azur	Rickettsia	massiliae	Rhipicephalus	sanguineus	Dog	Geurden T, Becskei C, Six RH, Maeder S, Latrofa MS, Otranto D, Farkas R. Detection of tick-borne pathogens in ticks from dogs and cats in different European countries. Ticks Tick Borne Dis. 2018 Sep;9(6):1431-1436. doi: 10.1016/j.ttbdis.2018.06.013. Epub 2018 Jul 3. PMID: 29983263.
Portugal	Alentejo	Alentejo	Rickettsia	massiliae	Rhipicephalus	sanguineus	Dog	Maia C, Ferreira A, Nunes M, Vieira ML, Campino L, Cardoso L. Molecular detection of bacterial and parasitic pathogens in hard ticks from Portugal. Ticks Tick Borne Dis. 2014 Jun;5(4):409-14. doi: 10.1016/j.ttbdis.2014.01.009. Epub 2014 Apr 18. PMID: 24745731.
Portugal	Guarda	Guarda	Rickettsia	massiliae	Rhipicephalus	sanguineus	Dog	Maia C, Ferreira A, Nunes M, Vieira ML, Campino L, Cardoso L. Molecular detection of bacterial and parasitic pathogens in hard ticks from Portugal. Ticks Tick Borne Dis. 2014 Jun;5(4):409-14. doi: 10.1016/j.ttbdis.2014.01.009. Epub 2014 Apr 18. PMID: 24745731.
Portugal	Lisbon	Lisbon	Rickettsia	massiliae	Rhipicephalus	sanguineus	Dog	Maia C, Ferreira A, Nunes M, Vieira ML, Campino L, Cardoso L. Molecular detection of bacterial and parasitic pathogens in hard ticks from Portugal. Ticks Tick Borne Dis. 2014 Jun;5(4):409-14. doi: 10.1016/j.ttbdis.2014.01.009. Epub 2014 Apr 18. PMID: 24745731.
Portugal	Setùbal	Setùbal	Rickettsia	massiliae	Rhipicephalus	sanguineus	Dog	Maia C, Ferreira A, Nunes M, Vieira ML, Campino L, Cardoso L. Molecular detection of bacterial and parasitic pathogens in hard ticks from Portugal. Ticks Tick Borne Dis. 2014 Jun;5(4):409-14. doi: 10.1016/j.ttbdis.2014.01.009. Epub 2014 Apr 18. PMID: 24745731.
Czech-Rep.	South Moravia	South Moravia	Rickettsia	massiliae	Rhipicephalus	sanguineus	Dog	Millán J, Proboste T, Fernández de Mera IG, Chirife AD, de la Fuente J, Altet L. Molecular detection of vector-borne pathogens in wild and domestic carnivores and their ticks at the human-wildlife interface. Ticks Tick Borne Dis. 2016 Mar;7(2):284-90. doi: 10.1016/j.ttbdis.2015.11.003. Epub 2015 Nov 18. PMID: 26643497.
Greece	Not defined	Not defined	Rickettsia	massiliae	Rhipicephalus	sanguineus	Dog	Moraga-Fernández A, Chaligiannis Ι, Cabezas-Cruz A, Papa A, Sotiraki S, de la Fuente J, G Fernández de Mera I. Molecular identification of spotted fever group Rickettsia in ticks collected from dogs and small ruminants in Greece. Exp Appl Acarol. 2019 Jul;78(3):421-430. doi: 10.1007/s10493-019-00392-2. Epub 2019 Jun 7. PMID: 31175472.
Spain	Catalonia	Catalonia	Rickettsia	massiliae	Rhipicephalus	sanguineus	Fox	Ortuño A, Sanfeliu I, Nogueras MM, Pons I, López-Claessens S, Castellà J, Antón E, Segura F. Detection of Rickettsia massiliae/Bar29 and Rickettsia conorii in red foxes (Vulpes vulpes) and their Rhipicephalus sanguineus complex ticks. Ticks Tick Borne Dis. 2018 Mar;9(3):629-631. doi: 10.1016/j.ttbdis.2018.02.002. Epub 2018 Feb 8. PMID: 29433817.
Portugal	Alentejo	Alentejo	Rickettsia	massiliae	Rhipicephalus	sanguineus	Sheep	Pereira A, Parreira R, Cotão AJ, Nunes M, Vieira ML, Azevedo F, Campino L, Maia C. Tick-borne bacteria and protozoa detected in ticks collected from domestic animals and wildlife in central and southern Portugal. Ticks Tick Borne Dis. 2018 Feb;9(2):225-234. doi: 10.1016/j.ttbdis.2017.09.008. Epub 2017 Sep 20. PMID: 28958791.
Portugal	Algarve	Algarve	Rickettsia	massiliae	Rhipicephalus	sanguineus	Badger	Pereira A, Parreira R, Cotão AJ, Nunes M, Vieira ML, Azevedo F, Campino L, Maia C. Tick-borne bacteria and protozoa detected in ticks collected from domestic animals and wildlife in central and southern Portugal. Ticks Tick Borne Dis. 2018 Feb;9(2):225-234. doi: 10.1016/j.ttbdis.2017.09.008. Epub 2017 Sep 20. PMID: 28958791.
Portugal	Algarve	Algarve	Rickettsia	massiliae	Rhipicephalus	sanguineus	Hedgehog	Pereira A, Parreira R, Cotão AJ, Nunes M, Vieira ML, Azevedo F, Campino L, Maia C. Tick-borne bacteria and protozoa detected in ticks collected from domestic animals and wildlife in central and southern Portugal. Ticks Tick Borne Dis. 2018 Feb;9(2):225-234. doi: 10.1016/j.ttbdis.2017.09.008. Epub 2017 Sep 20. PMID: 28958791.
Serbia	Vojvodina	Vojvodina	Rickettsia	massiliae	Rhipicephalus	sanguineus	Dog	Potkonjak A, Gutiérrez R, Savić S, Vračar V, Nachum-Biala Y, Jurišić A, Kleinerman G, Rojas A, Petrović A, Baneth G, Harrus S. Molecular detection of emerging tick-borne pathogens in Vojvodina, Serbia. Ticks Tick Borne Dis. 2016 Feb;7(1):199-203. doi: 10.1016/j.ttbdis.2015.10.007. Epub 2015 Oct 28. PMID: 26565929.
Italy	Central Italy	Central Italy	Rickettsia	massiliae	Rhipicephalus	sanguineus	Human	Scarpulla M, Barlozzari G, Marcario A, Salvato L, Blanda V, De Liberato C, D'Agostini C, Torina A, Macrì G. Molecular detection and characterization of spotted fever group rickettsiae in ticks from Central Italy. Ticks Tick Borne Dis. 2016 Jul;7(5):1052-1056. doi: 10.1016/j.ttbdis.2016.06.003. Epub 2016 Jun 15. PMID: 27365155.
Spain	All macro-areas	All macro-areas	Rickettsia	massiliae	Rhipicephalus	sanguineus	Dog	Vila A, Estrada-Peña A, Altet L, Cusco A, Dandreano S, Francino O, Halos L, Roura X. Endosymbionts carried by ticks feeding on dogs in Spain. Ticks Tick Borne Dis. 2019 Jun;10(4):848-852. doi: 10.1016/j.ttbdis.2019.04.003. Epub 2019 Apr 6. PMID: 31006611.
Israel	Jerusalem	Jerusalem	Rickettsia	massiliae	Rhipicephalus	sanguineus	Dog	Waner T, Keysary A, Eremeeva ME, Din AB, Mumcuoglu KY, King R, Atiya-Nasagi Y. Rickettsia africae and Candidatus Rickettsia barbariae in ticks in Israel. Am J Trop Med Hyg. 2014 May;90(5):920-2. doi: 10.4269/ajtmh.13-0697. Epub 2014 Mar 10. PMID: 24615133; PMCID: PMC4015588.
Spain	Center Spain	Center Spain	Rickettsia	massiliae	Rhipicephalus	sanguineus	Questing	Fernández de Mera IG, Ruiz-Fons F, de la Fuente G, Mangold AJ, Gortázar C, de la Fuente J. Spotted fever group rickettsiae in questing ticks, central Spain. Emerg Infect Dis. 2013 Jul;19(7):1163-5. doi: 10.3201/eid1907.130005. PMID: 23763913; PMCID: PMC3713984.
Israel	Central district	Central district	Rickettsia	massiliae	Rhipicephalus	sanguineus	Questing	Rose J, Nachum-Biala Y, Mumcuoglu KY, Alkhamis MA, Ben-Nun A, Lensky I, Klement E, Nasereddin A, Abdeen ZA, Harrus S. Genetic characterization of spotted fever group rickettsiae in questing ixodid ticks collected in Israel and environmental risk factors for their infection. Parasitology. 2017 Jul;144(8):1088-1101. doi: 10.1017/S0031182017000336. Epub 2017 Mar 23. PMID: 28330517.
Israel	Northern district	Northern district	Rickettsia	massiliae	Rhipicephalus	sanguineus	Questing	Rose J, Nachum-Biala Y, Mumcuoglu KY, Alkhamis MA, Ben-Nun A, Lensky I, Klement E, Nasereddin A, Abdeen ZA, Harrus S. Genetic characterization of spotted fever group rickettsiae in questing ixodid ticks collected in Israel and environmental risk factors for their infection. Parasitology. 2017 Jul;144(8):1088-1101. doi: 10.1017/S0031182017000336. Epub 2017 Mar 23. PMID: 28330517.
Israel	Southern district	Southern district	Rickettsia	massiliae	Rhipicephalus	sanguineus	Questing	Rose J, Nachum-Biala Y, Mumcuoglu KY, Alkhamis MA, Ben-Nun A, Lensky I, Klement E, Nasereddin A, Abdeen ZA, Harrus S. Genetic characterization of spotted fever group rickettsiae in questing ixodid ticks collected in Israel and environmental risk factors for their infection. Parasitology. 2017 Jul;144(8):1088-1101. doi: 10.1017/S0031182017000336. Epub 2017 Mar 23. PMID: 28330517.
Portugal	Lisbon	Lisbon	Rickettsia	massiliae	Rhipicephalus	sanguineus	Questing	Santos AS, de Bruin A, Veloso AR, Marques C, Pereira da Fonseca I, de Sousa R, Sprong H, Santos-Silva MM. Detection of Anaplasma phagocytophilum, Candidatus Neoehrlichia sp., Coxiella burnetii and Rickettsia spp. in questing ticks from a recreational park, Portugal. Ticks Tick Borne Dis. 2018 Sep;9(6):1555-1564. doi: 10.1016/j.ttbdis.2018.07.010. Epub 2018 Jul 26. PMID: 30097348.
Spain	Catalonia	Catalonia	Rickettsia	massiliae	Rhipicephalus	sanguineus	Wild boar	Castillo-Contreras R, Magen L, Birtles R, Varela-Castro L, Hall JL, Conejero C, Aguilar XF, Colom-Cadena A, Lavín S, Mentaberre G, López-Olvera JR. Ticks on wild boar in the metropolitan area of Barcelona (Spain) are infected with spotted fever group rickettsiae. Transbound Emerg Dis. 2021 Jul 31. doi: 10.1111/tbed.14268. Epub ahead of print. PMID: 34331835.
Portugal	North Portugal	North Portugal	Rickettsia	massiliae	Rhipicephalus	sanguineus	Hedgehog	Barradas PF, Mesquita JR, Mateus TL, Ferreira P, Amorim I, Gärtner F, de Sousa R. Molecular detection of Rickettsia spp. in ticks and fleas collected from rescued hedgehogs (Erinaceus europaeus) in Portugal. Exp Appl Acarol. 2021 Mar;83(3):449-460. doi: 10.1007/s10493-021-00600-y. Epub 2021 Mar 2. PMID: 33655451.
Italy	Central Italy	Central Italy	Rickettsia	massiliae	Rhipicephalus	sanguineus	Animal host	Pascucci I, Antognini E, Canonico C, Montalbano MG, Necci A, di Donato A, Moriconi M, Morandi B, Morganti G, Crotti S, Gavaudan S. One Health Approach to Rickettsiosis: A Five-Year Study on Spotted Fever Group Rickettsiae in Ticks Collected from Humans, Animals and Environment. Microorganisms. 2021 Dec 25;10(1):35. doi: 10.3390/microorganisms10010035. PMID: 35056484; PMCID: PMC8781306.
Spain	Andalusia	Andalusia	Rickettsia	massiliae	Rhipicephalus	sanguineus	Hare	Remesar S, Castro-Scholten S, Cano-Terriza D, Díaz P, Morrondo P, Jiménez-Martín D, Rouco C, García-Bocanegra I. Molecular identification of zoonotic Rickettsia species in Ixodidae parasitizing wild lagomorphs from Mediterranean ecosystems. Transbound Emerg Dis. 2021 Nov 5. doi: 10.1111/tbed.14379. Epub ahead of print. PMID: 34738325.
Italy	Major islands	Major islands	Rickettsia	massiliae	Rhipicephalus	sanguineus s.l.	Human	Blanda V, Torina A, La Russa F, D'Agostino R, Randazzo K, Scimeca S, Giudice E, Caracappa S, Cascio A, de la Fuente J. A retrospective study of the characterization of Rickettsia species in ticks collected from humans. Ticks Tick Borne Dis. 2017 Jun;8(4):610-614. doi: 10.1016/j.ttbdis.2017.04.005. Epub 2017 Apr 12. PMID: 28457821.
Italy	Major islands	Major islands	Rickettsia	massiliae	Rhipicephalus	sanguineus s.l.	Dog	Chisu V, Foxi C, Masala G. First molecular detection of the human pathogen Rickettsia raoultii and other spotted fever group rickettsiae in Ixodid ticks from wild and domestic mammals. Parasitol Res. 2018 Nov;117(11):3421-3429. doi: 10.1007/s00436-018-6036-y. Epub 2018 Aug 4. PMID: 30078071.
Italy	Major islands	Major islands	Rickettsia	massiliae	Rhipicephalus	sanguineus s.l.	Dog	Chisu V, Foxi C, Mannu R, Satta G, Masala G. A five-year survey of tick species and identification of tick-borne bacteria in Sardinia, Italy. Ticks Tick Borne Dis. 2018 Mar;9(3):678-681. doi: 10.1016/j.ttbdis.2018.02.008. Epub 2018 Feb 17. PMID: 29477960.
Italy	Major islands	Major islands	Rickettsia	massiliae	Rhipicephalus	sanguineus s.l.	Fox	Chisu V, Foxi C, Mannu R, Satta G, Masala G. A five-year survey of tick species and identification of tick-borne bacteria in Sardinia, Italy. Ticks Tick Borne Dis. 2018 Mar;9(3):678-681. doi: 10.1016/j.ttbdis.2018.02.008. Epub 2018 Feb 17. PMID: 29477960.
Italy	Major islands	Major islands	Rickettsia	massiliae	Rhipicephalus	sanguineus s.l.	Goat	Chisu V, Foxi C, Mannu R, Satta G, Masala G. A five-year survey of tick species and identification of tick-borne bacteria in Sardinia, Italy. Ticks Tick Borne Dis. 2018 Mar;9(3):678-681. doi: 10.1016/j.ttbdis.2018.02.008. Epub 2018 Feb 17. PMID: 29477960.
Italy	Major islands	Major islands	Rickettsia	massiliae	Rhipicephalus	sanguineus s.l.	Dog	Chisu V, Loi F, Foxi C, Chessa G, Masu G, Rolesu S, Masala G. Coexistence of Tick-Borne Pathogens in Ticks Collected from their Hosts in Sardinia: an Update. Acta Parasitol. 2020 Dec;65(4):999-1004. doi: 10.1007/s11686-020-00240-z. Epub 2020 Jun 15. PMID: 32557083.
Italy	Major islands	Major islands	Rickettsia	massiliae	Rhipicephalus	sanguineus s.l.	Sheep	Chisu V, Loi F, Foxi C, Chessa G, Masu G, Rolesu S, Masala G. Coexistence of Tick-Borne Pathogens in Ticks Collected from their Hosts in Sardinia: an Update. Acta Parasitol. 2020 Dec;65(4):999-1004. doi: 10.1007/s11686-020-00240-z. Epub 2020 Jun 15. PMID: 32557083.
Italy	Central Italy	Central Italy	Rickettsia	massiliae	Rhipicephalus	sanguineus s.l.	Fox	Pascucci I, Di Domenico M, Curini V, Cocco A, Averaimo D, D'Alterio N, Cammà C. Diversity of Rickettsia in Ticks Collected in Abruzzi and Molise Regions (Central Italy). Microorganisms. 2019 Dec 13;7(12):696. doi: 10.3390/microorganisms7120696. PMID: 31847276; PMCID: PMC6956140.
Czech-Rep.	South Moravia	South Moravia	Rickettsia	massiliae	Rhipicephalus	turanicus	Cat	Millán J, Proboste T, Fernández de Mera IG, Chirife AD, de la Fuente J, Altet L. Molecular detection of vector-borne pathogens in wild and domestic carnivores and their ticks at the human-wildlife interface. Ticks Tick Borne Dis. 2016 Mar;7(2):284-90. doi: 10.1016/j.ttbdis.2015.11.003. Epub 2015 Nov 18. PMID: 26643497.
Italy	Central Italy	Central Italy	Rickettsia	massiliae	Rhipicephalus	turanicus	Questing	Mancini F, Ciccozzi M, Lo Presti A, Cella E, Giovanetti M, Di Luca M, Toma L, Bianchi R, Khoury C, Rezza G, Ciervo A. Characterization of spotted fever group Rickettsiae in ticks from a city park of Rome, Italy. Ann Ist Super Sanita. 2015;51(4):284-90. doi: 10.4415/ANN_15_04_07. PMID: 26783214.
Italy	Major islands	Major islands	Rickettsia	massiliae	Rhipicephalus	turanicus	Human	Blanda V, Torina A, La Russa F, D'Agostino R, Randazzo K, Scimeca S, Giudice E, Caracappa S, Cascio A, de la Fuente J. A retrospective study of the characterization of Rickettsia species in ticks collected from humans. Ticks Tick Borne Dis. 2017 Jun;8(4):610-614. doi: 10.1016/j.ttbdis.2017.04.005. Epub 2017 Apr 12. PMID: 28457821.
Italy	Major islands	Major islands	Rickettsia	massiliae	Rhipicephalus	turanicus	Goat	Chisu V, Masala G, Foxi C, Socolovschi C, Raoult D, Parola P. Rickettsia conorii israelensis in Rhipicephalus sanguineus ticks, Sardinia, Italy. Ticks Tick Borne Dis. 2014 Jun;5(4):446-8. doi: 10.1016/j.ttbdis.2014.02.003. Epub 2014 May 19. PMID: 24852264.
Turkey	Aegean	Aegean	Rickettsia	massiliae	Rhipicephalus	turanicus	Dog	Demir S, Erkunt Alak S, Köseoğlu AE, Ün C, Nalçacı M, Can H. Molecular investigation of Rickettsia spp. and Francisella tularensis in ticks from three provinces of Turkey. Exp Appl Acarol. 2020 Jun;81(2):239-253. doi: 10.1007/s10493-020-00498-y. Epub 2020 May 11. PMID: 32394036.
Palestine	All the land	All the land	Rickettsia	massiliae	Rhipicephalus	turanicus	Dog	Ereqat S, Nasereddin A, Al-Jawabreh A, Azmi K, Harrus S, Mumcuoglu K, Apanaskevich D, Abdeen Z. Molecular Detection and Identification of Spotted Fever Group Rickettsiae in Ticks Collected from the West Bank, Palestinian Territories. PLoS Negl Trop Dis. 2016 Jan 15;10(1):e0004348. doi: 10.1371/journal.pntd.0004348. PMID: 26771654; PMCID: PMC4714870.
Palestine	All the land	All the land	Rickettsia	massiliae	Rhipicephalus	turanicus	Sheep	Ereqat S, Nasereddin A, Al-Jawabreh A, Azmi K, Harrus S, Mumcuoglu K, Apanaskevich D, Abdeen Z. Molecular Detection and Identification of Spotted Fever Group Rickettsiae in Ticks Collected from the West Bank, Palestinian Territories. PLoS Negl Trop Dis. 2016 Jan 15;10(1):e0004348. doi: 10.1371/journal.pntd.0004348. PMID: 26771654; PMCID: PMC4714870.
Czech-Rep.	South Moravia	South Moravia	Rickettsia	massiliae	Rhipicephalus	turanicus	Martens	Millán J, Proboste T, Fernández de Mera IG, Chirife AD, de la Fuente J, Altet L. Molecular detection of vector-borne pathogens in wild and domestic carnivores and their ticks at the human-wildlife interface. Ticks Tick Borne Dis. 2016 Mar;7(2):284-90. doi: 10.1016/j.ttbdis.2015.11.003. Epub 2015 Nov 18. PMID: 26643497.
Czech-Rep.	South Moravia	South Moravia	Rickettsia	massiliae	Rhipicephalus	turanicus	Genet	Millán J, Proboste T, Fernández de Mera IG, Chirife AD, de la Fuente J, Altet L. Molecular detection of vector-borne pathogens in wild and domestic carnivores and their ticks at the human-wildlife interface. Ticks Tick Borne Dis. 2016 Mar;7(2):284-90. doi: 10.1016/j.ttbdis.2015.11.003. Epub 2015 Nov 18. PMID: 26643497.
Czech-Rep.	South Moravia	South Moravia	Rickettsia	massiliae	Rhipicephalus	turanicus	Fox	Millán J, Proboste T, Fernández de Mera IG, Chirife AD, de la Fuente J, Altet L. Molecular detection of vector-borne pathogens in wild and domestic carnivores and their ticks at the human-wildlife interface. Ticks Tick Borne Dis. 2016 Mar;7(2):284-90. doi: 10.1016/j.ttbdis.2015.11.003. Epub 2015 Nov 18. PMID: 26643497.
Greece	Eastern Macedonia and Thrace	Eastern Macedonia and Thrace	Rickettsia	massiliae	Rhipicephalus	turanicus	Human	Papa A, Xanthopoulou K, Kotriotsiou T, Papaioakim M, Sotiraki S, Chaligiannis I, Maltezos E. Rickettsia species in human-parasitizing ticks in Greece. Trans R Soc Trop Med Hyg. 2016 May;110(5):299-304. doi: 10.1093/trstmh/trw022. PMID: 27198214; PMCID: PMC4914872.
Italy	Central Italy	Central Italy	Rickettsia	massiliae	Rhipicephalus	turanicus	Brown Hare	Pascucci I, Di Domenico M, Curini V, Cocco A, Averaimo D, D'Alterio N, Cammà C. Diversity of Rickettsia in Ticks Collected in Abruzzi and Molise Regions (Central Italy). Microorganisms. 2019 Dec 13;7(12):696. doi: 10.3390/microorganisms7120696. PMID: 31847276; PMCID: PMC6956140.
Italy	Central Italy	Central Italy	Rickettsia	massiliae	Rhipicephalus	turanicus	Human	Pascucci I, Di Domenico M, Curini V, Cocco A, Averaimo D, D'Alterio N, Cammà C. Diversity of Rickettsia in Ticks Collected in Abruzzi and Molise Regions (Central Italy). Microorganisms. 2019 Dec 13;7(12):696. doi: 10.3390/microorganisms7120696. PMID: 31847276; PMCID: PMC6956140.
Palestine	Nablus	Nablus	Rickettsia	massiliae	Rhipicephalus	turanicus	Sheep	Ravi A, Ereqat S, Al-Jawabreh A, Abdeen Z, Abu Shamma O, Hall H, Pallen MJ, Nasereddin A. Metagenomic profiling of ticks: Identification of novel rickettsial genomes and detection of tick-borne canine parvovirus. PLoS Negl Trop Dis. 2019 Jan 14;13(1):e0006805. doi: 10.1371/journal.pntd.0006805. PMID: 30640905; PMCID: PMC6347332.
Spain	Center Spain	Center Spain	Rickettsia	massiliae	Rhipicephalus	turanicus	Questing	Fernández de Mera IG, Ruiz-Fons F, de la Fuente G, Mangold AJ, Gortázar C, de la Fuente J. Spotted fever group rickettsiae in questing ticks, central Spain. Emerg Infect Dis. 2013 Jul;19(7):1163-5. doi: 10.3201/eid1907.130005. PMID: 23763913; PMCID: PMC3713984.
Israel	Central district	Central district	Rickettsia	massiliae	Rhipicephalus	turanicus	Questing	Rose J, Nachum-Biala Y, Mumcuoglu KY, Alkhamis MA, Ben-Nun A, Lensky I, Klement E, Nasereddin A, Abdeen ZA, Harrus S. Genetic characterization of spotted fever group rickettsiae in questing ixodid ticks collected in Israel and environmental risk factors for their infection. Parasitology. 2017 Jul;144(8):1088-1101. doi: 10.1017/S0031182017000336. Epub 2017 Mar 23. PMID: 28330517.
Israel	Northern district	Northern district	Rickettsia	massiliae	Rhipicephalus	turanicus	Questing	Rose J, Nachum-Biala Y, Mumcuoglu KY, Alkhamis MA, Ben-Nun A, Lensky I, Klement E, Nasereddin A, Abdeen ZA, Harrus S. Genetic characterization of spotted fever group rickettsiae in questing ixodid ticks collected in Israel and environmental risk factors for their infection. Parasitology. 2017 Jul;144(8):1088-1101. doi: 10.1017/S0031182017000336. Epub 2017 Mar 23. PMID: 28330517.
Israel	Central Israel	Central Israel	Rickettsia	massiliae	Rhipicephalus	turanicus	Questing	Waner T, Keysary A, Eremeeva ME, Din AB, Mumcuoglu KY, King R, Atiya-Nasagi Y. Rickettsia africae and Candidatus Rickettsia barbariae in ticks in Israel. Am J Trop Med Hyg. 2014 May;90(5):920-2. doi: 10.4269/ajtmh.13-0697. Epub 2014 Mar 10. PMID: 24615133; PMCID: PMC4015588.
Czech-Rep.	Central Moravia	Central Moravia	Rickettsia	mendelii	Ixodes	ricinus	Migratory bird	Hajduskova E, Literak I, Papousek I, Costa FB, Novakova M, Labruna MB, Zdrazilova-Dubska L. 'Candidatus Rickettsia mendelii', a novel basal group rickettsia detected in Ixodes ricinus ticks in the Czech Republic. Ticks Tick Borne Dis. 2016 Apr;7(3):482-6. doi: 10.1016/j.ttbdis.2016.02.004. Epub 2016 Feb 4. PMID: 26873811.
Czech-Rep.	Moravia-Slesia	Moravia-Slesia	Rickettsia	mendelii	Ixodes	ricinus	Migratory bird	Hajduskova E, Literak I, Papousek I, Costa FB, Novakova M, Labruna MB, Zdrazilova-Dubska L. 'Candidatus Rickettsia mendelii', a novel basal group rickettsia detected in Ixodes ricinus ticks in the Czech Republic. Ticks Tick Borne Dis. 2016 Apr;7(3):482-6. doi: 10.1016/j.ttbdis.2016.02.004. Epub 2016 Feb 4. PMID: 26873811.
Italy	North Italy	North Italy	Rickettsia	mendelii	Ixodes	ricinus	Migratory bird	Pajoro M, Pistone D, Varotto Boccazzi I, Mereghetti V, Bandi C, Fabbi M, Scattorin F, Sassera D, Montagna M. Molecular screening for bacterial pathogens in ticks (Ixodes ricinus) collected on migratory birds captured in northern Italy. Folia Parasitol (Praha). 2018 Jun 15;65:2018.008. doi: 10.14411/fp.2018.008. PMID: 29925679.
Czech-Rep.	South Moravia	South Moravia	Rickettsia	mendelii	Ixodes	ricinus	Dog	Hajduskova E, Literak I, Papousek I, Costa FB, Novakova M, Labruna MB, Zdrazilova-Dubska L. 'Candidatus Rickettsia mendelii', a novel basal group rickettsia detected in Ixodes ricinus ticks in the Czech Republic. Ticks Tick Borne Dis. 2016 Apr;7(3):482-6. doi: 10.1016/j.ttbdis.2016.02.004. Epub 2016 Feb 4. PMID: 26873811.
Austria	Lower Austria/Tyrol	Lower Austria/Tyrol	Rickettsia	mendelii	Ixodes	ricinus	Human	Markowicz M, Schötta AM, Höss D, Kundi M, Schray C, Stockinger H, Stanek G. Infections with Tickborne Pathogens after Tick Bite, Austria, 2015-2018. Emerg Infect Dis. 2021 Apr;27(4):1048–56. doi: 10.3201/eid2704.203366. PMID: 33755546; PMCID: PMC8007293.
Romania	Cluj-Napoca	Cluj-Napoca	Rickettsia	mendelii	Ixodes	ricinus	Human	Matei IA, Kalmár Z, Lupşe M, D'Amico G, Ionică AM, Dumitrache MO, Gherman CM, Mihalca AD. The risk of exposure to rickettsial infections and human granulocytic anaplasmosis associated with Ixodes ricinus tick bites in humans in Romania: A multiannual study. Ticks Tick Borne Dis. 2017 Mar;8(3):375-378. doi: 10.1016/j.ttbdis.2016.12.013. Epub 2016 Dec 29. PMID: 28063832.
Slovakia	Košice region	Košice region	Rickettsia	mendelii	Ixodes	ricinus	Rodent	Špitalská E, Kraljik J, Miklisová D, Boldišová E, Sparagano OAE, Stanko M. Circulation of Rickettsia species and rickettsial endosymbionts among small mammals and their ectoparasites in Eastern Slovakia. Parasitol Res. 2020 Jul;119(7):2047-2057. doi: 10.1007/s00436-020-06701-8. Epub 2020 May 8. PMID: 32382991.
Czech-Rep.	Central Moravia	Central Moravia	Rickettsia	mendelii	Ixodes	ricinus	Questing	Hajduskova E, Literak I, Papousek I, Costa FB, Novakova M, Labruna MB, Zdrazilova-Dubska L. 'Candidatus Rickettsia mendelii', a novel basal group rickettsia detected in Ixodes ricinus ticks in the Czech Republic. Ticks Tick Borne Dis. 2016 Apr;7(3):482-6. doi: 10.1016/j.ttbdis.2016.02.004. Epub 2016 Feb 4. PMID: 26873811.
Poland	Northeastern Poland	Northeastern Poland	Rickettsia	mendelii	Ixodes	ricinus	Questing	Kowalec M, Szewczyk T, Welc-Falęciak R, Siński E, Karbowiak G, Bajer A. Rickettsiales Occurrence and Co-occurrence in Ixodes ricinus Ticks in Natural and Urban Areas. Microb Ecol. 2019 May;77(4):890-904. doi: 10.1007/s00248-018-1269-y. Epub 2018 Oct 16. PMID: 30327827; PMCID: PMC6478632.
Ukraine	Kyiv	Kyiv	Rickettsia	mendelii	Ixodes	ricinus	Questing	Rogovskyy A, Batool M, Gillis DC, Holman PJ, Nebogatkin IV, Rogovska YV, Rogovskyy MS. Diversity of Borrelia spirochetes and other zoonotic agents in ticks from Kyiv, Ukraine. Ticks Tick Borne Dis. 2018 Feb;9(2):404-409. doi: 10.1016/j.ttbdis.2017.12.006. Epub 2017 Dec 15. PMID: 29258801.
Poland	Podlaskie	Podlaskie	Rickettsia	mendelii	Ixodes	ricinus	Questing	Stańczak J, Biernat B, Racewicz M, Zalewska M, Matyjasek A. Prevalence of different Rickettsia spp. in Ixodes ricinus and Dermacentor reticulatus ticks (Acari: Ixodidae) in north-eastern Poland. Ticks Tick Borne Dis. 2018 Feb;9(2):427-434. doi: 10.1016/j.ttbdis.2017.12.010. Epub 2017 Dec 21. PMID: 29290582.
Germany	Mecklenburg-Vorpommern	Mecklenburg-Vorpommern	Rickettsia	mendelii	Ixodes	ricinus	Questing	Răileanu C, Tauchmann O, Silaghi C. Sympatric occurrence of Ixodes ricinus with Dermacentor reticulatus and Haemaphysalis concinna and the associated tick-borne pathogens near the German Baltic coast. Parasit Vectors. 2022 Feb 22;15(1):65. doi: 10.1186/s13071-022-05173-2. PMID: 35193661; PMCID: PMC8862291.
Russia	Kaliningrad	Kaliningrad	Neoehrlichia	mikurensis	Ixodes	frontalis	Migratory bird	Movila A, Alekseev AN, Dubinina HV, Toderas I. Detection of tick-borne pathogens in ticks from migratory birds in the Baltic region of Russia. Med Vet Entomol. 2013 Mar;27(1):113-7. doi: 10.1111/j.1365-2915.2012.01037.x. Epub 2012 Aug 27. PMID: 22924442.
Poland	Lower Silesia	Lower Silesia	Neoehrlichia	mikurensis	Ixodes	hexagonus	Cat	Król N, Obiegala A, Pfeffer M, Lonc E, Kiewra D. Detection of selected pathogens in ticks collected from cats and dogs in the Wrocław Agglomeration, South-West Poland. Parasit Vectors. 2016 Jun 21;9(1):351. doi: 10.1186/s13071-016-1632-0. PMID: 27329450; PMCID: PMC4915085.
Romania	Cluj-Napoca	Cluj-Napoca	Neoehrlichia	mikurensis	Ixodes	hexagonus	Hedgehog	Borşan SD, Ionică AM, Galon C, Toma-Naic A, Peştean C, Sándor AD, Moutailler S, Mihalca AD. High Diversity, Prevalence, and Co-infection Rates of Tick-Borne Pathogens in Ticks and Wildlife Hosts in an Urban Area in Romania. Front Microbiol. 2021 Mar 9;12:645002. doi: 10.3389/fmicb.2021.645002. PMID: 33767683; PMCID: PMC7985354.
Belgium	Flemish region	Flemish region	Neoehrlichia	mikurensis	Ixodes	hexagonus	Hedgehog	Jahfari S, Ruyts SC, Frazer-Mendelewska E, Jaarsma R, Verheyen K, Sprong H. Melting pot of tick-borne zoonoses: the European hedgehog contributes to the maintenance of various tick-borne diseases in natural cycles urban and suburban areas. Parasit Vectors. 2017 Mar 7;10(1):134. doi: 10.1186/s13071-017-2065-0. PMID: 28270232; PMCID: PMC5341398.
Germany	Berlin/Brandeburg	Berlin/Brandeburg	Neoehrlichia	mikurensis	Ixodes	hexagonus	Dog	Schreiber C, Krücken J, Beck S, Maaz D, Pachnicke S, Krieger K, Gross M, Kohn B, von Samson-Himmelstjerna G. Pathogens in ticks collected from dogs in Berlin/Brandenburg, Germany. Parasit Vectors. 2014 Dec 2;7:535. doi: 10.1186/s13071-014-0535-1. PMID: 25441762; PMCID: PMC4262381.
Russia	Siberian Federal District	Siberian Federal District	Neoehrlichia	mikurensis	Ixodes	pavlovskyi	Questing	Rar V, Livanova N, Tkachev S, Kaverina G, Tikunov A, Sabitova Y, Igolkina Y, Panov V, Livanov S, Fomenko N, Babkin I, Tikunova N. Detection and genetic characterization of a wide range of infectious agents in Ixodes pavlovskyi ticks in Western Siberia, Russia. Parasit Vectors. 2017 May 25;10(1):258. doi: 10.1186/s13071-017-2186-5. PMID: 28545549; PMCID: PMC5445278.
Russia	Siberian Federal District	Siberian Federal District	Neoehrlichia	mikurensis	Ixodes	persulcatus	Questing	Rar V, Livanova N, Tkachev S, Kaverina G, Tikunov A, Sabitova Y, Igolkina Y, Panov V, Livanov S, Fomenko N, Babkin I, Tikunova N. Detection and genetic characterization of a wide range of infectious agents in Ixodes pavlovskyi ticks in Western Siberia, Russia. Parasit Vectors. 2017 May 25;10(1):258. doi: 10.1186/s13071-017-2186-5. PMID: 28545549; PMCID: PMC5445278.
Ukraine	All the land	All the land	Neoehrlichia	mikurensis	Dermacentor	reticulatus	Not defined	Levytska VA, Mushinsky AB, Zubrikova D, Blanarova L, Długosz E, Vichova B, Slivinska KA, Gajewski Z, Gizinski S, Liu S, Zhou L, Rogovskyy AS. Detection of pathogens in ixodid ticks collected from animals and vegetation in five regions of Ukraine. Ticks Tick Borne Dis. 2021 Jan;12(1):101586. doi: 10.1016/j.ttbdis.2020.101586. Epub 2020 Oct 4. PMID: 33059172.
Romania	Cluj-Napoca	Cluj-Napoca	Neoehrlichia	mikurensis	Ixodes	ricinus	Bird	Borşan SD, Ionică AM, Galon C, Toma-Naic A, Peştean C, Sándor AD, Moutailler S, Mihalca AD. High Diversity, Prevalence, and Co-infection Rates of Tick-Borne Pathogens in Ticks and Wildlife Hosts in an Urban Area in Romania. Front Microbiol. 2021 Mar 9;12:645002. doi: 10.3389/fmicb.2021.645002. PMID: 33767683; PMCID: PMC7985354.
Benelux	Not defined	Not defined	Neoehrlichia	mikurensis	Ixodes	ricinus	Bird	Heylen D, Fonville M, Docters van Leeuwen A, Stroo A, Duisterwinkel M, van Wieren S, Diuk-Wasser M, de Bruin A, Sprong H. Pathogen communities of songbird-derived ticks in Europe's low countries. Parasit Vectors. 2017 Oct 18;10(1):497. doi: 10.1186/s13071-017-2423-y. PMID: 29047399; PMCID: PMC5648423.
Russia	Kaliningrad	Kaliningrad	Neoehrlichia	mikurensis	Ixodes	ricinus	Migratory bird	Movila A, Alekseev AN, Dubinina HV, Toderas I. Detection of tick-borne pathogens in ticks from migratory birds in the Baltic region of Russia. Med Vet Entomol. 2013 Mar;27(1):113-7. doi: 10.1111/j.1365-2915.2012.01037.x. Epub 2012 Aug 27. PMID: 22924442.
Norway	Sørlandet	Sørlandet	Neoehrlichia	mikurensis	Ixodes	ricinus	Migratory bird	Pedersen BN, Jenkins A, Kjelland V. Tick-borne pathogens in Ixodes ricinus ticks collected from migratory birds in southern Norway. PLoS One. 2020 Apr 9;15(4):e0230579. doi: 10.1371/journal.pone.0230579. PMID: 32271774; PMCID: PMC7145107.
Switzerland	Neuchâtel	Neuchâtel	Rickettsia	mikurensis	Ixodes	ricinus	Migratory bird	Lommano E, Dvořák C, Vallotton L, Jenni L, Gern L. Tick-borne pathogens in ticks collected from breeding and migratory birds in Switzerland. Ticks Tick Borne Dis. 2014 Oct;5(6):871-82. doi: 10.1016/j.ttbdis.2014.07.001. Epub 2014 Aug 10. PMID: 25113989.
Switzerland	Vaud	Vaud	Rickettsia	mikurensis	Ixodes	ricinus	Migratory bird	Lommano E, Dvořák C, Vallotton L, Jenni L, Gern L. Tick-borne pathogens in ticks collected from breeding and migratory birds in Switzerland. Ticks Tick Borne Dis. 2014 Oct;5(6):871-82. doi: 10.1016/j.ttbdis.2014.07.001. Epub 2014 Aug 10. PMID: 25113989.
Romania	Transilvania	Transilvania	Neoehrlichia	mikurensis	Ixodes	ricinus	Human	Andersson MO, Marga G, Banu T, Dobler G, Chitimia-Dobler L. Tick-borne pathogens in tick species infesting humans in Sibiu County, central Romania. Parasitol Res. 2018 May;117(5):1591-1597. doi: 10.1007/s00436-018-5848-0. Epub 2018 Mar 28. PMID: 29589118.
Romania	Transilvania	Transilvania	Neoehrlichia	mikurensis	Ixodes	ricinus	Dog	Andersson MO, Tolf C, Tamba P, Stefanache M, Radbea G, Frangoulidis D, Tomaso H, Waldenström J, Dobler G, Chitimia-Dobler L. Molecular survey of neglected bacterial pathogens reveals an abundant diversity of species and genotypes in ticks collected from animal hosts across Romania. Parasit Vectors. 2018 Mar 20;11(1):144. doi: 10.1186/s13071-018-2756-1. PMID: 29554947; PMCID: PMC5859542.
Switzerland	Neuchâtel	Neuchâtel	Neoehrlichia	mikurensis	Ixodes	ricinus	Rodent	Burri C, Schumann O, Schumann C, Gern L. Are Apodemus spp. mice and Myodes glareolus reservoirs for Borrelia miyamotoi, Candidatus Neoehrlichia mikurensis, Rickettsia helvetica, R. monacensis and Anaplasma phagocytophilum? Ticks Tick Borne Dis. 2014 Apr;5(3):245-51. doi: 10.1016/j.ttbdis.2013.11.007. Epub 2014 Feb 24. PMID: 24582511.
Belgium	Flemish region	Flemish region	Neoehrlichia	mikurensis	Ixodes	ricinus	Hedgehog	Jahfari S, Ruyts SC, Frazer-Mendelewska E, Jaarsma R, Verheyen K, Sprong H. Melting pot of tick-borne zoonoses: the European hedgehog contributes to the maintenance of various tick-borne diseases in natural cycles urban and suburban areas. Parasit Vectors. 2017 Mar 7;10(1):134. doi: 10.1186/s13071-017-2065-0. PMID: 28270232; PMCID: PMC5341398.
Poland	Lower Silesia	Lower Silesia	Neoehrlichia	mikurensis	Ixodes	ricinus	Dog	Król N, Obiegala A, Pfeffer M, Lonc E, Kiewra D. Detection of selected pathogens in ticks collected from cats and dogs in the Wrocław Agglomeration, South-West Poland. Parasit Vectors. 2016 Jun 21;9(1):351. doi: 10.1186/s13071-016-1632-0. PMID: 27329450; PMCID: PMC4915085.
Belgium	Flemish region	Flemish region	Neoehrlichia	mikurensis	Ixodes	ricinus	Human	Lernout T, De Regge N, Tersago K, Fonville M, Suin V, Sprong H. Prevalence of pathogens in ticks collected from humans through citizen science in Belgium. Parasit Vectors. 2019 Nov 21;12(1):550. doi: 10.1186/s13071-019-3806-z. PMID: 31752967; PMCID: PMC6873681.
Belgium	Wallons	Wallons	Neoehrlichia	mikurensis	Ixodes	ricinus	Human	Lernout T, De Regge N, Tersago K, Fonville M, Suin V, Sprong H. Prevalence of pathogens in ticks collected from humans through citizen science in Belgium. Parasit Vectors. 2019 Nov 21;12(1):550. doi: 10.1186/s13071-019-3806-z. PMID: 31752967; PMCID: PMC6873681.
Austria	Lower Austria/Tyrol	Lower Austria/Tyrol	Neoehrlichia	mikurensis	Ixodes	ricinus	Human	Markowicz M, Schötta AM, Höss D, Kundi M, Schray C, Stockinger H, Stanek G. Infections with Tickborne Pathogens after Tick Bite, Austria, 2015-2018. Emerg Infect Dis. 2021 Apr;27(4):1048–56. doi: 10.3201/eid2704.203366. PMID: 33755546; PMCID: PMC8007293.
Moldova	Nisporeni	Nisporeni	Neoehrlichia	mikurensis	Ixodes	ricinus	Stored (1960)	Movila A, Toderas I, Uspenskaia I, Conovalov J. Molecular detection of tick-borne pathogens in Ixodes ricinus from Moldova collected in 1960. Ticks Tick Borne Dis. 2013 Jun;4(4):359-61. doi: 10.1016/j.ttbdis.2012.12.004. Epub 2013 Feb 26. PMID: 23528990.
Spain	La rioja	La rioja	Neoehrlichia	mikurensis	Ixodes	ricinus	Cattle	Palomar AM, García-Álvarez L, Santibáñez S, Portillo A, Oteo JA. Detection of tick-borne 'Candidatus Neoehrlichia mikurensis' and Anaplasma phagocytophilum in Spain in 2013. Parasit Vectors. 2014 Jan 31;7:57. doi: 10.1186/1756-3305-7-57. PMID: 24484637; PMCID: PMC3912351.
Germany	Berlin/Brandeburg	Berlin/Brandeburg	Neoehrlichia	mikurensis	Ixodes	ricinus	Dog	Schreiber C, Krücken J, Beck S, Maaz D, Pachnicke S, Krieger K, Gross M, Kohn B, von Samson-Himmelstjerna G. Pathogens in ticks collected from dogs in Berlin/Brandenburg, Germany. Parasit Vectors. 2014 Dec 2;7:535. doi: 10.1186/s13071-014-0535-1. PMID: 25441762; PMCID: PMC4262381.
Germany	Bavaria	Bavaria	Neoehrlichia	mikurensis	Ixodes	ricinus	Wild boar	Silaghi C, Pfister K, Overzier E. Molecular investigation for bacterial and protozoan tick-borne pathogens in wild boars (Sus scrofa) from southern Germany. Vector Borne Zoonotic Dis. 2014 May;14(5):371-3. doi: 10.1089/vbz.2013.1495. Epub 2014 Apr 18. PMID: 24745766; PMCID: PMC4025625.
Slovakia	Bratislava	Bratislava	Neoehrlichia	mikurensis	Ixodes	ricinus	Human	Špitalská E, Boldišová E, Štefanidesová K, Kocianová E, Majerčíková Z, Tarageľová VR, Selyemová D, Chvostáč M, Derdáková M, Škultéty Ľ. Pathogenic microorganisms in ticks removed from Slovakian residents over the years 2008-2018. Ticks Tick Borne Dis. 2021 Mar;12(2):101626. doi: 10.1016/j.ttbdis.2020.101626. Epub 2020 Dec 13. PMID: 33385938.
Slovakia	Trenčín	Trenčín	Neoehrlichia	mikurensis	Ixodes	ricinus	Human	Špitalská E, Boldišová E, Štefanidesová K, Kocianová E, Majerčíková Z, Tarageľová VR, Selyemová D, Chvostáč M, Derdáková M, Škultéty Ľ. Pathogenic microorganisms in ticks removed from Slovakian residents over the years 2008-2018. Ticks Tick Borne Dis. 2021 Mar;12(2):101626. doi: 10.1016/j.ttbdis.2020.101626. Epub 2020 Dec 13. PMID: 33385938.
Slovakia	Trnava	Trnava	Neoehrlichia	mikurensis	Ixodes	ricinus	Human	Špitalská E, Boldišová E, Štefanidesová K, Kocianová E, Majerčíková Z, Tarageľová VR, Selyemová D, Chvostáč M, Derdáková M, Škultéty Ľ. Pathogenic microorganisms in ticks removed from Slovakian residents over the years 2008-2018. Ticks Tick Borne Dis. 2021 Mar;12(2):101626. doi: 10.1016/j.ttbdis.2020.101626. Epub 2020 Dec 13. PMID: 33385938.
Slovakia	Žilina	Žilina	Neoehrlichia	mikurensis	Ixodes	ricinus	Human	Špitalská E, Boldišová E, Štefanidesová K, Kocianová E, Majerčíková Z, Tarageľová VR, Selyemová D, Chvostáč M, Derdáková M, Škultéty Ľ. Pathogenic microorganisms in ticks removed from Slovakian residents over the years 2008-2018. Ticks Tick Borne Dis. 2021 Mar;12(2):101626. doi: 10.1016/j.ttbdis.2020.101626. Epub 2020 Dec 13. PMID: 33385938.
Czech-Rep.	South Moravia	South Moravia	Neoehrlichia	mikurensis	Ixodes	ricinus	Sheep	Venclíková K, Mendel J, Betášová L, Blažejová H, Jedličková P, Straková P, Hubálek Z, Rudolf I. Neglected tick-borne pathogens in the Czech Republic, 2011-2014. Ticks Tick Borne Dis. 2016 Feb;7(1):107-112. doi: 10.1016/j.ttbdis.2015.09.004. Epub 2015 Sep 24. PMID: 26482948.
Austria	Lower Austria	Lower Austria	Neoehrlichia	mikurensis	Ixodes	ricinus	Dog	Wijnveld M, Schötta AM, Stelzer T, Duscher G, Leschnik M, Stockinger H, Lindgren PE, Stanek G. Novel Protozoans in Austria Revealed through the Use of Dogs as Sentinels for Ticks and Tick-Borne Pathogens. Microorganisms. 2021 Jun 28;9(7):1392. doi: 10.3390/microorganisms9071392. PMID: 34203236; PMCID: PMC8306317.
Netherlands	All the land	All the land	Neoehrlichia	mikurensis	Ixodes	ricinus	Questing	Coipan EC, Jahfari S, Fonville M, Maassen CB, van der Giessen J, Takken W, Takumi K, Sprong H. Spatiotemporal dynamics of emerging pathogens in questing Ixodes ricinus. Front Cell Infect Microbiol. 2013 Jul 30;3:36. doi: 10.3389/fcimb.2013.00036. PMID: 23908971; PMCID: PMC3726834.
Denmark	Funen	Funen	Neoehrlichia	mikurensis	Ixodes	ricinus	Questing	Jensen PM, Christoffersen CS, Moutailler S, Michelet L, Klitgaard K, Bødker R. Transmission differentials for multiple pathogens as inferred from their prevalence in larva, nymph and adult of Ixodes ricinus (Acari: Ixodidae). Exp Appl Acarol. 2017 Feb;71(2):171-182. doi: 10.1007/s10493-017-0110-5. Epub 2017 Mar 2. PMID: 28255923.
Denmark	Sealand	Sealand	Neoehrlichia	mikurensis	Ixodes	ricinus	Questing	Jensen PM, Christoffersen CS, Moutailler S, Michelet L, Klitgaard K, Bødker R. Transmission differentials for multiple pathogens as inferred from their prevalence in larva, nymph and adult of Ixodes ricinus (Acari: Ixodidae). Exp Appl Acarol. 2017 Feb;71(2):171-182. doi: 10.1007/s10493-017-0110-5. Epub 2017 Mar 2. PMID: 28255923.
Denmark	Capitol region	Capitol region	Neoehrlichia	mikurensis	Ixodes	ricinus	Questing	Kjær LJ, Klitgaard K, Soleng A, Edgar KS, Lindstedt HEH, Paulsen KM, Andreassen ÅK, Korslund L, Kjelland V, Slettan A, Stuen S, Kjellander P, Christensson M, Teräväinen M, Baum A, Jensen LM, Bødker R. Spatial patterns of pathogen prevalence in questing Ixodes ricinus nymphs in southern Scandinavia, 2016. Sci Rep. 2020 Nov 9;10(1):19376. doi: 10.1038/s41598-020-76334-5. PMID: 33168841; PMCID: PMC7…
Denmark	Central Denmark	Central Denmark	Neoehrlichia	mikurensis	Ixodes	ricinus	Questing	Kjær LJ, Klitgaard K, Soleng A, Edgar KS, Lindstedt HEH, Paulsen KM, Andreassen ÅK, Korslund L, Kjelland V, Slettan A, Stuen S, Kjellander P, Christensson M, Teräväinen M, Baum A, Jensen LM, Bødker R. Spatial patterns of pathogen prevalence in questing Ixodes ricinus nymphs in southern Scandinavia, 2016. Sci Rep. 2020 Nov 9;10(1):19376. doi: 10.1038/s41598-020-76334-5. PMID: 33168841; PMCID: PMC7…
Denmark	North Denmark	North Denmark	Neoehrlichia	mikurensis	Ixodes	ricinus	Questing	Kjær LJ, Klitgaard K, Soleng A, Edgar KS, Lindstedt HEH, Paulsen KM, Andreassen ÅK, Korslund L, Kjelland V, Slettan A, Stuen S, Kjellander P, Christensson M, Teräväinen M, Baum A, Jensen LM, Bødker R. Spatial patterns of pathogen prevalence in questing Ixodes ricinus nymphs in southern Scandinavia, 2016. Sci Rep. 2020 Nov 9;10(1):19376. doi: 10.1038/s41598-020-76334-5. PMID: 33168841; PMCID: PMC7…
Denmark	Southern Denmark	Southern Denmark	Neoehrlichia	mikurensis	Ixodes	ricinus	Questing	Kjær LJ, Klitgaard K, Soleng A, Edgar KS, Lindstedt HEH, Paulsen KM, Andreassen ÅK, Korslund L, Kjelland V, Slettan A, Stuen S, Kjellander P, Christensson M, Teräväinen M, Baum A, Jensen LM, Bødker R. Spatial patterns of pathogen prevalence in questing Ixodes ricinus nymphs in southern Scandinavia, 2016. Sci Rep. 2020 Nov 9;10(1):19376. doi: 10.1038/s41598-020-76334-5. PMID: 33168841; PMCID: PMC7…
Denmark	Zealand	Zealand	Neoehrlichia	mikurensis	Ixodes	ricinus	Questing	Kjær LJ, Klitgaard K, Soleng A, Edgar KS, Lindstedt HEH, Paulsen KM, Andreassen ÅK, Korslund L, Kjelland V, Slettan A, Stuen S, Kjellander P, Christensson M, Teräväinen M, Baum A, Jensen LM, Bødker R. Spatial patterns of pathogen prevalence in questing Ixodes ricinus nymphs in southern Scandinavia, 2016. Sci Rep. 2020 Nov 9;10(1):19376. doi: 10.1038/s41598-020-76334-5. PMID: 33168841; PMCID: PMC7…
Norway	Østlandet	Østlandet	Neoehrlichia	mikurensis	Ixodes	ricinus	Questing	Kjær LJ, Klitgaard K, Soleng A, Edgar KS, Lindstedt HEH, Paulsen KM, Andreassen ÅK, Korslund L, Kjelland V, Slettan A, Stuen S, Kjellander P, Christensson M, Teräväinen M, Baum A, Jensen LM, Bødker R. Spatial patterns of pathogen prevalence in questing Ixodes ricinus nymphs in southern Scandinavia, 2016. Sci Rep. 2020 Nov 9;10(1):19376. doi: 10.1038/s41598-020-76334-5. PMID: 33168841; PMCID: PMC7…
Sweden	Gotaland	Gotaland	Neoehrlichia	mikurensis	Ixodes	ricinus	Questing	Kjær LJ, Klitgaard K, Soleng A, Edgar KS, Lindstedt HEH, Paulsen KM, Andreassen ÅK, Korslund L, Kjelland V, Slettan A, Stuen S, Kjellander P, Christensson M, Teräväinen M, Baum A, Jensen LM, Bødker R. Spatial patterns of pathogen prevalence in questing Ixodes ricinus nymphs in southern Scandinavia, 2016. Sci Rep. 2020 Nov 9;10(1):19376. doi: 10.1038/s41598-020-76334-5. PMID: 33168841; PMCID: PMC7…
Finland	Central Finland	Central Finland	Neoehrlichia	mikurensis	Ixodes	ricinus	Questing	Laaksonen M, Klemola T, Feuth E, Sormunen JJ, Puisto A, Mäkelä S, Penttinen R, Ruohomäki K, Hänninen J, Sääksjärvi IE, Vuorinen I, Sprong H, Hytönen J, Vesterinen EJ. Tick-borne pathogens in Finland: comparison of Ixodes ricinus and I. persulcatus in sympatric and parapatric areas. Parasit Vectors. 2018 Oct 24;11(1):556. doi: 10.1186/s13071-018-3131-y. PMID: 30355331; PMCID: PMC6201636.
Finland	North Ostrobothnia	North Ostrobothnia	Neoehrlichia	mikurensis	Ixodes	ricinus	Questing	Laaksonen M, Klemola T, Feuth E, Sormunen JJ, Puisto A, Mäkelä S, Penttinen R, Ruohomäki K, Hänninen J, Sääksjärvi IE, Vuorinen I, Sprong H, Hytönen J, Vesterinen EJ. Tick-borne pathogens in Finland: comparison of Ixodes ricinus and I. persulcatus in sympatric and parapatric areas. Parasit Vectors. 2018 Oct 24;11(1):556. doi: 10.1186/s13071-018-3131-y. PMID: 30355331; PMCID: PMC6201636.
Finland	South Finland	South Finland	Neoehrlichia	mikurensis	Ixodes	ricinus	Questing	Laaksonen M, Klemola T, Feuth E, Sormunen JJ, Puisto A, Mäkelä S, Penttinen R, Ruohomäki K, Hänninen J, Sääksjärvi IE, Vuorinen I, Sprong H, Hytönen J, Vesterinen EJ. Tick-borne pathogens in Finland: comparison of Ixodes ricinus and I. persulcatus in sympatric and parapatric areas. Parasit Vectors. 2018 Oct 24;11(1):556. doi: 10.1186/s13071-018-3131-y. PMID: 30355331; PMCID: PMC6201636.
Denmark	Capital	Capital	Neoehrlichia	mikurensis	Ixodes	ricinus	Questing	Michelet L, Delannoy S, Devillers E, Umhang G, Aspan A, Juremalm M, Chirico J, van der Wal FJ, Sprong H, Boye Pihl TP, Klitgaard K, Bødker R, Fach P, Moutailler S. High-throughput screening of tick-borne pathogens in Europe. Front Cell Infect Microbiol. 2014 Jul 29;4:103. doi: 10.3389/fcimb.2014.00103. PMID: 25120960; PMCID: PMC4114295.
France	Grand Est	Grand Est	Neoehrlichia	mikurensis	Ixodes	ricinus	Questing	Michelet L, Delannoy S, Devillers E, Umhang G, Aspan A, Juremalm M, Chirico J, van der Wal FJ, Sprong H, Boye Pihl TP, Klitgaard K, Bødker R, Fach P, Moutailler S. High-throughput screening of tick-borne pathogens in Europe. Front Cell Infect Microbiol. 2014 Jul 29;4:103. doi: 10.3389/fcimb.2014.00103. PMID: 25120960; PMCID: PMC4114295.
Netherlands	Utrecht	Utrecht	Neoehrlichia	mikurensis	Ixodes	ricinus	Questing	Michelet L, Delannoy S, Devillers E, Umhang G, Aspan A, Juremalm M, Chirico J, van der Wal FJ, Sprong H, Boye Pihl TP, Klitgaard K, Bødker R, Fach P, Moutailler S. High-throughput screening of tick-borne pathogens in Europe. Front Cell Infect Microbiol. 2014 Jul 29;4:103. doi: 10.3389/fcimb.2014.00103. PMID: 25120960; PMCID: PMC4114295.
Switzerland	Basel	Basel	Neoehrlichia	mikurensis	Ixodes	ricinus	Questing	Oechslin CP, Heutschi D, Lenz N, Tischhauser W, Péter O, Rais O, Beuret CM, Leib SL, Bankoul S, Ackermann-Gäumann R. Prevalence of tick-borne pathogens in questing Ixodes ricinus ticks in urban and suburban areas of Switzerland. Parasit Vectors. 2017 Nov 9;10(1):558. doi: 10.1186/s13071-017-2500-2. PMID: 29121976; PMCID: PMC5680829.
Switzerland	Bern	Bern	Neoehrlichia	mikurensis	Ixodes	ricinus	Questing	Oechslin CP, Heutschi D, Lenz N, Tischhauser W, Péter O, Rais O, Beuret CM, Leib SL, Bankoul S, Ackermann-Gäumann R. Prevalence of tick-borne pathogens in questing Ixodes ricinus ticks in urban and suburban areas of Switzerland. Parasit Vectors. 2017 Nov 9;10(1):558. doi: 10.1186/s13071-017-2500-2. PMID: 29121976; PMCID: PMC5680829.
Switzerland	Lausanne	Lausanne	Neoehrlichia	mikurensis	Ixodes	ricinus	Questing	Oechslin CP, Heutschi D, Lenz N, Tischhauser W, Péter O, Rais O, Beuret CM, Leib SL, Bankoul S, Ackermann-Gäumann R. Prevalence of tick-borne pathogens in questing Ixodes ricinus ticks in urban and suburban areas of Switzerland. Parasit Vectors. 2017 Nov 9;10(1):558. doi: 10.1186/s13071-017-2500-2. PMID: 29121976; PMCID: PMC5680829.
Switzerland	Neuchâtel	Neuchâtel	Neoehrlichia	mikurensis	Ixodes	ricinus	Questing	Oechslin CP, Heutschi D, Lenz N, Tischhauser W, Péter O, Rais O, Beuret CM, Leib SL, Bankoul S, Ackermann-Gäumann R. Prevalence of tick-borne pathogens in questing Ixodes ricinus ticks in urban and suburban areas of Switzerland. Parasit Vectors. 2017 Nov 9;10(1):558. doi: 10.1186/s13071-017-2500-2. PMID: 29121976; PMCID: PMC5680829.
Switzerland	Winterthur	Winterthur	Neoehrlichia	mikurensis	Ixodes	ricinus	Questing	Oechslin CP, Heutschi D, Lenz N, Tischhauser W, Péter O, Rais O, Beuret CM, Leib SL, Bankoul S, Ackermann-Gäumann R. Prevalence of tick-borne pathogens in questing Ixodes ricinus ticks in urban and suburban areas of Switzerland. Parasit Vectors. 2017 Nov 9;10(1):558. doi: 10.1186/s13071-017-2500-2. PMID: 29121976; PMCID: PMC5680829.
Serbia	Vojvodina	Vojvodina	Neoehrlichia	mikurensis	Ixodes	ricinus	Questing	Potkonjak A, Gutiérrez R, Savić S, Vračar V, Nachum-Biala Y, Jurišić A, Kleinerman G, Rojas A, Petrović A, Baneth G, Harrus S. Molecular detection of emerging tick-borne pathogens in Vojvodina, Serbia. Ticks Tick Borne Dis. 2016 Feb;7(1):199-203. doi: 10.1016/j.ttbdis.2015.10.007. Epub 2015 Oct 28. PMID: 26565929.
Romania	Iasi	Iasi	Neoehrlichia	mikurensis	Ixodes	ricinus	Questing	Raileanu C, Moutailler S, Pavel I, Porea D, Mihalca AD, Savuta G, Vayssier-Taussat M. Borrelia Diversity and Co-infection with Other Tick Borne Pathogens in Ticks. Front Cell Infect Microbiol. 2017 Feb 14;7:36. doi: 10.3389/fcimb.2017.00036. PMID: 28261565; PMCID: PMC5306127.
Romania	North-east	North-east	Neoehrlichia	mikurensis	Ixodes	ricinus	Questing	Raileanu C, Moutailler S, Pavel I, Porea D, Mihalca AD, Savuta G, Vayssier-Taussat M. Borrelia Diversity and Co-infection with Other Tick Borne Pathogens in Ticks. Front Cell Infect Microbiol. 2017 Feb 14;7:36. doi: 10.3389/fcimb.2017.00036. PMID: 28261565; PMCID: PMC5306127.
Romania	Tulcea	Tulcea	Neoehrlichia	mikurensis	Ixodes	ricinus	Questing	Raileanu C, Moutailler S, Pavel I, Porea D, Mihalca AD, Savuta G, Vayssier-Taussat M. Borrelia Diversity and Co-infection with Other Tick Borne Pathogens in Ticks. Front Cell Infect Microbiol. 2017 Feb 14;7:36. doi: 10.3389/fcimb.2017.00036. PMID: 28261565; PMCID: PMC5306127.
Romania	Iasi	Iasi	Neoehrlichia	mikurensis	Ixodes	ricinus	Questing	Raileanu C, Moutailler S, Porea D, Oslobanu L, Anita D, Anita A, Vayssier-Taussat M, Savuta G. Molecular Evidence of Rickettsia spp., Anaplasma phagocytophilum, and "Candidatus Neoehrlichia mikurensis" in Ticks from Natural and Urban Habitats in Eastern Romania. Vector Borne Zoonotic Dis. 2018 Jul;18(7):343-349. doi: 10.1089/vbz.2017.2221. Epub 2018 May 7. PMID: 29733258.
Romania	Tulcea	Tulcea	Neoehrlichia	mikurensis	Ixodes	ricinus	Questing	Raileanu C, Moutailler S, Porea D, Oslobanu L, Anita D, Anita A, Vayssier-Taussat M, Savuta G. Molecular Evidence of Rickettsia spp., Anaplasma phagocytophilum, and "Candidatus Neoehrlichia mikurensis" in Ticks from Natural and Urban Habitats in Eastern Romania. Vector Borne Zoonotic Dis. 2018 Jul;18(7):343-349. doi: 10.1089/vbz.2017.2221. Epub 2018 May 7. PMID: 29733258.
Finland	South Finland	South Finland	Neoehrlichia	mikurensis	Ixodes	ricinus	Questing	Sormunen JJ, Klemola T, Hänninen J, Mäkelä S, Vuorinen I, Penttinen R, Sääksjärvi IE, Vesterinen EJ. The importance of study duration and spatial scale in pathogen detection-evidence from a tick-infested island. Emerg Microbes Infect. 2018 Nov 28;7(1):189. doi: 10.1038/s41426-018-0188-9. PMID: 30482899; PMCID: PMC6258729.
Finland	Uusimaa	Uusimaa	Neoehrlichia	mikurensis	Ixodes	ricinus	Questing	Sormunen JJ, Andersson T, Aspi J, Bäck J, Cederberg T, Haavisto N, Halonen H, Hänninen J, Inkinen J, Kulha N, Laaksonen M, Loehr J, Mäkelä S, Mäkinen K, Norkko J, Paavola R, Pajala P, Petäjä T, Puisto A, Sippola E, Snickars M, Sundell J, Tanski N, Uotila A, Vesilahti EM, Vesterinen EJ, Vuorenmaa S, Ylönen H, Ylönen J, Klemola T. Monitoring of ticks and tick-borne pathogens through a nationwide re…
Czech-Rep.	All the land	All the land	Neoehrlichia	mikurensis	Ixodes	ricinus	Questing	Václavík T, Balážová A, Baláž V, Tkadlec E, Schichor M, Zechmeisterová K, Ondruš J, Široký P. Landscape epidemiology of neglected tick-borne pathogens in central Europe. Transbound Emerg Dis. 2021 May;68(3):1685-1696. doi: 10.1111/tbed.13845. Epub 2020 Oct 8. PMID: 32966705.
Czech-Rep.	Moravia-Slesia	Moravia-Slesia	Neoehrlichia	mikurensis	Ixodes	ricinus	Questing	Venclikova K, Rudolf I, Mendel J, Betasova L, Hubalek Z. Rickettsiae in questing Ixodes ricinus ticks in the Czech Republic. Ticks Tick Borne Dis. 2014 Mar;5(2):135-8. doi: 10.1016/j.ttbdis.2013.09.008. Epub 2013 Nov 16. PMID: 24252265.
Czech-Rep.	South Moravia	South Moravia	Neoehrlichia	mikurensis	Ixodes	ricinus	Questing	Venclíková K, Mendel J, Betášová L, Blažejová H, Jedličková P, Straková P, Hubálek Z, Rudolf I. Neglected tick-borne pathogens in the Czech Republic, 2011-2014. Ticks Tick Borne Dis. 2016 Feb;7(1):107-112. doi: 10.1016/j.ttbdis.2015.09.004. Epub 2015 Sep 24. PMID: 26482948.
Poland	Podlaskie	Podlaskie	Neoehrlichia	mikurensis	Ixodes	ricinus	Questing	Welc-Falęciak R, Kowalec M, Karbowiak G, Bajer A, Behnke JM, Siński E. Rickettsiaceae and Anaplasmataceae infections in Ixodes ricinus ticks from urban and natural forested areas of Poland. Parasit Vectors. 2014 Mar 24;7:121. doi: 10.1186/1756-3305-7-121. PMID: 24661311; PMCID: PMC3994390.
Italy	North Italy	North Italy	Rickettsia	mikurensis	Ixodes	ricinus	Questing	Bertola M, Montarsi F, Obber F, Da Rold G, Carlin S, Toniolo F, Porcellato E, Falcaro C, Mondardini V, Ormelli S, Ravagnan S. Occurrence and Identification of Ixodes ricinus Borne Pathogens in Northeastern Italy. Pathogens. 2021 Sep 13;10(9):1181. doi: 10.3390/pathogens10091181. PMID: 34578213; PMCID: PMC8470124.
Poland	Northeastern Poland	Northeastern Poland	Rickettsia	mikurensis	Ixodes	ricinus	Questing	Kowalec M, Szewczyk T, Welc-Falęciak R, Siński E, Karbowiak G, Bajer A. Rickettsiales Occurrence and Co-occurrence in Ixodes ricinus Ticks in Natural and Urban Areas. Microb Ecol. 2019 May;77(4):890-904. doi: 10.1007/s00248-018-1269-y. Epub 2018 Oct 16. PMID: 30327827; PMCID: PMC6478632.
Italy	North Italy	North Italy	Neoehrlichia	mikurensis	Ixodes	ricinus	Questing	Cafiso A, Olivieri E, Floriano AM, Chiappa G, Serra V, Sassera D, Bazzocchi C. Investigation of Tick-Borne Pathogens in Ixodes ricinus in a Peri-Urban Park in Lombardy (Italy) Reveals the Presence of Emerging Pathogens. Pathogens. 2021 Jun 10;10(6):732. doi: 10.3390/pathogens10060732. PMID: 34200825; PMCID: PMC8230559.
Portugal	Lisbon	Lisbon	Neoehrlichia	mikurensis	Ixodes	ventalloi	Questing	Santos AS, de Bruin A, Veloso AR, Marques C, Pereira da Fonseca I, de Sousa R, Sprong H, Santos-Silva MM. Detection of Anaplasma phagocytophilum, Candidatus Neoehrlichia sp., Coxiella burnetii and Rickettsia spp. in questing ticks from a recreational park, Portugal. Ticks Tick Borne Dis. 2018 Sep;9(6):1555-1564. doi: 10.1016/j.ttbdis.2018.07.010. Epub 2018 Jul 26. PMID: 30097348.
Tajikistan	Districts under Central Government Jurisdiction	Districts under Central Government Jurisdiction	Ehrlichia	mineirensis-like	Hyalomma	anatolicum	Animal host	Kartashov MY, Kononova YV, Petrova ID, Tupota NL, Mikryukova TP, Ternovoi VA, Tishkova FH, Loktev VB. Detection of Ehrlichia spp. and Theileria spp. in Hyalomma anatolicum ticks collected in Tajikistan. Vavilovskii Zhurnal Genet Selektsii. 2020 Feb;24(1):55-59. doi: 10.18699/VJ20.595. PMID: 33659781; PMCID: PMC7716523.
Italy	Central Italy	Central Italy	Rickettsia	monacensis	Ixodes	acuminatus	Animal host	Pascucci I, Antognini E, Canonico C, Montalbano MG, Necci A, di Donato A, Moriconi M, Morandi B, Morganti G, Crotti S, Gavaudan S. One Health Approach to Rickettsiosis: A Five-Year Study on Spotted Fever Group Rickettsiae in Ticks Collected from Humans, Animals and Environment. Microorganisms. 2021 Dec 25;10(1):35. doi: 10.3390/microorganisms10010035. PMID: 35056484; PMCID: PMC8781306.
Georgia	Racha-Lechkhumi Kvemo Svaneti	Racha-Lechkhumi Kvemo Svaneti	Rickettsia	monacensis	Rhipicephalus	annulatus	Not defined	Sukhiashvili R, Zhgenti E, Khmaladze E, Burjanadze I, Imnadze P, Jiang J, St John H, Farris CM, Gallagher T, Obiso RJ, Richards AL. Identification and distribution of nine tick-borne spotted fever group Rickettsiae in the Country of Georgia. Ticks Tick Borne Dis. 2020 Sep;11(5):101470. doi: 10.1016/j.ttbdis.2020.101470. Epub 2020 May 23. PMID: 32723640.
Romania	Constata	Constata	Rickettsia	monacensis	Ixodes	arboricola	Bird	Mărcuţan ID, Kalmár Z, Ionică AM, D'Amico G, Mihalca AD, Vasile C, Sándor AD. Spotted fever group rickettsiae in ticks of migratory birds in Romania. Parasit Vectors. 2016 May 20;9(1):294. doi: 10.1186/s13071-016-1565-7. PMID: 27207258; PMCID: PMC4875720.
Italy	South Italy	South Italy	Rickettsia	monacensis	Neotrombicula	autumnalis	Lizard	Mendoza-Roldan JA, Ravindran Santhakumari Manoj R, Latrofa MS, Iatta R, Annoscia G, Lovreglio P, Stufano A, Dantas-Torres F, Davoust B, Laidoudi Y, Mediannikov O, Otranto D. Role of reptiles and associated arthropods in the epidemiology of rickettsioses: A one health paradigm. PLoS Negl Trop Dis. 2021 Feb 17;15(2):e0009090. doi: 10.1371/journal.pntd.0009090. PMID: 33596200; PMCID: PMC7888606.
Romania	Cluj-Napoca	Cluj-Napoca	Rickettsia	monacensis	Haemophysalis	concinna	Bird	Borşan SD, Ionică AM, Galon C, Toma-Naic A, Peştean C, Sándor AD, Moutailler S, Mihalca AD. High Diversity, Prevalence, and Co-infection Rates of Tick-Borne Pathogens in Ticks and Wildlife Hosts in an Urban Area in Romania. Front Microbiol. 2021 Mar 9;12:645002. doi: 10.3389/fmicb.2021.645002. PMID: 33767683; PMCID: PMC7985354.
Georgia	Samgrelo-Zemo Svaneti	Samgrelo-Zemo Svaneti	Rickettsia	monacensis	Ixodes	crenulatus	Not defined	Sukhiashvili R, Zhgenti E, Khmaladze E, Burjanadze I, Imnadze P, Jiang J, St John H, Farris CM, Gallagher T, Obiso RJ, Richards AL. Identification and distribution of nine tick-borne spotted fever group Rickettsiae in the Country of Georgia. Ticks Tick Borne Dis. 2020 Sep;11(5):101470. doi: 10.1016/j.ttbdis.2020.101470. Epub 2020 May 23. PMID: 32723640.
Italy	South Italy	South Italy	Rickettsia	monacensis	Ixodes	frontalis	Migratory bird	Wallménius K, Barboutis C, Fransson T, Jaenson TG, Lindgren PE, Nyström F, Olsen B, Salaneck E, Nilsson K. Spotted fever Rickettsia species in Hyalomma and Ixodes ticks infesting migratory birds in the European Mediterranean area. Parasit Vectors. 2014 Jul 10;7:318. doi: 10.1186/1756-3305-7-318. PMID: 25011617; PMCID: PMC4230250.
Georgia	Guria	Guria	Rickettsia	monacensis	Ixodes	frontalis	Not defined	Sukhiashvili R, Zhgenti E, Khmaladze E, Burjanadze I, Imnadze P, Jiang J, St John H, Farris CM, Gallagher T, Obiso RJ, Richards AL. Identification and distribution of nine tick-borne spotted fever group Rickettsiae in the Country of Georgia. Ticks Tick Borne Dis. 2020 Sep;11(5):101470. doi: 10.1016/j.ttbdis.2020.101470. Epub 2020 May 23. PMID: 32723640.
Romania	Cluj-Napoca	Cluj-Napoca	Rickettsia	monacensis	Ixodes	hexagonus	Hedgehog	Borşan SD, Ionică AM, Galon C, Toma-Naic A, Peştean C, Sándor AD, Moutailler S, Mihalca AD. High Diversity, Prevalence, and Co-infection Rates of Tick-Borne Pathogens in Ticks and Wildlife Hosts in an Urban Area in Romania. Front Microbiol. 2021 Mar 9;12:645002. doi: 10.3389/fmicb.2021.645002. PMID: 33767683; PMCID: PMC7985354.
Germany	Berlin/Brandeburg	Berlin/Brandeburg	Rickettsia	monacensis	Ixodes	hexagonus	Dog	Schreiber C, Krücken J, Beck S, Maaz D, Pachnicke S, Krieger K, Gross M, Kohn B, von Samson-Himmelstjerna G. Pathogens in ticks collected from dogs in Berlin/Brandenburg, Germany. Parasit Vectors. 2014 Dec 2;7:535. doi: 10.1186/s13071-014-0535-1. PMID: 25441762; PMCID: PMC4262381.
Slovakia	Bratislava	Bratislava	Rickettsia	monacensis	Ixodiphagus	hookeri	I. ricinus	Bohacsova M, Mediannikov O, Kazimirova M, Raoult D, Sekeyova Z. Arsenophonus nasoniae and Rickettsiae Infection of Ixodes ricinus Due to Parasitic Wasp Ixodiphagus hookeri. PLoS One. 2016 Feb 22;11(2):e0149950. doi: 10.1371/journal.pone.0149950. PMID: 26901622; PMCID: PMC4762546.
Italy	Central Italy	Central Italy	Rickettsia	monacensis	Dermacentor	marginatus	Questing	Mancini F, Ciccozzi M, Lo Presti A, Cella E, Giovanetti M, Di Luca M, Toma L, Bianchi R, Khoury C, Rezza G, Ciervo A. Characterization of spotted fever group Rickettsiae in ticks from a city park of Rome, Italy. Ann Ist Super Sanita. 2015;51(4):284-90. doi: 10.4415/ANN_15_04_07. PMID: 26783214.
Italy	North Italy	North Italy	Rickettsia	monacensis	Dermacentor	marginatus	Human	Otranto D, Dantas-Torres F, Giannelli A, Latrofa MS, Cascio A, Cazzin S, Ravagnan S, Montarsi F, Zanzani SA, Manfredi MT, Capelli G. Ticks infesting humans in Italy and associated pathogens. Parasit Vectors. 2014 Jul 14;7:328. doi: 10.1186/1756-3305-7-328. PMID: 25023709; PMCID: PMC4223688.
Romania	Banat	Banat	Rickettsia	monacensis	Not clearly defined	Not clearly defined	Not defined	Andersson MO, Tolf C, Tamba P, Stefanache M, Radbea G, Frangoulidis D, Tomaso H, Waldenström J, Dobler G, Chitimia-Dobler L. Molecular survey of neglected bacterial pathogens reveals an abundant diversity of species and genotypes in ticks collected from animal hosts across Romania. Parasit Vectors. 2018 Mar 20;11(1):144. doi: 10.1186/s13071-018-2756-1. PMID: 29554947; PMCID: PMC5859542.
Romania	Crisana	Crisana	Rickettsia	monacensis	Not clearly defined	Not clearly defined	Not defined	Andersson MO, Tolf C, Tamba P, Stefanache M, Radbea G, Frangoulidis D, Tomaso H, Waldenström J, Dobler G, Chitimia-Dobler L. Molecular survey of neglected bacterial pathogens reveals an abundant diversity of species and genotypes in ticks collected from animal hosts across Romania. Parasit Vectors. 2018 Mar 20;11(1):144. doi: 10.1186/s13071-018-2756-1. PMID: 29554947; PMCID: PMC5859542.
Romania	Muntenia	Muntenia	Rickettsia	monacensis	Not clearly defined	Not clearly defined	Not defined	Andersson MO, Tolf C, Tamba P, Stefanache M, Radbea G, Frangoulidis D, Tomaso H, Waldenström J, Dobler G, Chitimia-Dobler L. Molecular survey of neglected bacterial pathogens reveals an abundant diversity of species and genotypes in ticks collected from animal hosts across Romania. Parasit Vectors. 2018 Mar 20;11(1):144. doi: 10.1186/s13071-018-2756-1. PMID: 29554947; PMCID: PMC5859542.
Romania	Murames	Murames	Rickettsia	monacensis	Not clearly defined	Not clearly defined	Not defined	Andersson MO, Tolf C, Tamba P, Stefanache M, Radbea G, Frangoulidis D, Tomaso H, Waldenström J, Dobler G, Chitimia-Dobler L. Molecular survey of neglected bacterial pathogens reveals an abundant diversity of species and genotypes in ticks collected from animal hosts across Romania. Parasit Vectors. 2018 Mar 20;11(1):144. doi: 10.1186/s13071-018-2756-1. PMID: 29554947; PMCID: PMC5859542.
Romania	Oltenia	Oltenia	Rickettsia	monacensis	Not clearly defined	Not clearly defined	Not defined	Andersson MO, Tolf C, Tamba P, Stefanache M, Radbea G, Frangoulidis D, Tomaso H, Waldenström J, Dobler G, Chitimia-Dobler L. Molecular survey of neglected bacterial pathogens reveals an abundant diversity of species and genotypes in ticks collected from animal hosts across Romania. Parasit Vectors. 2018 Mar 20;11(1):144. doi: 10.1186/s13071-018-2756-1. PMID: 29554947; PMCID: PMC5859542.
Italy	Not defined	Not defined	Rickettsia	monacensis	Hippoboscidae Cataerina	pallida	Bird	Cerutti F, Modesto P, Rizzo F, Cravero A, Jurman I, Costa S, Giammarino M, Mandola ML, Goria M, Radovic S, Cattonaro F, Acutis PL, Peletto S. The microbiota of hematophagous ectoparasites collected from migratory birds. PLoS One. 2018 Aug 27;13(8):e0202270. doi: 10.1371/journal.pone.0202270. PMID: 30148833; PMCID: PMC6110481.
Finland	Central Finland	Central Finland	Rickettsia	monacensis	Ixodes	persulcatus	Questing	Laaksonen M, Klemola T, Feuth E, Sormunen JJ, Puisto A, Mäkelä S, Penttinen R, Ruohomäki K, Hänninen J, Sääksjärvi IE, Vuorinen I, Sprong H, Hytönen J, Vesterinen EJ. Tick-borne pathogens in Finland: comparison of Ixodes ricinus and I. persulcatus in sympatric and parapatric areas. Parasit Vectors. 2018 Oct 24;11(1):556. doi: 10.1186/s13071-018-3131-y. PMID: 30355331; PMCID: PMC6201636.
Finland	North Ostrobothnia	North Ostrobothnia	Rickettsia	monacensis	Ixodes	persulcatus	Questing	Laaksonen M, Klemola T, Feuth E, Sormunen JJ, Puisto A, Mäkelä S, Penttinen R, Ruohomäki K, Hänninen J, Sääksjärvi IE, Vuorinen I, Sprong H, Hytönen J, Vesterinen EJ. Tick-borne pathogens in Finland: comparison of Ixodes ricinus and I. persulcatus in sympatric and parapatric areas. Parasit Vectors. 2018 Oct 24;11(1):556. doi: 10.1186/s13071-018-3131-y. PMID: 30355331; PMCID: PMC6201636.
Finland	North Ostrobothnia	North Ostrobothnia	Rickettsia	monacensis	Ixodes	persulcatus	Questing	Pakanen VM, Sormunen JJ, Sippola E, Blomqvist D, Kallio ER. Questing abundance of adult taiga ticks Ixodes persulcatus and their Borrelia prevalence at the north-western part of their distribution. Parasit Vectors. 2020 Jul 29;13(1):384. doi: 10.1186/s13071-020-04259-z. PMID: 32727555; PMCID: PMC7391513.
Italy	Central Italy	Central Italy	Rickettsia	monacensis	Haemophysalis	punctata	Fallow deer	Ebani VV, Bertelloni F, Turchi B, Filogari D, Cerri D. Molecular survey of tick-borne pathogens in Ixodid ticks collected from hunted wild animals in Tuscany, Italy. Asian Pac J Trop Med. 2015 Sep;8(9):714-7. doi: 10.1016/j.apjtm.2015.07.033. Epub 2015 Jul 29. PMID: 26433656.
Romania	Cluj-Napoca	Cluj-Napoca	Rickettsia	monacensis	Haemophysalis	punctata	Hedgehog	Borşan SD, Ionică AM, Galon C, Toma-Naic A, Peştean C, Sándor AD, Moutailler S, Mihalca AD. High Diversity, Prevalence, and Co-infection Rates of Tick-Borne Pathogens in Ticks and Wildlife Hosts in an Urban Area in Romania. Front Microbiol. 2021 Mar 9;12:645002. doi: 10.3389/fmicb.2021.645002. PMID: 33767683; PMCID: PMC7985354.
Italy	Central Italy	Central Italy	Rickettsia	monacensis	Haemophysalis	punctata	Chamois	Pascucci I, Di Domenico M, Curini V, Cocco A, Averaimo D, D'Alterio N, Cammà C. Diversity of Rickettsia in Ticks Collected in Abruzzi and Molise Regions (Central Italy). Microorganisms. 2019 Dec 13;7(12):696. doi: 10.3390/microorganisms7120696. PMID: 31847276; PMCID: PMC6956140.
Romania	Cluj-Napoca	Cluj-Napoca	Rickettsia	monacensis	Haemophysalis	punctata	Questing	Borşan SD, Ionică AM, Galon C, Toma-Naic A, Peştean C, Sándor AD, Moutailler S, Mihalca AD. High Diversity, Prevalence, and Co-infection Rates of Tick-Borne Pathogens in Ticks and Wildlife Hosts in an Urban Area in Romania. Front Microbiol. 2021 Mar 9;12:645002. doi: 10.3389/fmicb.2021.645002. PMID: 33767683; PMCID: PMC7985354.
Poland	Greater Poland	Greater Poland	Rickettsia	monacensis	Ixodes	ricinus	Bird	Biernat B, Stańczak J, Michalik J, Sikora B, Cieniuch S. Rickettsia helvetica and R. monacensis infections in immature Ixodes ricinus ticks derived from sylvatic passerine birds in west-central Poland. Parasitol Res. 2016 Sep;115(9):3469-77. doi: 10.1007/s00436-016-5110-6. Epub 2016 May 11. PMID: 27164834; PMCID: PMC4980418.
Romania	Constata	Constata	Rickettsia	monacensis	Ixodes	ricinus	Bird	Mărcuţan ID, Kalmár Z, Ionică AM, D'Amico G, Mihalca AD, Vasile C, Sándor AD. Spotted fever group rickettsiae in ticks of migratory birds in Romania. Parasit Vectors. 2016 May 20;9(1):294. doi: 10.1186/s13071-016-1565-7. PMID: 27207258; PMCID: PMC4875720.
Italy	Central Italy	Central Italy	Rickettsia	monacensis	Ixodes	ricinus	Cat	Pascucci I, Di Domenico M, Curini V, Cocco A, Averaimo D, D'Alterio N, Cammà C. Diversity of Rickettsia in Ticks Collected in Abruzzi and Molise Regions (Central Italy). Microorganisms. 2019 Dec 13;7(12):696. doi: 10.3390/microorganisms7120696. PMID: 31847276; PMCID: PMC6956140.
Italy	Major islands	Major islands	Rickettsia	monacensis	Ixodes	ricinus	Cat	Pennisi MG, Persichetti MF, Serrano L, Altet L, Reale S, Gulotta L, Solano-Gallego L. Ticks and associated pathogens collected from cats in Sicily and Calabria (Italy). Parasit Vectors. 2015 Oct 7;8:512. doi: 10.1186/s13071-015-1128-3. PMID: 26445916; PMCID: PMC4596469.
Italy	Central Italy	Central Italy	Rickettsia	monacensis	Ixodes	ricinus	Cat	Scarpulla M, Barlozzari G, Marcario A, Salvato L, Blanda V, De Liberato C, D'Agostini C, Torina A, Macrì G. Molecular detection and characterization of spotted fever group rickettsiae in ticks from Central Italy. Ticks Tick Borne Dis. 2016 Jul;7(5):1052-1056. doi: 10.1016/j.ttbdis.2016.06.003. Epub 2016 Jun 15. PMID: 27365155.
Italy	Central Italy	Central Italy	Rickettsia	monacensis	Ixodes	ricinus	Fallow deer	Ebani VV, Bertelloni F, Turchi B, Filogari D, Cerri D. Molecular survey of tick-borne pathogens in Ixodid ticks collected from hunted wild animals in Tuscany, Italy. Asian Pac J Trop Med. 2015 Sep;8(9):714-7. doi: 10.1016/j.apjtm.2015.07.033. Epub 2015 Jul 29. PMID: 26433656.
Slovakia	Bratislava	Bratislava	Rickettsia	monacensis	Ixodes	ricinus	Fallow deer	Kazimírová M, Hamšíková Z, Špitalská E, Minichová L, Mahríková L, Caban R, Sprong H, Fonville M, Schnittger L, Kocianová E. Diverse tick-borne microorganisms identified in free-living ungulates in Slovakia. Parasit Vectors. 2018 Sep 3;11(1):495. doi: 10.1186/s13071-018-3068-1. PMID: 30176908; PMCID: PMC6122462.
Italy	Central Italy	Central Italy	Rickettsia	monacensis	Ixodes	ricinus	Questing	Castro LR, Gabrielli S, Iori A, Cancrini G. Molecular detection of Rickettsia, Borrelia, and Babesia species in Ixodes ricinus sampled in northeastern, central, and insular areas of Italy. Exp Appl Acarol. 2015 Jul;66(3):443-52. doi: 10.1007/s10493-015-9899-y. Epub 2015 Mar 18. PMID: 25784072.
Italy	North Italy	North Italy	Rickettsia	monacensis	Ixodes	ricinus	Questing	Da Rold G, Ravagnan S, Soppelsa F, Porcellato E, Soppelsa M, Obber F, Citterio CV, Carlin S, Danesi P, Montarsi F, Capelli G. Ticks are more suitable than red foxes for monitoring zoonotic tick-borne pathogens in northeastern Italy. Parasit Vectors. 2018 Mar 20;11(1):137. doi: 10.1186/s13071-018-2726-7. PMID: 29554970; PMCID: PMC5859681.
Italy	Central Italy	Central Italy	Rickettsia	monacensis	Ixodes	ricinus	Questing	Mancini F, Ciccozzi M, Lo Presti A, Cella E, Giovanetti M, Di Luca M, Toma L, Bianchi R, Khoury C, Rezza G, Ciervo A. Characterization of spotted fever group Rickettsiae in ticks from a city park of Rome, Italy. Ann Ist Super Sanita. 2015;51(4):284-90. doi: 10.4415/ANN_15_04_07. PMID: 26783214.
Slovakia	Košice region	Košice region	Rickettsia	monacensis	Ixodes	ricinus	Migratory bird	Berthová L, Slobodník V, Slobodník R, Olekšák M, Sekeyová Z, Svitálková Z, Kazimírová M, Špitalská E. The natural infection of birds and ticks feeding on birds with Rickettsia spp. and Coxiella burnetii in Slovakia. Exp Appl Acarol. 2016 Mar;68(3):299-314. doi: 10.1007/s10493-015-9975-3. PMID: 26477038.
Slovakia	Bratislava	Bratislava	Rickettsia	monacensis	Ixodes	ricinus	Migratory bird	Chvostáč M, Špitalská E, Václav R, Vaculová T, Minichová L, Derdáková M. Seasonal Patterns in the Prevalence and Diversity of Tick-Borne Borrelia burgdorferi Sensu Lato, Anaplasma phagocytophilum and Rickettsia spp. in an Urban Temperate Forest in South Western Slovakia. Int J Environ Res Public Health. 2018 May 15;15(5):994. doi: 10.3390/ijerph15050994. PMID: 29762516; PMCID: PMC5982033.
Hungary	North Hungary	North Hungary	Rickettsia	monacensis	Ixodes	ricinus	Migratory bird	Hornok S, Csörgő T, de la Fuente J, Gyuranecz M, Privigyei C, Meli ML, Kreizinger Z, Gönczi E, Fernández de Mera IG, Hofmann-Lehmann R. Synanthropic birds associated with high prevalence of tick-borne rickettsiae and with the first detection of Rickettsia aeschlimannii in Hungary. Vector Borne Zoonotic Dis. 2013 Feb;13(2):77-83. doi: 10.1089/vbz.2012.1032. Epub 2013 Jan 5. PMID: 23289394.
Hungary	North Hungary	North Hungary	Rickettsia	monacensis	Ixodes	ricinus	Migratory bird	Hornok S, Kováts D, Csörgő T, Meli ML, Gönczi E, Hadnagy Z, Takács N, Farkas R, Hofmann-Lehmann R. Birds as potential reservoirs of tick-borne pathogens: first evidence of bacteraemia with Rickettsia helvetica. Parasit Vectors. 2014 Mar 28;7:128. doi: 10.1186/1756-3305-7-128. PMID: 24679245; PMCID: PMC3976504.
Switzerland	Neuchâtel	Neuchâtel	Rickettsia	monacensis	Ixodes	ricinus	Migratory bird	Lommano E, Dvořák C, Vallotton L, Jenni L, Gern L. Tick-borne pathogens in ticks collected from breeding and migratory birds in Switzerland. Ticks Tick Borne Dis. 2014 Oct;5(6):871-82. doi: 10.1016/j.ttbdis.2014.07.001. Epub 2014 Aug 10. PMID: 25113989.
Switzerland	Vaud	Vaud	Rickettsia	monacensis	Ixodes	ricinus	Migratory bird	Lommano E, Dvořák C, Vallotton L, Jenni L, Gern L. Tick-borne pathogens in ticks collected from breeding and migratory birds in Switzerland. Ticks Tick Borne Dis. 2014 Oct;5(6):871-82. doi: 10.1016/j.ttbdis.2014.07.001. Epub 2014 Aug 10. PMID: 25113989.
Italy	North Italy	North Italy	Rickettsia	monacensis	Ixodes	ricinus	Migratory bird	Pajoro M, Pistone D, Varotto Boccazzi I, Mereghetti V, Bandi C, Fabbi M, Scattorin F, Sassera D, Montagna M. Molecular screening for bacterial pathogens in ticks (Ixodes ricinus) collected on migratory birds captured in northern Italy. Folia Parasitol (Praha). 2018 Jun 15;65:2018.008. doi: 10.14411/fp.2018.008. PMID: 29925679.
Georgia	Imereti	Imereti	Rickettsia	monacensis	Ixodes	ricinus	Not defined	Sukhiashvili R, Zhgenti E, Khmaladze E, Burjanadze I, Imnadze P, Jiang J, St John H, Farris CM, Gallagher T, Obiso RJ, Richards AL. Identification and distribution of nine tick-borne spotted fever group Rickettsiae in the Country of Georgia. Ticks Tick Borne Dis. 2020 Sep;11(5):101470. doi: 10.1016/j.ttbdis.2020.101470. Epub 2020 May 23. PMID: 32723640.
Georgia	Racha-Lechkhumi Kvemo Svaneti	Racha-Lechkhumi Kvemo Svaneti	Rickettsia	monacensis	Ixodes	ricinus	Not defined	Sukhiashvili R, Zhgenti E, Khmaladze E, Burjanadze I, Imnadze P, Jiang J, St John H, Farris CM, Gallagher T, Obiso RJ, Richards AL. Identification and distribution of nine tick-borne spotted fever group Rickettsiae in the Country of Georgia. Ticks Tick Borne Dis. 2020 Sep;11(5):101470. doi: 10.1016/j.ttbdis.2020.101470. Epub 2020 May 23. PMID: 32723640.
Romania	Transilvania	Transilvania	Rickettsia	monacensis	Ixodes	ricinus	Human	Andersson MO, Marga G, Banu T, Dobler G, Chitimia-Dobler L. Tick-borne pathogens in tick species infesting humans in Sibiu County, central Romania. Parasitol Res. 2018 May;117(5):1591-1597. doi: 10.1007/s00436-018-5848-0. Epub 2018 Mar 28. PMID: 29589118.
Italy	North Italy	North Italy	Rickettsia	monacensis	Ixodes	ricinus	Human	Baráková I, Derdáková M, Selyemová D, Chvostáč M, Špitalská E, Rosso F, Collini M, Rosà R, Tagliapietra V, Girardi M, Ramponi C, Hauffe HC, Rizzoli A. Tick-borne pathogens and their reservoir hosts in northern Italy. Ticks Tick Borne Dis. 2018 Feb;9(2):164-170. doi: 10.1016/j.ttbdis.2017.08.012. Epub 2017 Sep 1. PMID: 28890111.
Italy	North Italy	North Italy	Rickettsia	monacensis	Ixodes	ricinus	Roe deer	Baráková I, Derdáková M, Selyemová D, Chvostáč M, Špitalská E, Rosso F, Collini M, Rosà R, Tagliapietra V, Girardi M, Ramponi C, Hauffe HC, Rizzoli A. Tick-borne pathogens and their reservoir hosts in northern Italy. Ticks Tick Borne Dis. 2018 Feb;9(2):164-170. doi: 10.1016/j.ttbdis.2017.08.012. Epub 2017 Sep 1. PMID: 28890111.
Italy	North Italy	North Italy	Rickettsia	monacensis	Ixodes	ricinus	Human	Battisti E, Zanet S, Boraso F, Minniti D, Giacometti M, Duscher GG, Ferroglio E. Survey on tick-borne pathogens in ticks removed from humans in Northwestern Italy. Vet Parasitol Reg Stud Reports. 2019 Dec;18:100352. doi: 10.1016/j.vprsr.2019.100352. Epub 2019 Nov 18. PMID: 31796169.
Romania	Cluj-Napoca	Cluj-Napoca	Rickettsia	monacensis	Ixodes	ricinus	Hedgehog	Borşan SD, Ionică AM, Galon C, Toma-Naic A, Peştean C, Sándor AD, Moutailler S, Mihalca AD. High Diversity, Prevalence, and Co-infection Rates of Tick-Borne Pathogens in Ticks and Wildlife Hosts in an Urban Area in Romania. Front Microbiol. 2021 Mar 9;12:645002. doi: 10.3389/fmicb.2021.645002. PMID: 33767683; PMCID: PMC7985354.
France	Corsica	Corsica	Rickettsia	monacensis	Ixodes	ricinus	Dog	Cicculli V, Oscar M, Casabianca F, Villechenaud N, Charrel R, de Lamballerie X, Falchi A. Molecular Detection of Spotted-Fever Group Rickettsiae in Ticks Collected from Domestic and Wild Animals in Corsica, France. Pathogens. 2019 Sep 4;8(3):138. doi: 10.3390/pathogens8030138. PMID: 31487899; PMCID: PMC6789605.
Spain	South Spain	South Spain	Rickettsia	monacensis	Ixodes	ricinus	Dog	Estrada-Peña A, Roura X, Sainz A, Miró G, Solano-Gallego L. Species of ticks and carried pathogens in owned dogs in Spain: Results of a one-year national survey. Ticks Tick Borne Dis. 2017 Jun;8(4):443-452. doi: 10.1016/j.ttbdis.2017.02.001. Epub 2017 Feb 3. PMID: 28188085.
Germany	Lower Saxony	Lower Saxony	Rickettsia	monacensis	Ixodes	ricinus	Rodent	Long-term trends of tick-borne pathogens in regard to small mammal and tick populations from Saxony, Germany
Italy	North Italy	North Italy	Rickettsia	monacensis	Ixodes	ricinus	Human	Garcia-Vozmediano A, Giglio G, Ramassa E, Nobili F, Rossi L, Tomassone L. Low Risk Perception about Ticks and Tick-Borne Diseases in an Area Recently Invaded by Ticks in Northwestern Italy. Vet Sci. 2021 Jul 13;8(7):131. doi: 10.3390/vetsci8070131. PMID: 34357923; PMCID: PMC8310202.
Ukraine	Kiev	Kiev	Rickettsia	monacensis	Ixodes	ricinus	Dog	Hamel D, Silaghi C, Zapadynska S, Kudrin A, Pfister K. Vector-borne pathogens in ticks and EDTA-blood samples collected from client-owned dogs, Kiev, Ukraine. Ticks Tick Borne Dis. 2013 Feb;4(1-2):152-5. doi: 10.1016/j.ttbdis.2012.08.005. Epub 2012 Sep 20. PMID: 23069260.
Romania	Muntenia (mainly)	Muntenia (mainly)	Rickettsia	monacensis	Ixodes	ricinus	Cattle	Ionita M, Mitrea IL, Pfister K, Hamel D, Silaghi C. Molecular evidence for bacterial and protozoan pathogens in hard ticks from Romania. Vet Parasitol. 2013 Sep 1;196(1-2):71-6. doi: 10.1016/j.vetpar.2013.01.016. Epub 2013 Jan 29. PMID: 23428204.
Romania	Bucharest	Bucharest	Rickettsia	monacensis	Ixodes	ricinus	Dog	Ionita M, Silaghi C, Mitrea IL, Edouard S, Parola P, Pfister K. Molecular detection of Rickettsia conorii and other zoonotic spotted fever group rickettsiae in ticks, Romania. Ticks Tick Borne Dis. 2016 Feb;7(1):150-153. doi: 10.1016/j.ttbdis.2015.10.006. Epub 2015 Oct 17. PMID: 26507182.
Turkey	Anatolia	Anatolia	Rickettsia	monacensis	Ixodes	ricinus	Human	Karasartova D, Gureser AS, Gokce T, Celebi B, Yapar D, Keskin A, Celik S, Ece Y, Erenler AK, Usluca S, Mumcuoglu KY, Taylan-Ozkan A. Bacterial and protozoal pathogens found in ticks collected from humans in Corum province of Turkey. PLoS Negl Trop Dis. 2018 Apr 12;12(4):e0006395. doi: 10.1371/journal.pntd.0006395. PMID: 29649265; PMCID: PMC5916866.
Portugal	Central Portugal	Central Portugal	Rickettsia	monacensis	Ixodes	ricinus	Lizard	Kubelová M, Papoušek I, Bělohlávek T, de Bellocq JG, Baird SJ, Široký P. Spotted fever group rickettsiae detected in immature stages of ticks parasitizing on Iberian endemic lizard Lacerta schreiberi Bedriaga, 1878. Ticks Tick Borne Dis. 2015 Sep;6(6):711-4. doi: 10.1016/j.ttbdis.2015.06.003. Epub 2015 Jun 12. PMID: 26141751.
Spain	Central Spain	Central Spain	Rickettsia	monacensis	Ixodes	ricinus	Lizard	Kubelová M, Papoušek I, Bělohlávek T, de Bellocq JG, Baird SJ, Široký P. Spotted fever group rickettsiae detected in immature stages of ticks parasitizing on Iberian endemic lizard Lacerta schreiberi Bedriaga, 1878. Ticks Tick Borne Dis. 2015 Sep;6(6):711-4. doi: 10.1016/j.ttbdis.2015.06.003. Epub 2015 Jun 12. PMID: 26141751.
Austria	Lower Austria/Tyrol	Lower Austria/Tyrol	Rickettsia	monacensis	Ixodes	ricinus	Human	Markowicz M, Schötta AM, Höss D, Kundi M, Schray C, Stockinger H, Stanek G. Infections with Tickborne Pathogens after Tick Bite, Austria, 2015-2018. Emerg Infect Dis. 2021 Apr;27(4):1048–56. doi: 10.3201/eid2704.203366. PMID: 33755546; PMCID: PMC8007293.
Italy	Central Italy	Central Italy	Rickettsia	monacensis	Ixodes	ricinus	Rodent	Martello E, Mannelli A, Grego E, Ceballos LA, Ragagli C, Stella MC, Tomassone L. Borrelia burgdorferi sensu lato and spotted fever group rickettsiae in small rodents and attached ticks in the Northern Apennines, Italy. Ticks Tick Borne Dis. 2019 Jun;10(4):862-867. doi: 10.1016/j.ttbdis.2019.04.005. Epub 2019 Apr 14. PMID: 31014939.
Romania	Cluj-Napoca	Cluj-Napoca	Rickettsia	monacensis	Ixodes	ricinus	Human	Matei IA, Kalmár Z, Lupşe M, D'Amico G, Ionică AM, Dumitrache MO, Gherman CM, Mihalca AD. The risk of exposure to rickettsial infections and human granulocytic anaplasmosis associated with Ixodes ricinus tick bites in humans in Romania: A multiannual study. Ticks Tick Borne Dis. 2017 Mar;8(3):375-378. doi: 10.1016/j.ttbdis.2016.12.013. Epub 2016 Dec 29. PMID: 28063832.
Italy	South Italy	South Italy	Rickettsia	monacensis	Ixodes	ricinus	Lizard	Mendoza-Roldan JA, Ravindran Santhakumari Manoj R, Latrofa MS, Iatta R, Annoscia G, Lovreglio P, Stufano A, Dantas-Torres F, Davoust B, Laidoudi Y, Mediannikov O, Otranto D. Role of reptiles and associated arthropods in the epidemiology of rickettsioses: A one health paradigm. PLoS Negl Trop Dis. 2021 Feb 17;15(2):e0009090. doi: 10.1371/journal.pntd.0009090. PMID: 33596200; PMCID: PMC7888606.
Poland	Northeastern Poland	Northeastern Poland	Rickettsia	monacensis	Ixodes	ricinus	Deer	Michalski MM, Kubiak K, Szczotko M, Dmitryjuk M. Tick-Borne Pathogens in Ticks Collected from Wild Ungulates in North-Eastern Poland. Pathogens. 2021 May 11;10(5):587. doi: 10.3390/pathogens10050587. PMID: 34064818; PMCID: PMC8151034.
Italy	Central Italy	Central Italy	Rickettsia	monacensis	Ixodes	ricinus	Dog	Morganti G, Gavaudan S, Canonico C, Ravagnan S, Olivieri E, Diaferia M, Marenzoni ML, Antognoni MT, Capelli G, Silaghi C, Veronesi F. Molecular Survey on Rickettsia spp., Anaplasma phagocytophilum, Borrelia burgdorferi Sensu Lato, and Babesia spp. in Ixodes ricinus Ticks Infesting Dogs in Central Italy. Vector Borne Zoonotic Dis. 2017 Nov;17(11):743-748. doi: 10.1089/vbz.2017.2154. Epub 2017 Oct …
Italy	North Italy	North Italy	Rickettsia	monacensis	Ixodes	ricinus	Rodent	Mori E, Pisanu B, Zozzoli R, Solano E, Olivieri E, Sassera D, Montagna M. Arthropods and associated pathogens from native and introduced rodents in Northeastern Italy. Parasitol Res. 2018 Oct;117(10):3237-3243. doi: 10.1007/s00436-018-6022-4. Epub 2018 Jul 30. PMID: 30058030.
Moldova	Nisporeni	Nisporeni	Rickettsia	monacensis	Ixodes	ricinus	Stored (1960)	Movila A, Toderas I, Uspenskaia I, Conovalov J. Molecular detection of tick-borne pathogens in Ixodes ricinus from Moldova collected in 1960. Ticks Tick Borne Dis. 2013 Jun;4(4):359-61. doi: 10.1016/j.ttbdis.2012.12.004. Epub 2013 Feb 26. PMID: 23528990.
Bulgaria	Burgas	Burgas	Rickettsia	monacensis	Ixodes	ricinus	Dog	Nader J, Król N, Pfeffer M, Ohlendorf V, Marklewitz M, Drosten C, Junglen S, Obiegala A. The diversity of tick-borne bacteria and parasites in ticks collected from the Strandja Nature Park in south-eastern Bulgaria. Parasit Vectors. 2018 Mar 20;11(1):165. doi: 10.1186/s13071-018-2721-z. PMID: 29554928; PMCID: PMC5859726.
Bulgaria	Burgas	Burgas	Rickettsia	monacensis	Ixodes	ricinus	Goat	Nader J, Król N, Pfeffer M, Ohlendorf V, Marklewitz M, Drosten C, Junglen S, Obiegala A. The diversity of tick-borne bacteria and parasites in ticks collected from the Strandja Nature Park in south-eastern Bulgaria. Parasit Vectors. 2018 Mar 20;11(1):165. doi: 10.1186/s13071-018-2721-z. PMID: 29554928; PMCID: PMC5859726.
Latvia	Riga region	Riga region	Rickettsia	monacensis	Ixodes	ricinus	Dog	Namina A, Capligina V, Seleznova M, Krumins R, Aleinikova D, Kivrane A, Akopjana S, Lazovska M, Berzina I, Ranka R. Tick-borne pathogens in ticks collected from dogs, Latvia, 2011-2016. BMC Vet Res. 2019 Nov 6;15(1):398. doi: 10.1186/s12917-019-2149-5. PMID: 31694625; PMCID: PMC6836430.
Germany	Saxony	Saxony	Rickettsia	monacensis	Ixodes	ricinus	Rodent	Obiegala A, Oltersdorf C, Silaghi C, Kiefer D, Kiefer M, Woll D, Pfeffer M. Rickettsia spp. in small mammals and their parasitizing ectoparasites from Saxony, Germany. Vet Parasitol Reg Stud Reports. 2016 Sep;5:19-24. doi: 10.1016/j.vprsr.2016.08.008. Epub 2016 Sep 1. PMID: 31014532.
Italy	Major islands	Major islands	Rickettsia	monacensis	Ixodes	ricinus	Human	Otranto D, Dantas-Torres F, Giannelli A, Latrofa MS, Cascio A, Cazzin S, Ravagnan S, Montarsi F, Zanzani SA, Manfredi MT, Capelli G. Ticks infesting humans in Italy and associated pathogens. Parasit Vectors. 2014 Jul 14;7:328. doi: 10.1186/1756-3305-7-328. PMID: 25023709; PMCID: PMC4223688.
Italy	North Italy	North Italy	Rickettsia	monacensis	Ixodes	ricinus	Human	Otranto D, Dantas-Torres F, Giannelli A, Latrofa MS, Cascio A, Cazzin S, Ravagnan S, Montarsi F, Zanzani SA, Manfredi MT, Capelli G. Ticks infesting humans in Italy and associated pathogens. Parasit Vectors. 2014 Jul 14;7:328. doi: 10.1186/1756-3305-7-328. PMID: 25023709; PMCID: PMC4223688.
Greece	Eastern Macedonia and Thrace	Eastern Macedonia and Thrace	Rickettsia	monacensis	Ixodes	ricinus	Human	Papa A, Xanthopoulou K, Kotriotsiou T, Papaioakim M, Sotiraki S, Chaligiannis I, Maltezos E. Rickettsia species in human-parasitizing ticks in Greece. Trans R Soc Trop Med Hyg. 2016 May;110(5):299-304. doi: 10.1093/trstmh/trw022. PMID: 27198214; PMCID: PMC4914872.
Greece	Central Macedonia	Central Macedonia	Rickettsia	monacensis	Ixodes	ricinus	Goat	Papa A, Tsioka K, Daskou MA, Minti F, Papadopoulou E, Melidou A, Giadinis N. Application of 16S rRNA next generation sequencing in ticks in Greece. Heliyon. 2020 Jul 28;6(7):e04542. doi: 10.1016/j.heliyon.2020.e04542. PMID: 32760836; PMCID: PMC7393430.
Italy	Central Italy	Central Italy	Rickettsia	monacensis	Ixodes	ricinus	Bear	Pascucci I, Di Domenico M, Curini V, Cocco A, Averaimo D, D'Alterio N, Cammà C. Diversity of Rickettsia in Ticks Collected in Abruzzi and Molise Regions (Central Italy). Microorganisms. 2019 Dec 13;7(12):696. doi: 10.3390/microorganisms7120696. PMID: 31847276; PMCID: PMC6956140.
Italy	Central Italy	Central Italy	Rickettsia	monacensis	Ixodes	ricinus	Chamois	Pascucci I, Di Domenico M, Curini V, Cocco A, Averaimo D, D'Alterio N, Cammà C. Diversity of Rickettsia in Ticks Collected in Abruzzi and Molise Regions (Central Italy). Microorganisms. 2019 Dec 13;7(12):696. doi: 10.3390/microorganisms7120696. PMID: 31847276; PMCID: PMC6956140.
Italy	Central Italy	Central Italy	Rickettsia	monacensis	Ixodes	ricinus	Dog	Pascucci I, Di Domenico M, Curini V, Cocco A, Averaimo D, D'Alterio N, Cammà C. Diversity of Rickettsia in Ticks Collected in Abruzzi and Molise Regions (Central Italy). Microorganisms. 2019 Dec 13;7(12):696. doi: 10.3390/microorganisms7120696. PMID: 31847276; PMCID: PMC6956140.
Italy	Central Italy	Central Italy	Rickettsia	monacensis	Ixodes	ricinus	Goat	Pascucci I, Di Domenico M, Curini V, Cocco A, Averaimo D, D'Alterio N, Cammà C. Diversity of Rickettsia in Ticks Collected in Abruzzi and Molise Regions (Central Italy). Microorganisms. 2019 Dec 13;7(12):696. doi: 10.3390/microorganisms7120696. PMID: 31847276; PMCID: PMC6956140.
Italy	Central Italy	Central Italy	Rickettsia	monacensis	Ixodes	ricinus	Human	Pascucci I, Di Domenico M, Curini V, Cocco A, Averaimo D, D'Alterio N, Cammà C. Diversity of Rickettsia in Ticks Collected in Abruzzi and Molise Regions (Central Italy). Microorganisms. 2019 Dec 13;7(12):696. doi: 10.3390/microorganisms7120696. PMID: 31847276; PMCID: PMC6956140.
Italy	Central Italy	Central Italy	Rickettsia	monacensis	Ixodes	ricinus	Red deer	Pascucci I, Di Domenico M, Curini V, Cocco A, Averaimo D, D'Alterio N, Cammà C. Diversity of Rickettsia in Ticks Collected in Abruzzi and Molise Regions (Central Italy). Microorganisms. 2019 Dec 13;7(12):696. doi: 10.3390/microorganisms7120696. PMID: 31847276; PMCID: PMC6956140.
Italy	Central Italy	Central Italy	Rickettsia	monacensis	Ixodes	ricinus	Roe deer	Pascucci I, Di Domenico M, Curini V, Cocco A, Averaimo D, D'Alterio N, Cammà C. Diversity of Rickettsia in Ticks Collected in Abruzzi and Molise Regions (Central Italy). Microorganisms. 2019 Dec 13;7(12):696. doi: 10.3390/microorganisms7120696. PMID: 31847276; PMCID: PMC6956140.
Italy	Central Italy	Central Italy	Rickettsia	monacensis	Ixodes	ricinus	Wolf	Pascucci I, Di Domenico M, Curini V, Cocco A, Averaimo D, D'Alterio N, Cammà C. Diversity of Rickettsia in Ticks Collected in Abruzzi and Molise Regions (Central Italy). Microorganisms. 2019 Dec 13;7(12):696. doi: 10.3390/microorganisms7120696. PMID: 31847276; PMCID: PMC6956140.
France	Pyrenee	Pyrenee	Rickettsia	monacensis	Ixodes	ricinus	Questing	Akl T, Bourgoin G, Souq ML, Appolinaire J, Poirel MT, Gibert P, Abi Rizk G, Garel M, Zenner L. Detection of tick-borne pathogens in questing Ixodes ricinus in the French Pyrenees and first identification of Rickettsia monacensis in France. Parasite. 2019;26:20. doi: 10.1051/parasite/2019019. Epub 2019 Apr 3. PMID: 30943150; PMCID: PMC6447091.
Italy	North Italy	North Italy	Rickettsia	monacensis	Ixodes	ricinus	Dog	Pistone D, Pajoro M, Novakova E, Vicari N, Gaiardelli C, Viganò R, Luzzago C, Montagna M, Lanfranchi P. Ticks and bacterial tick-borne pathogens in Piemonte region, Northwest Italy. Exp Appl Acarol. 2017 Dec;73(3-4):477-491. doi: 10.1007/s10493-017-0202-2. Epub 2017 Nov 30. PMID: 29189951.
Italy	North Italy	North Italy	Rickettsia	monacensis	Ixodes	ricinus	Red deer	Pistone D, Pajoro M, Novakova E, Vicari N, Gaiardelli C, Viganò R, Luzzago C, Montagna M, Lanfranchi P. Ticks and bacterial tick-borne pathogens in Piemonte region, Northwest Italy. Exp Appl Acarol. 2017 Dec;73(3-4):477-491. doi: 10.1007/s10493-017-0202-2. Epub 2017 Nov 30. PMID: 29189951.
Italy	North Italy	North Italy	Rickettsia	monacensis	Ixodes	ricinus	Roe deer	Pistone D, Pajoro M, Novakova E, Vicari N, Gaiardelli C, Viganò R, Luzzago C, Montagna M, Lanfranchi P. Ticks and bacterial tick-borne pathogens in Piemonte region, Northwest Italy. Exp Appl Acarol. 2017 Dec;73(3-4):477-491. doi: 10.1007/s10493-017-0202-2. Epub 2017 Nov 30. PMID: 29189951.
Serbia	Vojvodina	Vojvodina	Rickettsia	monacensis	Ixodes	ricinus	Dog	Potkonjak A, Gutiérrez R, Savić S, Vračar V, Nachum-Biala Y, Jurišić A, Kleinerman G, Rojas A, Petrović A, Baneth G, Harrus S. Molecular detection of emerging tick-borne pathogens in Vojvodina, Serbia. Ticks Tick Borne Dis. 2016 Feb;7(1):199-203. doi: 10.1016/j.ttbdis.2015.10.007. Epub 2015 Oct 28. PMID: 26565929.
Italy	North Italy	North Italy	Rickettsia	monacensis	Ixodes	ricinus	Questing	Audino T, Pautasso A, Bellavia V, Carta V, Ferrari A, Verna F, Grattarola C, Iulini B, Pintore MD, Bardelli M, Cassina G, Tomassone L, Peletto S, Blanda V, Torina A, Caramelli M, Casalone C, Desiato R. Ticks infesting humans and associated pathogens: a cross-sectional study in a 3-year period (2017-2019) in northwest Italy. Parasit Vectors. 2021 Mar 5;14(1):136. doi: 10.1186/s13071-021-04603-x. P…
Italy	North Italy	North Italy	Rickettsia	monacensis	Ixodes	ricinus	Questing	Bertola M, Montarsi F, Obber F, Da Rold G, Carlin S, Toniolo F, Porcellato E, Falcaro C, Mondardini V, Ormelli S, Ravagnan S. Occurrence and Identification of Ixodes ricinus Borne Pathogens in Northeastern Italy. Pathogens. 2021 Sep 13;10(9):1181. doi: 10.3390/pathogens10091181. PMID: 34578213; PMCID: PMC8470124.
Germany	Lower Saxony	Lower Saxony	Rickettsia	monacensis	Ixodes	ricinus	Questing	Blazejak K, Janecek E, Strube C. A 10-year surveillance of Rickettsiales (Rickettsia spp. and Anaplasma phagocytophilum) in the city of Hanover, Germany, reveals Rickettsia spp. as emerging pathogens in ticks. Parasit Vectors. 2017 Nov 28;10(1):588. doi: 10.1186/s13071-017-2537-2. PMID: 29179774; PMCID: PMC5704456.
Romania	Cluj-Napoca	Cluj-Napoca	Rickettsia	monacensis	Ixodes	ricinus	Questing	Borşan SD, Ionică AM, Galon C, Toma-Naic A, Peştean C, Sándor AD, Moutailler S, Mihalca AD. High Diversity, Prevalence, and Co-infection Rates of Tick-Borne Pathogens in Ticks and Wildlife Hosts in an Urban Area in Romania. Front Microbiol. 2021 Mar 9;12:645002. doi: 10.3389/fmicb.2021.645002. PMID: 33767683; PMCID: PMC7985354.
Latvia	Kurzeme region	Kurzeme region	Rickettsia	monacensis	Ixodes	ricinus	Questing	Capligina V, Seleznova M, Akopjana S, Freimane L, Lazovska M, Krumins R, Kivrane A, Namina A, Aleinikova D, Kimsis J, Kazarina A, Igumnova V, Bormane A, Ranka R. Large-scale countrywide screening for tick-borne pathogens in field-collected ticks in Latvia during 2017-2019. Parasit Vectors. 2020 Jul 14;13(1):351. doi: 10.1186/s13071-020-04219-7. PMID: 32665019; PMCID: PMC7362577.
Latvia	Latgale region	Latgale region	Rickettsia	monacensis	Ixodes	ricinus	Questing	Capligina V, Seleznova M, Akopjana S, Freimane L, Lazovska M, Krumins R, Kivrane A, Namina A, Aleinikova D, Kimsis J, Kazarina A, Igumnova V, Bormane A, Ranka R. Large-scale countrywide screening for tick-borne pathogens in field-collected ticks in Latvia during 2017-2019. Parasit Vectors. 2020 Jul 14;13(1):351. doi: 10.1186/s13071-020-04219-7. PMID: 32665019; PMCID: PMC7362577.
Latvia	Riga region	Riga region	Rickettsia	monacensis	Ixodes	ricinus	Questing	Capligina V, Seleznova M, Akopjana S, Freimane L, Lazovska M, Krumins R, Kivrane A, Namina A, Aleinikova D, Kimsis J, Kazarina A, Igumnova V, Bormane A, Ranka R. Large-scale countrywide screening for tick-borne pathogens in field-collected ticks in Latvia during 2017-2019. Parasit Vectors. 2020 Jul 14;13(1):351. doi: 10.1186/s13071-020-04219-7. PMID: 32665019; PMCID: PMC7362577.
Latvia	Vidzeme region	Vidzeme region	Rickettsia	monacensis	Ixodes	ricinus	Questing	Capligina V, Seleznova M, Akopjana S, Freimane L, Lazovska M, Krumins R, Kivrane A, Namina A, Aleinikova D, Kimsis J, Kazarina A, Igumnova V, Bormane A, Ranka R. Large-scale countrywide screening for tick-borne pathogens in field-collected ticks in Latvia during 2017-2019. Parasit Vectors. 2020 Jul 14;13(1):351. doi: 10.1186/s13071-020-04219-7. PMID: 32665019; PMCID: PMC7362577.
Italy	Central Italy	Central Italy	Rickettsia	monacensis	Ixodes	ricinus	Dog	Scarpulla M, Barlozzari G, Marcario A, Salvato L, Blanda V, De Liberato C, D'Agostini C, Torina A, Macrì G. Molecular detection and characterization of spotted fever group rickettsiae in ticks from Central Italy. Ticks Tick Borne Dis. 2016 Jul;7(5):1052-1056. doi: 10.1016/j.ttbdis.2016.06.003. Epub 2016 Jun 15. PMID: 27365155.
Italy	Central Italy	Central Italy	Rickettsia	monacensis	Ixodes	ricinus	Human	Scarpulla M, Barlozzari G, Marcario A, Salvato L, Blanda V, De Liberato C, D'Agostini C, Torina A, Macrì G. Molecular detection and characterization of spotted fever group rickettsiae in ticks from Central Italy. Ticks Tick Borne Dis. 2016 Jul;7(5):1052-1056. doi: 10.1016/j.ttbdis.2016.06.003. Epub 2016 Jun 15. PMID: 27365155.
Italy	South Italy	South Italy	Rickettsia	monacensis	Ixodes	ricinus	Human	Sgroi G, Iatta R, Lia RP, Napoli E, Buono F, Bezerra-Santos MA, Veneziano V, Otranto D. Tick exposure and risk of tick-borne pathogens infection in hunters and hunting dogs: a citizen science approach. Transbound Emerg Dis. 2021 Sep 6. doi: 10.1111/tbed.14314. Epub ahead of print. PMID: 34487635.
Poland	Pomerania	Pomerania	Rickettsia	monacensis	Ixodes	ricinus	Horse	Skotarczak B, Wodecka B, Rymaszewska A, Adamska M. Molecular evidence for bacterial pathogens in Ixodes ricinus ticks infesting Shetland ponies. Exp Appl Acarol. 2016 Jun;69(2):179-89. doi: 10.1007/s10493-016-0027-4. Epub 2016 Feb 26. PMID: 26920921; PMCID: PMC4844639.
Latvia	Zemgale region	Zemgale region	Rickettsia	monacensis	Ixodes	ricinus	Questing	Capligina V, Seleznova M, Akopjana S, Freimane L, Lazovska M, Krumins R, Kivrane A, Namina A, Aleinikova D, Kimsis J, Kazarina A, Igumnova V, Bormane A, Ranka R. Large-scale countrywide screening for tick-borne pathogens in field-collected ticks in Latvia during 2017-2019. Parasit Vectors. 2020 Jul 14;13(1):351. doi: 10.1186/s13071-020-04219-7. PMID: 32665019; PMCID: PMC7362577.
Slovakia	Bratislava	Bratislava	Rickettsia	monacensis	Ixodes	ricinus	Questing	Chvostáč M, Špitalská E, Václav R, Vaculová T, Minichová L, Derdáková M. Seasonal Patterns in the Prevalence and Diversity of Tick-Borne Borrelia burgdorferi Sensu Lato, Anaplasma phagocytophilum and Rickettsia spp. in an Urban Temperate Forest in South Western Slovakia. Int J Environ Res Public Health. 2018 May 15;15(5):994. doi: 10.3390/ijerph15050994. PMID: 29762516; PMCID: PMC5982033.
Germany	Baden-Wurttemberg	Baden-Wurttemberg	Rickettsia	monacensis	Ixodes	ricinus	Questing	Eshoo MW, Crowder CD, Carolan HE, Rounds MA, Ecker DJ, Haag H, Mothes B, Nolte O. Broad-range survey of tick-borne pathogens in Southern Germany reveals a high prevalence of Babesia microti and a diversity of other tick-borne pathogens. Vector Borne Zoonotic Dis. 2014 Aug;14(8):584-91. doi: 10.1089/vbz.2013.1498. PMID: 25072989; PMCID: PMC4117270.
Turkey	Black sea	Black sea	Rickettsia	monacensis	Ixodes	ricinus	Questing	Gunes T, Ataş M. The Prevalence of Tick-Borne Pathogens in Ticks Collected from the Northernmost Province (Sinop) of Turkey. Vector Borne Zoonotic Dis. 2020 Mar;20(3):171-176. doi: 10.1089/vbz.2019.2513. Epub 2019 Dec 16. PMID: 31841657.
Slovakia	Bratislava	Bratislava	Rickettsia	monacensis	Ixodes	ricinus	Human	Špitalská E, Boldišová E, Štefanidesová K, Kocianová E, Majerčíková Z, Tarageľová VR, Selyemová D, Chvostáč M, Derdáková M, Škultéty Ľ. Pathogenic microorganisms in ticks removed from Slovakian residents over the years 2008-2018. Ticks Tick Borne Dis. 2021 Mar;12(2):101626. doi: 10.1016/j.ttbdis.2020.101626. Epub 2020 Dec 13. PMID: 33385938.
Bosnia-Erzgovina	Bosnia-Erzgovina	Bosnia-Erzgovina	Rickettsia	monacensis	Ixodes	ricinus	Questing	Hodžić A, Fuehrer HP, Duscher GG. First Molecular Evidence of Zoonotic Bacteria in Ticks in Bosnia and Herzegovina. Transbound Emerg Dis. 2017 Aug;64(4):1313-1316. doi: 10.1111/tbed.12473. Epub 2016 Jan 22. PMID: 26799474.
Italy	Central Italy	Central Italy	Rickettsia	monacensis	Ixodes	ricinus	Dog	Stefanetti V, Morganti G, Veronesi F, Gavaudan S, Capelli G, Ravagnan S, Antognoni MT, Bianchi F, Passamonti F. Exposure of Owned Dogs and Feeding Ticks to Spotted Fever Group Rickettsioses in Central Italy. Vector Borne Zoonotic Dis. 2018 Dec;18(12):704-708. doi: 10.1089/vbz.2018.2303. Epub 2018 Aug 21. PMID: 30129908.
Czech-Rep.	South Moravia	South Moravia	Rickettsia	monacensis	Ixodes	ricinus	Questing	Honig V, Carolan HE, Vavruskova Z, Massire C, Mosel MR, Crowder CD, Rounds MA, Ecker DJ, Ruzek D, Grubhoffer L, Luft BJ, Eshoo MW. Broad-range survey of vector-borne pathogens and tick host identification of Ixodes ricinus from Southern Czech Republic. FEMS Microbiol Ecol. 2017 Nov 1;93(11):fix129. doi: 10.1093/femsec/fix129. PMID: 29029144; PMCID: PMC5812510.
Estonia	Tartumaa	Tartumaa	Rickettsia	monacensis	Ixodes	ricinus	Questing	Katargina O, Geller J, Ivanova A, Värv K, Tefanova V, Vene S, Lundkvist Å, Golovljova I. Detection and identification of Rickettsia species in Ixodes tick populations from Estonia. Ticks Tick Borne Dis. 2015 Sep;6(6):689-94. doi: 10.1016/j.ttbdis.2015.06.001. Epub 2015 Jun 11. PMID: 26096853.
Croatia	Slavonia	Slavonia	Rickettsia	monacensis	Ixodes	ricinus	Questing	Tijsse-Klasen E, Sprong H, Pandak N. Co-infection of Borrelia burgdorferi sensu lato and Rickettsia species in ticks and in an erythema migrans patient. Parasit Vectors. 2013 Dec 10;6:347. doi: 10.1186/1756-3305-6-347. PMID: 24326096; PMCID: PMC3878868.
Germany	Lower Saxony	Lower Saxony	Rickettsia	monacensis	Ixodes	ricinus	Questing	Knoll S, Springer A, Hauck D, Schunack B, Pachnicke S, Strube C. Regional, seasonal, biennial and landscape-associated distribution of Anaplasma phagocytophilum and Rickettsia spp. infections in Ixodes ticks in northern Germany and implications for risk assessment at larger spatial scales. Ticks Tick Borne Dis. 2021 May;12(3):101657. doi: 10.1016/j.ttbdis.2021.101657. Epub 2021 Jan 19. PMID: 3352…
Poland	Northeastern Poland	Northeastern Poland	Rickettsia	monacensis	Ixodes	ricinus	Questing	Kowalec M, Szewczyk T, Welc-Falęciak R, Siński E, Karbowiak G, Bajer A. Rickettsiales Occurrence and Co-occurrence in Ixodes ricinus Ticks in Natural and Urban Areas. Microb Ecol. 2019 May;77(4):890-904. doi: 10.1007/s00248-018-1269-y. Epub 2018 Oct 16. PMID: 30327827; PMCID: PMC6478632.
Finland	South Finland	South Finland	Rickettsia	monacensis	Ixodes	ricinus	Questing	Laaksonen M, Klemola T, Feuth E, Sormunen JJ, Puisto A, Mäkelä S, Penttinen R, Ruohomäki K, Hänninen J, Sääksjärvi IE, Vuorinen I, Sprong H, Hytönen J, Vesterinen EJ. Tick-borne pathogens in Finland: comparison of Ixodes ricinus and I. persulcatus in sympatric and parapatric areas. Parasit Vectors. 2018 Oct 24;11(1):556. doi: 10.1186/s13071-018-3131-y. PMID: 30355331; PMCID: PMC6201636.
Slovakia	Bratislava	Bratislava	Rickettsia	monacensis	Ixodes	ricinus	Questing	Minichová L, Hamšíková Z, Mahríková L, Slovák M, Kocianová E, Kazimírová M, Škultéty Ľ, Štefanidesová K, Špitalská E. Molecular evidence of Rickettsia spp. in ixodid ticks and rodents in suburban, natural and rural habitats in Slovakia. Parasit Vectors. 2017 Mar 24;10(1):158. doi: 10.1186/s13071-017-2094-8. PMID: 28340608; PMCID: PMC5366151.
Italy	Central Italy	Central Italy	Rickettsia	monacensis	Ixodes	ricinus	Lizard	Tomassone L, Ceballos LA, Ragagli C, Martello E, De Sousa R, Stella MC, Mannelli A. Importance of Common Wall Lizards in the Transmission Dynamics of Tick-Borne Pathogens in the Northern Apennine Mountains, Italy. Microb Ecol. 2017 Nov;74(4):961-968. doi: 10.1007/s00248-017-0994-y. Epub 2017 May 24. PMID: 28540487.
Bulgaria	Burgas	Burgas	Rickettsia	monacensis	Ixodes	ricinus	Questing	Nader J, Król N, Pfeffer M, Ohlendorf V, Marklewitz M, Drosten C, Junglen S, Obiegala A. The diversity of tick-borne bacteria and parasites in ticks collected from the Strandja Nature Park in south-eastern Bulgaria. Parasit Vectors. 2018 Mar 20;11(1):165. doi: 10.1186/s13071-018-2721-z. PMID: 29554928; PMCID: PMC5859726.
Switzerland	Basel	Basel	Rickettsia	monacensis	Ixodes	ricinus	Questing	Oechslin CP, Heutschi D, Lenz N, Tischhauser W, Péter O, Rais O, Beuret CM, Leib SL, Bankoul S, Ackermann-Gäumann R. Prevalence of tick-borne pathogens in questing Ixodes ricinus ticks in urban and suburban areas of Switzerland. Parasit Vectors. 2017 Nov 9;10(1):558. doi: 10.1186/s13071-017-2500-2. PMID: 29121976; PMCID: PMC5680829.
Switzerland	Bern	Bern	Rickettsia	monacensis	Ixodes	ricinus	Questing	Oechslin CP, Heutschi D, Lenz N, Tischhauser W, Péter O, Rais O, Beuret CM, Leib SL, Bankoul S, Ackermann-Gäumann R. Prevalence of tick-borne pathogens in questing Ixodes ricinus ticks in urban and suburban areas of Switzerland. Parasit Vectors. 2017 Nov 9;10(1):558. doi: 10.1186/s13071-017-2500-2. PMID: 29121976; PMCID: PMC5680829.
Czech-Rep.	South Moravia	South Moravia	Rickettsia	monacensis	Ixodes	ricinus	Sheep	Venclíková K, Mendel J, Betášová L, Blažejová H, Jedličková P, Straková P, Hubálek Z, Rudolf I. Neglected tick-borne pathogens in the Czech Republic, 2011-2014. Ticks Tick Borne Dis. 2016 Feb;7(1):107-112. doi: 10.1016/j.ttbdis.2015.09.004. Epub 2015 Sep 24. PMID: 26482948.
Spain	South Spain	South Spain	Rickettsia	monacensis	Ixodes	ricinus	Dog	Vila A, Estrada-Peña A, Altet L, Cusco A, Dandreano S, Francino O, Halos L, Roura X. Endosymbionts carried by ticks feeding on dogs in Spain. Ticks Tick Borne Dis. 2019 Jun;10(4):848-852. doi: 10.1016/j.ttbdis.2019.04.003. Epub 2019 Apr 6. PMID: 31006611.
Switzerland	Lausanne	Lausanne	Rickettsia	monacensis	Ixodes	ricinus	Questing	Oechslin CP, Heutschi D, Lenz N, Tischhauser W, Péter O, Rais O, Beuret CM, Leib SL, Bankoul S, Ackermann-Gäumann R. Prevalence of tick-borne pathogens in questing Ixodes ricinus ticks in urban and suburban areas of Switzerland. Parasit Vectors. 2017 Nov 9;10(1):558. doi: 10.1186/s13071-017-2500-2. PMID: 29121976; PMCID: PMC5680829.
Switzerland	Neuchâtel	Neuchâtel	Rickettsia	monacensis	Ixodes	ricinus	Questing	Oechslin CP, Heutschi D, Lenz N, Tischhauser W, Péter O, Rais O, Beuret CM, Leib SL, Bankoul S, Ackermann-Gäumann R. Prevalence of tick-borne pathogens in questing Ixodes ricinus ticks in urban and suburban areas of Switzerland. Parasit Vectors. 2017 Nov 9;10(1):558. doi: 10.1186/s13071-017-2500-2. PMID: 29121976; PMCID: PMC5680829.
Switzerland	Winterthur	Winterthur	Rickettsia	monacensis	Ixodes	ricinus	Questing	Oechslin CP, Heutschi D, Lenz N, Tischhauser W, Péter O, Rais O, Beuret CM, Leib SL, Bankoul S, Ackermann-Gäumann R. Prevalence of tick-borne pathogens in questing Ixodes ricinus ticks in urban and suburban areas of Switzerland. Parasit Vectors. 2017 Nov 9;10(1):558. doi: 10.1186/s13071-017-2500-2. PMID: 29121976; PMCID: PMC5680829.
Austria	Lower Austria	Lower Austria	Rickettsia	monacensis	Ixodes	ricinus	Dog	Wijnveld M, Schötta AM, Stelzer T, Duscher G, Leschnik M, Stockinger H, Lindgren PE, Stanek G. Novel Protozoans in Austria Revealed through the Use of Dogs as Sentinels for Ticks and Tick-Borne Pathogens. Microorganisms. 2021 Jun 28;9(7):1392. doi: 10.3390/microorganisms9071392. PMID: 34203236; PMCID: PMC8306317.
Poland	Pomerania	Pomerania	Rickettsia	monacensis	Ixodes	ricinus	Roe deer	Wodecka B, Rymaszewska A, Skotarczak B. Host and pathogen DNA identification in blood meals of nymphal Ixodes ricinus ticks from forest parks and rural forests of Poland. Exp Appl Acarol. 2014 Apr;62(4):543-55. doi: 10.1007/s10493-013-9763-x. Epub 2013 Dec 19. PMID: 24352572; PMCID: PMC3933768.
Turkey	Black sea	Black sea	Rickettsia	monacensis	Ixodes	ricinus	Questing	Orkun Ö, Çakmak A, Nalbantoğlu S, Karaer Z. Turkey tick news: A molecular investigation into the presence of tick-borne pathogens in host-seeking ticks in Anatolia; Initial evidence of putative vectors and pathogens, and footsteps of a secretly rising vector tick, Haemaphysalis parva. Ticks Tick Borne Dis. 2020 May;11(3):101373. doi: 10.1016/j.ttbdis.2020.101373. Epub 2020 Jan 14. PMID: 31964592.
Germany	Bavaria	Bavaria	Rickettsia	monacensis	Ixodes	ricinus	Questing	Overzier E, Pfister K, Thiel C, Herb I, Mahling M, Silaghi C. Diversity of Babesia and Rickettsia species in questing Ixodes ricinus: a longitudinal study in urban, pasture, and natural habitats. Vector Borne Zoonotic Dis. 2013 Aug;13(8):559-64. doi: 10.1089/vbz.2012.1278. Epub 2013 May 22. PMID: 23697771; PMCID: PMC3741418.
Serbia	Vojvodina	Vojvodina	Rickettsia	monacensis	Ixodes	ricinus	Questing	Potkonjak A, Gutiérrez R, Savić S, Vračar V, Nachum-Biala Y, Jurišić A, Kleinerman G, Rojas A, Petrović A, Baneth G, Harrus S. Molecular detection of emerging tick-borne pathogens in Vojvodina, Serbia. Ticks Tick Borne Dis. 2016 Feb;7(1):199-203. doi: 10.1016/j.ttbdis.2015.10.007. Epub 2015 Oct 28. PMID: 26565929.
Romania	Iasi	Iasi	Rickettsia	monacensis	Ixodes	ricinus	Questing	Raileanu C, Moutailler S, Porea D, Oslobanu L, Anita D, Anita A, Vayssier-Taussat M, Savuta G. Molecular Evidence of Rickettsia spp., Anaplasma phagocytophilum, and "Candidatus Neoehrlichia mikurensis" in Ticks from Natural and Urban Habitats in Eastern Romania. Vector Borne Zoonotic Dis. 2018 Jul;18(7):343-349. doi: 10.1089/vbz.2017.2221. Epub 2018 May 7. PMID: 29733258.
Romania	Tulcea	Tulcea	Rickettsia	monacensis	Ixodes	ricinus	Questing	Raileanu C, Moutailler S, Porea D, Oslobanu L, Anita D, Anita A, Vayssier-Taussat M, Savuta G. Molecular Evidence of Rickettsia spp., Anaplasma phagocytophilum, and "Candidatus Neoehrlichia mikurensis" in Ticks from Natural and Urban Habitats in Eastern Romania. Vector Borne Zoonotic Dis. 2018 Jul;18(7):343-349. doi: 10.1089/vbz.2017.2221. Epub 2018 May 7. PMID: 29733258.
Spain	Galicia	Galicia	Rickettsia	monacensis	Ixodes	ricinus	Questing	Remesar S, Díaz P, Portillo A, Santibáñez S, Prieto A, Díaz-Cao JM, López CM, Panadero R, Fernández G, Díez-Baños P, Oteo JA, Morrondo P. Prevalence and molecular characterization of Rickettsia spp. in questing ticks from north-western Spain. Exp Appl Acarol. 2019 Oct;79(2):267-278. doi: 10.1007/s10493-019-00426-9. Epub 2019 Oct 26. PMID: 31655926.
Belarus	Minsk	Minsk	Rickettsia	monacensis	Ixodes	ricinus	Questing	Reye AL, Stegniy V, Mishaeva NP, Velhin S, Hübschen JM, Ignatyev G, Muller CP. Prevalence of tick-borne pathogens in Ixodes ricinus and Dermacentor reticulatus ticks from different geographical locations in Belarus. PLoS One. 2013;8(1):e54476. doi: 10.1371/journal.pone.0054476. Epub 2013 Jan 22. PMID: 23349900; PMCID: PMC3551763.
Ukraine	Kyiv	Kyiv	Rickettsia	monacensis	Ixodes	ricinus	Questing	Rogovskyy A, Batool M, Gillis DC, Holman PJ, Nebogatkin IV, Rogovska YV, Rogovskyy MS. Diversity of Borrelia spirochetes and other zoonotic agents in ticks from Kyiv, Ukraine. Ticks Tick Borne Dis. 2018 Feb;9(2):404-409. doi: 10.1016/j.ttbdis.2017.12.006. Epub 2017 Dec 15. PMID: 29258801.
Poland	Pomerania	Pomerania	Rickettsia	monacensis	Ixodes	ricinus	Questing	Rymaszewska A, Piotrowski M. Use of DNA sequences for Rickettsia identification in Ixodes ricinus ticks: the first detection of Rickettsia monacensis in Poland. Microbes Infect. 2013 Feb;15(2):140-6. doi: 10.1016/j.micinf.2012.11.005. Epub 2012 Nov 20. PMID: 23178758.
Portugal	Lisbon	Lisbon	Rickettsia	monacensis	Ixodes	ricinus	Questing	Santos AS, de Bruin A, Veloso AR, Marques C, Pereira da Fonseca I, de Sousa R, Sprong H, Santos-Silva MM. Detection of Anaplasma phagocytophilum, Candidatus Neoehrlichia sp., Coxiella burnetii and Rickettsia spp. in questing ticks from a recreational park, Portugal. Ticks Tick Borne Dis. 2018 Sep;9(6):1555-1564. doi: 10.1016/j.ttbdis.2018.07.010. Epub 2018 Jul 26. PMID: 30097348.
Finland	Southwest Finland	Southwest Finland	Rickettsia	monacensis	Ixodes	ricinus	Questing	Sonnleitner ST, Simeoni J, Lang S, Dobler G, Speck S, Zelger R, Schennach H, Lass-Flörl C, Walder G. Spotted fever group--Rickettsiae in the Tyrols: evidence by seroepidemiology and PCR. Zoonoses Public Health. 2013 Jun;60(4):284-90. doi: 10.1111/j.1863-2378.2012.01534.x. Epub 2012 Aug 8. PMID: 22883690.
[truncated: 667 more rows]
