# Supplementary material for: Rickettsiales in the WHO European Region: an update from a One Health perspective
Source: Parasit Vectors. 2023 Jan 30;16:41. doi: 10.1186/s13071-022-05646-4 (PMC9885594; doi:10.1186/s13071-022-05646-4)
Supplement: Supplementary file 5 — Additional file 5. Rickettsiales found in humans. [file 13071_2022_5646_MOESM5_ESM.xlsx]

## Sheet: Table S5-Human
Country	Regione	Genus	Species	Symptoms	Main treatments	Other treatments	Serology	Sample	Number	Vector feeding?	Vector tested?	Vector positive for?	Outcome	Ref.
Greece	Crete	Rickettsia	aeschlimannii	Rash surrounding the tache noire similar to erythema migrans	Doxycycline		Positive	Skin byopsis/Blood/Tick	1	Yes	Yes	R. aeschleimannii	Full recovery	Germanakis A, Chochlakis D, Angelakis E, Tselentis Y, Psaroulaki A. Rickettsia aeschlimannii infection in a man, Greece. Emerg Infect Dis. 2013 Jul;19(7):1176-7. doi: 10.3201/eid1907.130232. PMID: 23764167; PMCID: PMC3713992.
Cyprus	Cyprus	Rickettsia	aeschlimannii	Large cohort, clinical information not unique for this patient	Doxycycline		L.C.	L.C.	L.C.	L.C.	L.C.	L.C.	Large cohort	Germanakis A, Chochlakis D, Angelakis E, Tselentis Y, Psaroulaki A. Skin lesions and inoculation tache noires at the tick bite site in spotted fever group rickettsioses: experience from a patient series in eastern crete, Greece. Dermatology. 2014;228(4):332-7. doi: 10.1159/000360525. Epub 2014 Apr 30. PMID: 24800649.
Russia	Siberian Federal District	Rickettsia	aeschlimannii	Fever (38°), rash (2/3), tache noire (1/3), lymphadenopathy (2/3), headache (3/3), myalgia (3/3), arthralgia (2/3), neurological symptoms (0/3)	Not reported		Not reported	Bloof/skin byopsis	3	No	No	No	Full recovery	Igolkina Y, Rar V, Krasnova E, Filimonova E, Tikunov A, Epikhina T, Tikunova N. Occurrence and clinical manifestations of tick-borne rickettsioses in Western Siberia: First Russian cases of Rickettsia aeschlimannii and Rickettsia slovaca infections. Ticks Tick Borne Dis. 2022 Feb 16;13(3):101927. doi: 10.1016/j.ttbdis.2022.101927. Epub ahead of print. PMID: 35220061.
Spain	Importation (South Africa)	Rickettsia	africae	ATBF, multiple tache noire, rash, fever, ingiunal lymphadenopathy. Child returning from a safari in South Africa	Doxycycline		Negative	Blood	1	No	No	No	Full recovery	Albízuri Prado F, Sánchez A, Feito M, Mayor A, Rodriguez A, de Lucas R. Fever and Multiple tache noires After an African Safari: Report of Three Cases. Pediatr Dermatol. 2017 Jul;34(4):e179-e181. doi: 10.1111/pde.13163. Epub 2017 May 25. PMID: 28544092.
Slovenia	Imported (Uganda)	Rickettsia	africae	Fever, tache noire on left abdomen and local lympadenopathy, papular rash onleft leg and left arm. First report of ATBF from Uganda.	Doxycycline		Positive (R. conorii and R. rickettsii)	tache noire byopsis	1	No	No	No	Full recovery	Bogovic P, Lotric-Furlan S, Korva M, Avsic-Zupanc T. African Tick-Bite Fever in Traveler Returning to Slovenia from Uganda. Emerg Infect Dis. 2016 Oct;22(10):1848-9. doi: 10.3201/eid2210.160650. PMID: 27648844; PMCID: PMC5038416.
France	Imported (South Africa)	Rickettsia	africae	Tache noire preceded by papules, fever, rise in hepatic enzymes	Doxycycline		Negative	tache noire byopsis	1	No	No	No	Full recovery	Franon E, Manckoundia P. Memory of an exotic holiday. Eur J Intern Med. 2015 Dec;26(10):e57-8. doi: 10.1016/j.ejim.2015.07.007. Epub 2015 Jul 18. PMID: 26198784.
Poland	Imported (South Africa)	Rickettsia	africae	Tache noir, fever, papular rash, enlarged lymphnodes	Doxycycline		Positive	Blood	1	No	No	No	Full recovery	Chmielewski T, Szymanek A, Mączka I, Fiecek B, Simon K, Tylewska-Wierzbanowska S. Case report of African tick-bite fever from Poland. Postepy Dermatol Alergol. 2013 Dec;30(6):396-8. doi: 10.5114/pdia.2013.39438. Epub 2013 Dec 18. PMID: 24494003; PMCID: PMC3907904.
Israel	Imported from Africa	Rickettsia	africae	Fever (100%), tache noire (100%), AKI (25%), high CPR (100%), lymphocytopenia (100%),	Not reported		Negative	Skin byopsis	4	No	No	No	Full recovery	Cohen R, Finn T, Babushkin F, Paran Y, Ben Ami R, Atamna A, Reisfeld S, Weber G, Petersiel N, Zayyad H, Leshem E, Weinberger M, Maor Y, Makhoul N, Nesher L, Zaide G, Klein D, Beth-Din A, Atiya-Nasagi Y. Spotted Fever Group Rickettsioses in Israel, 2010-2019. Emerg Infect Dis. 2021 Aug;27(8):2117-2126. doi: 10.3201/eid2708.203661. PMID: 34286684; PMCID: PMC8314820.
Germany	Imported (South Africa)	Rickettsia	africae	Diagnosis of Rickettsialpox. Tache noire, myalgia, headache, chills, local lymphadnopathy next to the tache noire, varicelliform rash (buccal mucous, palms and sole were spared). Leucopenia, elevated liver enzymes.	Doxycycline		Negative	tache noire byopsis	1	No	No	No	Full recovery	Ganjuur N, Abu Rached N, Doerler M, Gambichler T. Rickettsialpox caused by Rickettsia africae in an elderly woman. Clin Exp Dermatol. 2020 Oct;45(7):905-907. doi: 10.1111/ced.14221. Epub 2020 Jun 29. PMID: 32180236.
Sweden	Imported (Zimbabwe)	Rickettsia	africae	History of tick bite on right leg, malaise, fever, headache, painfull swelling in right groin, slighlty enlarged lymphnode in right groin, tache noire on lower right leg. Slighlty decreased WBC and PLT count, slighlty elevated CRP.	Doxycycline		Positive for R.helvetica and R. africae	tache noire byopsis	1	No	No	No	Full recovery	Nilsson K, Wallménius K, Rundlöf-Nygren P, Strömdahl S, Påhlson C. African tick bite fever in returning Swedish travellers. Report of two cases and aspects of diagnostics. Infect Ecol Epidemiol. 2017 Aug 2;7(1):1343081. doi: 10.1080/20008686.2017.1343081. PMID: 28815000; PMCID: PMC5549825.
Italy	Imported from Zimbabwe	Rickettsia	africae	Sacral syndrome, traveller from Zimbabwe	Doxycycline	Methyl prednisone + pregabalin + oxycodone-naloxone + anal dilatos + nifedipine-lidocaine	Positive	tache noire byopsis	1	No	No	No	Full recovery	Zammarchi L, Farese A, Trotta M, Amantini A, Raoult D, Bartoloni A. Rickettsia africae infection complicated with painful sacral syndrome in an Italian traveller returning from Zimbabwe. Int J Infect Dis. 2014 Dec;29:194-6. doi: 10.1016/j.ijid.2014.10.017. Epub 2014 Nov 5. PMID: 25447725.
France	Occitanie	Rickettsia	conorii	HLH, CID, tache noire, rash. No lymphadenopathy, no hepatomegaly	Doxycycline	Ceftriaxone	Positive	tache noire byopsis	1	No	No	No	Exitus	Bertrand AS, Fondain M, Rullier P, Fontaine C, Guillot B. Syndrome d’activation macrophagique secondaire à une fièvre boutonneuse méditerranéenne [Haemophagocytic syndrome secondary to Mediterranean spotted fever]. Ann Dermatol Venereol. 2018 Aug-Sep;145(8-9):516-520. French. doi: 10.1016/j.annder.2017.10.017. Epub 2018 Jul 10. PMID: 30006110.
France	Occitanie	Rickettsia	conorii	HLH, rash, tache noire. No lymphadenopathy, hepatomegaly.	Doxycycline		Positive	tache noire byopsis	1	No	No	No	Full recovery	Bertrand AS, Fondain M, Rullier P, Fontaine C, Guillot B. Syndrome d’activation macrophagique secondaire à une fièvre boutonneuse méditerranéenne [Haemophagocytic syndrome secondary to Mediterranean spotted fever]. Ann Dermatol Venereol. 2018 Aug-Sep;145(8-9):516-520. French. doi: 10.1016/j.annder.2017.10.017. Epub 2018 Jul 10. PMID: 30006110.
Italy	Sardinia	Rickettsia	conorii	Large cohort	Not reported		Seroconversion (7/10)	tache noire byopsis	10	No	No	No	Not reported	Madeddu G, Fiore V, Mancini F, Caddeo A, Ciervo A, Babudieri S, Masala G, Bagella P, Nunnari G, Rezza G, Mura MS. Mediterranean spotted fever-like illness in Sardinia, Italy: a clinical and microbiological study. Infection. 2016 Dec;44(6):733-738. doi: 10.1007/s15010-016-0921-z. Epub 2016 Jul 5. PMID: 27380385.
France	Pyrenee	Rickettsia	conorii	2 month old child. tache noire on the scalp, fever, rash.	Ceftriaxone+Amikacina switched to Clarithromycin+Ceftriaxone	Paracetamol	Negative	tache noire byopsis	1	No	No	No	Full recovery	Meslin P, Renoux MC, Manin C, Wendremaire P, Rosselini D, Tambat A, Tiprez C, Akhdar M. Une fièvre boutonneuse méditerranéenne chez un nourrisson de 2 mois [A 2-month-old baby with Mediterranean spotted fever]. Arch Pediatr. 2014 Jul;21(7):772-5. French. doi: 10.1016/j.arcped.2014.04.022. Epub 2014 Jun 13. PMID: 24935448.
Denmark	Not defined	Rickettsia	africae	Not defined for these patients, large cohort. Illness diagnosed mostly by serology	Not reported		Negative	Skin byopsis	13	No	No	No	Not reported	Schjørring S, Jepsen MT, Sørensen CA, Valentiner-Branth P, Kantsø B, Petersen RF, Skovgaard O, Krogfelt KA. Laboratory Diagnostics of Rickettsia Infections in Denmark 2008-2015. Biology (Basel). 2020 Jun 19;9(6):133. doi: 10.3390/biology9060133. PMID: 32575502; PMCID: PMC7345066.
Italy	Sardinia	Rickettsia	monacensis	Large cohort	Not reported		Seroconversion	tache noire byopsis	1	No	No	No	Not reported	Madeddu G, Fiore V, Mancini F, Caddeo A, Ciervo A, Babudieri S, Masala G, Bagella P, Nunnari G, Rezza G, Mura MS. Mediterranean spotted fever-like illness in Sardinia, Italy: a clinical and microbiological study. Infection. 2016 Dec;44(6):733-738. doi: 10.1007/s15010-016-0921-z. Epub 2016 Jul 5. PMID: 27380385.
France	Provence-Alpes-Côte d'Azur	Rickettsia	sibirica-mongolotimonae	SENLAT	Doxycycline, Josamycin, Azythromycin,	Fusidic acid, Pristinamycin, Amoxicillin	Negative	tache noire byopsis	1	No	No	No	Full recovery	Dubourg G, Socolovschi C, Del Giudice P, Fournier PE, Raoult D. Scalp tache noire and neck lymphadenopathy after tick bite: an emerging syndrome with multiple causes. Eur J Clin Microbiol Infect Dis. 2014 Aug;33(8):1449-56. doi: 10.1007/s10096-014-2090-2. Epub 2014 Mar 29. PMID: 24682865.
Italy	Apulia	Rickettsia	aeschleimanii	Hepatitis-PCR positive on liver byopsis	No antibiotic theraphy	Paracetamol	Slightly positive	Liver byopsis	1	No	No	No	Full recovery	Tosoni A, Mirijello A, Ciervo A, Mancini F, Rezza G, Damiano F, Cauda R, Gasbarrini A, Addolorato G; Internal Medicine Sepsis Study Group. Human Rickettsia aeschlimannii infection: first case with acute hepatitis and review of the literature. Eur Rev Med Pharmacol Sci. 2016 Jun;20(12):2630-3. PMID: 27383315.
Spain	Madrid	Rickettsia	sibirica-mongolotimonae	LAR, tache noire, rash around the tache noire. Child (11yo)	Doxycycline		Positive (R. conorii)	tache noire byopsis	1	No	No	No	Full recovery	Echevarría-Zubero R, Porras-López E, Campelo-Gutiérrez C, Rivas-Crespo JC, Lucas AM, Cobo-Vázquez E. Lymphangitis-Associated Rickettsiosis by Rickettsia sibirica mongolitimonae. J Pediatric Infect Dis Soc. 2021 Aug 17;10(7):797-799. doi: 10.1093/jpids/piab018. PMID: 33969876.
France	Occitanie	Rickettsia	sibirica-mongolotimonae	Tache noire, fever, CID.	Amoxicillin/Clavalunate switched in Doxycycline on 5th day		Seroconversion	tache noire byopsis	1	No	No	No	Full recovery	Gaillard E, Socolovschi C, Fourcade C, Lavigne JP, Raoult D, Sotto A. Sepsis sévère avec coagulation intravasculaire disséminée au cours d'une infection à Rickettsia sibirica mongolitimonae [A case of severe sepsis with disseminated intravascular coagulation during Rickettsia sibirica mongolitimonae infection]. Med Mal Infect. 2015 Jan-Feb;45(1-2):57-9. French. doi: 10.1016/j.medmal.2014.10.005. …
France	Importation (Cameroon)	Rickettsia	sibirica-mongolotimonae	Fever, rash involving palm and sole, tache noire on ankle, rope-like-lymphangitis, hemiparesis and hemisensory loss, right Babinskei sign. Acute encephalitis and bilateral brain lesion due to vasculitis.	Doxycycline		Seroconversion	tache noire byopsis	1	No	No	No	Full recovery	Nouchi A, Monsel G, Jaspard M, Jannic A, Angelakis E, Caumes E. Rickettsia sibirica mongolitimonae infection in a woman travelling from Cameroon: a case report and review of the literature. J Travel Med. 2018 Jan 1;25(1). doi: 10.1093/jtm/tax074. PMID: 29394384.
Israel	Beer-Sheba (1 imported from India)	Rickettsia	conorii	Fever (100%), rash (50% maculopapular involving palm and sole), tache noire (50%), lymphadenitis (50%), myalgia (100%), cough (50%), diarrhea (100%), rigors (100%), headache (100%), ARDS (50%), DIC (50%), shock (50%). Elevation of liver enzyme (100%), high CPR (50%), lymphocytopenia (100%), thrmbocytopenia (100%)	Not reported		Negative	50% skin byopsis, 100% blood	2	No	No	No	Full recovery	Cohen R, Finn T, Babushkin F, Paran Y, Ben Ami R, Atamna A, Reisfeld S, Weber G, Petersiel N, Zayyad H, Leshem E, Weinberger M, Maor Y, Makhoul N, Nesher L, Zaide G, Klein D, Beth-Din A, Atiya-Nasagi Y. Spotted Fever Group Rickettsioses in Israel, 2010-2019. Emerg Infect Dis. 2021 Aug;27(8):2117-2126. doi: 10.3201/eid2708.203661. PMID: 34286684; PMCID: PMC8314820.
Italy	Sicily	Rickettsia	conorii	HIV patient	Doxycycline		Seroconversion	Blood	1	No	No	No	Full recovery	Colomba C, Siracusa L, Madonia S, Saporito L, Bonura C, De Grazia S, Giammanco GM. A case of spotted fever rickettsiosis in a human immunodeficiency virus-positive patient. J Med Microbiol. 2013 Sep;62(Pt 9):1363-1364. doi: 10.1099/jmm.0.053546-0. Epub 2013 Jun 20. PMID: 23788593.
Italy	Sicily	Rickettsia	conorii	Myocarditis-sepsi induced MOF	Chloramphenicol + Ciprofloxin	Bisoprolol	Negative	Blood	1	No	No	No	Full recovery	Colomba C, Siracusa L, Trizzino M, Gioè C, Giammanco A, Cascio A. Myocarditis in Mediterranean spotted fever: a case report and a review of the literature. JMM Case Rep. 2016 Aug 30;3(4):e005039. doi: 10.1099/jmmcr.0.005039. PMID: 28348768; PMCID: PMC5330236.
Portugal	Not defined	Rickettsia	conorii	Not defined for these patients, large cohort. Illness diagnosed mostly by serology	Not defined for these patients, large cohort. Illness diagnosed mostly by serology		Positive	Blood	2	No	No	No	Not reported	Crespo P, Seixas D, Marques N, Oliveira J, da Cunha S, Meliço-Silvestre A. Mediterranean spotted fever: case series of 24 years (1989-2012). Springerplus. 2015 Jun 17;4:272. doi: 10.1186/s40064-015-1042-3. PMID: 26090319; PMCID: PMC4469589.
Cyprus	Cyprus	Rickettsia	conorii	Large cohort, clinical information not unique for this patient	Doxycycline		L.C.	L.C.	L.C.	L.C.	L.C.	L.C.	Large cohort	Germanakis A, Chochlakis D, Angelakis E, Tselentis Y, Psaroulaki A. Skin lesions and inoculation tache noires at the tick bite site in spotted fever group rickettsioses: experience from a patient series in eastern crete, Greece. Dermatology. 2014;228(4):332-7. doi: 10.1159/000360525. Epub 2014 Apr 30. PMID: 24800649.
Israel	Nazareth	Rickettsia	conorii	HLH (Lowest Hb value 9.7 g/dL, lowest PLT value: 39x 10^3/mcL, highest LDH value 942 U/L, highest ferritin value 10909 ng/mL, sIL-2R levels: 11979 U/mL). Presentation with on week history of headache, fever and 2 days history of diarrhea. Patient discharged with diagnosis of viral illness, in the following days the patient had been self-medicated with ibuprofen. Two days later symptoms persists a…	Doxycycline, etoposide, deamethasone	Ceftriaxone, heparin, metronidazole, ibuprofen	Negative	Blood	1	No	No	No	Full recovery	Karra N, Dolinski R, Akria L, Yampoulski Y, Awad J. A Case of Hemophagocytic Lymphohistiocytosis Associated With Mediterranean Spotted Fever in a Healthy 29-Year-Old Female. Open Forum Infect Dis. 2020 Aug 13;7(10):ofaa355. doi: 10.1093/ofid/ofaa355. PMID: 33072805; PMCID: PMC7545116.
Portugal	Coimbra	Rickettsia	slovaka	Fever, rash (1/2), tache noire, peri-orbital edema, painful cervical and occipital lymphadenopathies.	Doxycycline		Positive	tache noire byopsis	2	No	No	No	Full recovery	de Sousa R, Pereira BI, Nazareth C, Cabral S, Ventura C, Crespo P, Marques N, da Cunha S. Rickettsia slovaca infection in humans, Portugal. Emerg Infect Dis. 2013 Oct;19(10):1627-9. doi: 10.3201/eid1910.130376. PMID: 24050379; PMCID: PMC3810745.
France	Provence-Alpes-Côte d'Azur	Rickettsia	slovaka	SENLAT	Doxycycline, Josamycin, Azythromycin,	Fusidic acid, Pristinamycin, Amoxicillin	Negative	tache noire byopsis	2	No	No	No	Full recovery	Dubourg G, Socolovschi C, Del Giudice P, Fournier PE, Raoult D. Scalp tache noire and neck lymphadenopathy after tick bite: an emerging syndrome with multiple causes. Eur J Clin Microbiol Infect Dis. 2014 Aug;33(8):1449-56. doi: 10.1007/s10096-014-2090-2. Epub 2014 Mar 29. PMID: 24682865.
Turkey	Aegean region	Rickettsia	slovaka	Child. Fever, conjunctival and oropharyngeal hyperemia, tache noire on occipital region, lymphadenomegalies.	Doxycycline		Seroconversion	tache noire byopsis	1	No	No	No	Full recovery	Emiroglu M, Celebi B, Alkan G, Yilmaz Y. The first human case of Rickettsia slovaca from Turkey. Ticks Tick Borne Dis. 2021 Sep;12(5):101755. doi: 10.1016/j.ttbdis.2021.101755. Epub 2021 Jun 3. PMID: 34126404.
Germany	Importation (France)	Rickettsia	slovaka	SENLAT.	Cefuroxime + topical Fusidic acid	Switch cefuroxime with moxifloxacina	Seroconversion	tache noire byopsis	1	No	No	No	Full recovery	Tappe D, Booken N, Böer-Auer A, Rauch J, Schmiedel S, Reich K. Histology and Serum Cytokine Responses in an Imported Rickettsia slovaca Infection, Germany. Am J Trop Med Hyg. 2018 Jan;98(1):248-251. doi: 10.4269/ajtmh.17-0392. PMID: 29141745; PMCID: PMC5928713.
Belgium	Importation (Cambodia and Vietnam)	Orientia	tsutsugamushi	Returning from Indocina. Fever, rash, tache noire on right buttock	Ciprofloxacin, doxycycline added because of the presence of the tache noire		Negative	tache noire byopsis/Blood	1	No	No	No	Full recovery	Theunissen C, Cnops L, Van Esbroeck M, Huits R, Bottieau E. Acute-phase diagnosis of murine and scrub typhus in Belgian travelers by polymerase chain reaction: a case report. BMC Infect Dis. 2017 Apr 13;17(1):273. doi: 10.1186/s12879-017-2385-x. PMID: 28407761; PMCID: PMC5390359.
France	Importation (Zimbabwe and South africa)	Rickettsia	africae	Inguinal lymphadenopathy (14/36), only once cervical. 13/36 with multiple tache noire, never in the scalp.	Doxycycline (34/39) or Amoxicillin (2/36)		Not reported	tache noire byopsis/swab	36	No	No	No	Full recovery	Angelakis E, Richet H, Raoult D. Rickettsia sibirica mongolitimonae Infection, France, 2010-2014. Emerg Infect Dis. 2016 May;22(5):880-2. doi: 10.3201/eid2205.141989. PMID: 27088367; PMCID: PMC4861502.
Portugal	Lisbon region	Rickettsia	conorii subsp. Israelensis	Fever, tachycardia, jaundice, maculopapular confluent rash evolving in necrosis, tache noire was not found. Severe thrombocytopenia, severe acute anaemia, high ferritin, high triglycerides. Suspected sHLH. Neuropathic pain in lower limbs and defects in deep sensivity of left foot	Doxycycline	Blood trasfusion, vasoactive therapy	Negative	Blood	1	No	No	No	Discharged to rehabilitation center	Andrade MM, Gorgulho A, Magalhães RT, Valadas R, Pereira LM, Freire S, Cruz D. Haemophagocytic Lymphohistiocytosis as a Complication of Israeli Spotted Fever. Eur J Case Rep Intern Med. 2022 Jan 17;9(1):003073. doi: 10.12890/2022_003073. PMID: 35169573; PMCID: PMC8833297.
Portugal	Alentejo	Rickettsia	conorii subsp. Israelensis	Fever, headache, vomiting, myalgia. Rash, no tache noire. Leukopenia, thrombocytopenia, long pT and apTT. Signs of hepatic and renal involvement. Bilateral pleural effusion, pericardial effusion and ascites.	Doxycycline	Vasopressor, non-invasive ventilation, fluids	Positive	Blood	1	No	No	No	Full recovery	Bota S, de Sousa R, Santos M, Varandas L, Gouveia CF. Severe Israeli spotted fever with multiorgan failure in a child. Ticks Tick Borne Dis. 2016 Jul;7(5):663-664. doi: 10.1016/j.ttbdis.2016.02.013. Epub 2016 Feb 12. PMID: 26905298.
Israel	Central district	Rickettsia	conorii subsp. Israelensis	6 days of fever, weakness, and anorexia. At admission, she was coherent but in a state of septic shock; she was hypotensive and had a disseminated, fern-leaf pattern, purpural rash over her body, including the face. Laboratory findings included leukocytosis, severe thrombocytopenia, hyponatremia, AKI, increased levels of liver enzymes and creatine kinase (CK), and signs of DIC. Broad-spectrum ant…	Doxycycline	Broad-spectrum antibody	Seroconversion	Skin byopsis	1	No	No	No	Exitus	Cohen R, Babushkin F, Shapiro M, Uda M, Atiya-Nasagi Y, Klein D, Finn T. Two Cases of Israeli Spotted Fever with Purpura Fulminans, Sharon District, Israel. Emerg Infect Dis. 2018 May;24(5):835-840. doi: 10.3201/eid2405.171992. PMID: 29664383; PMCID: PMC5938761.
Israel	Central district	Rickettsia	conorii subsp. Israelensis	Hypotensive at admission, laboratory results show thrombocytopenia, hyponatremia, acute renal failure, increased levels of CK and liver enzymes and a CRP level of 350 mg/L. Empirical treatment with ceftriaxone was started. On the third day intravenous doxycycline was added to the treatment regimen. The next day a maculopapular rash developed, which included the palms and soles; the rash rapidly b…	Doxycycline	Ceftriaxone	Borderline	Blood and skin byopsis	1	No	No	No	Exitus	Cohen R, Babushkin F, Shapiro M, Uda M, Atiya-Nasagi Y, Klein D, Finn T. Two Cases of Israeli Spotted Fever with Purpura Fulminans, Sharon District, Israel. Emerg Infect Dis. 2018 May;24(5):835-840. doi: 10.3201/eid2405.171992. PMID: 29664383; PMCID: PMC5938761.
Israel	Central district	Rickettsia	conorii subsp. Israelensis	Fever, maculopapular rash. 1 of 2 had headache and myalgia	Doxycycline		Negative	Skin byopsis	2	No	No	No	Full recovery	Cohen R, Babushkin F, Shapiro M, Uda M, Atiya-Nasagi Y, Klein D, Finn T. Two Cases of Israeli Spotted Fever with Purpura Fulminans, Sharon District, Israel. Emerg Infect Dis. 2018 May;24(5):835-840. doi: 10.3201/eid2405.171992. PMID: 29664383; PMCID: PMC5938761.
Israel	All the land (1 imported from Cyprus)	Rickettsia	conorii subsp. Israelensis	Rash (100%: macular 12%, maculopapular 58%, macular and petechial 15%, purpura fulminans 9%. 82% involving palm and sole), fever (97%), tache noire (12%), lymphadenitis (6%), myalgia (39%), arthralgya (15%), cough (21%), diarrhea (21%), rigors (36%), headache (42%), meningoencephalitis (24%), ARDS (30%), DIC (30%, shock (39%). AKI (62.5%), elevation of liver enzyme (73%), high CPR (100%), thrmboc…	Not reported		16% positive	58% skin byopsis, 48% blood, 3% CSF	33	2 of 33	No	No	10 died, 23 recover	Cohen R, Finn T, Babushkin F, Paran Y, Ben Ami R, Atamna A, Reisfeld S, Weber G, Petersiel N, Zayyad H, Leshem E, Weinberger M, Maor Y, Makhoul N, Nesher L, Zaide G, Klein D, Beth-Din A, Atiya-Nasagi Y. Spotted Fever Group Rickettsioses in Israel, 2010-2019. Emerg Infect Dis. 2021 Aug;27(8):2117-2126. doi: 10.3201/eid2708.203661. PMID: 34286684; PMCID: PMC8314820.
Portugal	Not defined	Rickettsia	conorii subsp. Israelensis	Not defined for these patients, large cohort. Illness diagnosed mostly by serology	Not defined for these patients, large cohort. Illness diagnosed mostly by serology		Positive	Blood	2	No	No	No	Not reported	Crespo P, Seixas D, Marques N, Oliveira J, da Cunha S, Meliço-Silvestre A. Mediterranean spotted fever: case series of 24 years (1989-2012). Springerplus. 2015 Jun 17;4:272. doi: 10.1186/s40064-015-1042-3. PMID: 26090319; PMCID: PMC4469589.
Italy	Sicily	Rickettsia	conorii subsp. Israelensis	Pleural effusion, suspected sHLH	Doxycycline	Prednisone	Not reported	Blood/Pleural fluid	1	No	No	No	Full recovery	Guccione C, Colomba C, Rubino R, Bonura C, Anastasia A, Agrenzano S, Caputo V, Giammanco GM, Cascio A. A severe case of Israeli spotted fever with pleural effusion in Italy. Infection. 2022 Feb;50(1):269-272. doi: 10.1007/s15010-021-01693-8. Epub 2021 Sep 9. PMID: 34499325; PMCID: PMC8803768.
Italy	Sicily	Rickettsia	conorii subsp. Israelensis	Petechial rush, severe spesis and MOF	Doxycycline	Piperacillin-tazobactam + vancomicin	Not reported	Blood	1	No	No	No	Full recovery	Colomba C, Trizzino M, Giammanco A, Bonura C, Di Bona D, Tolomeo M, Cascio A. Israeli Spotted Fever in Sicily. Description of two cases and minireview. Int J Infect Dis. 2017 Aug;61:7-12. doi: 10.1016/j.ijid.2017.04.003. Epub 2017 Apr 10. PMID: 28408252.
Italy	Sicily	Rickettsia	conorii subsp. Israelensis	Dysarthria, Dysdiadochokinesis, mild neck stiffeness, Kernig sign positive	Doxycycline	Ceftriaxone + vancomicin	Negative	Blood	1	No	No	No	Full recovery	Colomba C, Trizzino M, Giammanco A, Bonura C, Di Bona D, Tolomeo M, Cascio A. Israeli Spotted Fever in Sicily. Description of two cases and minireview. Int J Infect Dis. 2017 Aug;61:7-12. doi: 10.1016/j.ijid.2017.04.003. Epub 2017 Apr 10. PMID: 28408252.
Serbia	South Bačka	Rickettsia	felis	Erythema migrans, itching, scar	Doxycycline	Anti-H1	Not reported	Blood	1	Yes	Yes	R. felis	Full recovery	Banović P, Díaz-Sánchez AA, Galon C, Simin V, Mijatović D, Obregón D, Moutailler S, Cabezas-Cruz A. Humans infested with Ixodes ricinus are exposed to a diverse array of tick-borne pathogens in Serbia. Ticks Tick Borne Dis. 2021 Mar;12(2):101609. doi: 10.1016/j.ttbdis.2020.101609. Epub 2020 Nov 23. PMID: 33260091.
Sweden	Svealand	Rickettsia	felis	Bell's palsy	Not reported	Prednisone or local treatment	Positive for R. helvetica	CSF	3	No	No	No	Not reported	Nilsson K, Wallménius K, Hartwig S, Norlander T, Påhlson C. Bell's palsy and sudden deafness associated with Rickettsia spp. infection in Sweden. A retrospective and prospective serological survey including PCR findings. Eur J Neurol. 2014 Feb;21(2):206-14. doi: 10.1111/ene.12218. Epub 2013 Jun 21. PMID: 23790098; PMCID: PMC4232316.
Russia	Siberian Federal District	Rickettsia	heilongjiangjensis	Large cohort, clinical information not unique for these patients	Not reported		Not reported	Skin byopsis	1	L.C.	L.C.	L.C.	Not reported	Dedkov VG, Simonova EG, Beshlebova OV, Safonova MV, Stukolova OA, Verigina EV, Savinov GV, Karaseva IP, Blinova EA, Granitov VM, Arsenjeva IV, Shipulin GA. The burden of tick-borne diseases in the Altai region of Russia. Ticks Tick Borne Dis. 2017 Aug;8(5):787-794. doi: 10.1016/j.ttbdis.2017.06.004. Epub 2017 Jun 19. PMID: 28648773.
Russia	Siberian Federal District	Rickettsia	heilongjiangjensis	Not defined for these patients, large cohort. Illness diagnosed mostly by serology	Not reported		L.C.	Blood	1	No	No	No	Not reported	Granitov V, Shpynov S, Beshlebova O, Arsenjeva I, Dedkov V, Safonova M, Stukolova O, Pantjukhina A, Tarasevich I. New evidence on tick-borne rickettsioses in the Altai region of Russia using primary lesions, serum and blood clots of molecular and serological study. Microbes Infect. 2015 Nov-Dec;17(11-12):862-5. doi: 10.1016/j.micinf.2015.08.011. Epub 2015 Sep 3. PMID: 26344602.
Italy	Sicily	Rickettsia	massiliae	SENLAT	Doxycycline		Not reported	Skin byopsis	1	Yes	Yes	R. massiliae	Full recovery	Cascio A, Torina A, Valenzise M, Blanda V, Camarda N, Bombaci S, Iaria C, De Luca F, Wasniewska M. Scalp tache noire and neck lymphadenopathy caused by Rickettsia massiliae. Emerg Infect Dis. 2013 May;19(5):836-7. doi: 10.3201/eid1905.121169. PMID: 23697545; PMCID: PMC3647502.
Italy	Emilia	Rickettsia	massiliae	Bite on eyelide-PCR positive on lesione and swab	Doxycycline	Amoxicillin-clavulanate + ofloxacin	Negative	Skin swab	1	No	No	No	Full recovery	Eldin C, Virgili G, Attard L, Edouard S, Viale P, Raoult D, Parola P. Rickettsia massiliae infection after a tick bite on the eyelid. Travel Med Infect Dis. 2018 Nov-Dec;26:66-68. doi: 10.1016/j.tmaid.2018.08.002. Epub 2018 Aug 13. PMID: 30114479.
Sweden	Götaland	Neoehrlichia	mikurensis	Suspected Lyme neuroborreliosis, CSF found positive with PCR after recovery (retrospective study)	Not reported		Not reported	CSF	1	No	No	No	Full recovery	Gyllemark P, Wilhelmsson P, Elm C, Hoornstra D, Hovius JW, Johansson M, Tjernberg I, Lindgren PE, Henningsson AJ, Sjöwall J. Are other tick-borne infections overlooked in patients investigated for Lyme neuroborreliosis? A large retrospective study from South-eastern Sweden. Ticks Tick Borne Dis. 2021 Sep;12(5):101759. doi: 10.1016/j.ttbdis.2021.101759. Epub 2021 Jun 4. PMID: 34161869.
Netherlands	Not defined	Neoehrlichia	mikurensis	Retrospective study	Not reported		Not reported	Blood	7	Yes	Yes	No	Not reported	Jahfari S, Hofhuis A, Fonville M, van der Giessen J, van Pelt W, Sprong H. Molecular Detection of Tick-Borne Pathogens in Humans with Tick Bites and Erythema Migrans, in the Netherlands. PLoS Negl Trop Dis. 2016 Oct 5;10(10):e0005042. doi: 10.1371/journal.pntd.0005042. PMID: 27706159; PMCID: PMC5051699.
Austria	Lower Austria/Tyrol	Neoehrlichia	mikurensis	No symptoms	No therapy		Not reported	Blood	3	Yes	Yes	Not reported	Full recovery	Markowicz M, Schötta AM, Höss D, Kundi M, Schray C, Stockinger H, Stanek G. Infections with Tickborne Pathogens after Tick Bite, Austria, 2015-2018. Emerg Infect Dis. 2021 Apr;27(4):1048–56. doi: 10.3201/eid2704.203366. PMID: 33755546; PMCID: PMC8007293.
Norway	Sørlandet	Neoehrlichia	mikurensis	Patients treated with monoclonal antibody for autoimmune disease	Doxycycline		Not reported	Blood	11	L.C.	L.C.	L.C.	Full recovery	Quarsten H, Salte T, Lorentzen ÅR, Hansen IJW, Hamre R, Forselv KJN, Øines Ø, Wennerås C, Noraas S. Tick-borne Pathogens Detected in the Blood of Immunosuppressed Norwegian Patients Living in a Tick-endemic Area. Clin Infect Dis. 2021 Oct 5;73(7):e2364-e2371. doi: 10.1093/cid/ciaa971. PMID: 32662513.
Norway	Sørlandet	Neoehrlichia	mikurensis	Patients treated with monoclonal antibody for autoimmune disease	None		Not reported	Blood	1	L.C.	L.C.	L.C.	Full recovery	Quarsten H, Salte T, Lorentzen ÅR, Hansen IJW, Hamre R, Forselv KJN, Øines Ø, Wennerås C, Noraas S. Tick-borne Pathogens Detected in the Blood of Immunosuppressed Norwegian Patients Living in a Tick-endemic Area. Clin Infect Dis. 2021 Oct 5;73(7):e2364-e2371. doi: 10.1093/cid/ciaa971. PMID: 32662513.
Romania	Constata	Rickettsia	monacensis	Radiculopathy and fever. No rash, no tache noire	Not reported		Positive (R. conorii)	CSF	1	No	No	No	Not reported	Koetsveld J, Tijsse-Klasen E, Herremans T, Hovius JW, Sprong H. Serological and molecular evidence for spotted fever group Rickettsia and Borrelia burgdorferi sensu lato co-infections in The Netherlands. Ticks Tick Borne Dis. 2016 Mar;7(2):371-7. doi: 10.1016/j.ttbdis.2015.12.010. Epub 2015 Dec 17. PMID: 26739030.
France	Provence-Alpes-Côte d'Azur	Rickettsia	conorii	Rarely cervical lymphadenopathy, never tache noire on the neck. All with fever, all less one with rash. (Imporation from Algeria, Marocco, Portugal, South Africa and also local cases)	Doxycycline (21/21) or Pristinamycina (1/21)		Not reported	tache noire byopsis/swab	21	No	No	No	Full recovery	Angelakis E, Richet H, Raoult D. Rickettsia sibirica mongolitimonae Infection, France, 2010-2014. Emerg Infect Dis. 2016 May;22(5):880-2. doi: 10.3201/eid2205.141989. PMID: 27088367; PMCID: PMC4861502.
Croatia	Slavonia	Rickettsia	monacensis	Co-infection with B. burgdoferi.Clinical signs of Lyme borreliosis	Azithromycin		Negative	Skin byopsis	1	No	No	No	Full recovery	Tijsse-Klasen E, Sprong H, Pandak N. Co-infection of Borrelia burgdorferi sensu lato and Rickettsia species in ticks and in an erythema migrans patient. Parasit Vectors. 2013 Dec 10;6:347. doi: 10.1186/1756-3305-6-347. PMID: 24326096; PMCID: PMC3878868.
Israel	Inland	Rickettsia	new variant	Fever (100%), rash (100%: 67% maculopapular, 33% macular and petechial). 67% involving palm and sole), tache noire (33%), ARDS (67%), shock (33%), AKI (33%), high CPR (100%), lymphocytopenia (100%), thrombocytopenia (100%)	Not reported		Negative	Skin byopsis, blood (33%)	3	No	No	No	Full recovery	Cohen R, Finn T, Babushkin F, Paran Y, Ben Ami R, Atamna A, Reisfeld S, Weber G, Petersiel N, Zayyad H, Leshem E, Weinberger M, Maor Y, Makhoul N, Nesher L, Zaide G, Klein D, Beth-Din A, Atiya-Nasagi Y. Spotted Fever Group Rickettsioses in Israel, 2010-2019. Emerg Infect Dis. 2021 Aug;27(8):2117-2126. doi: 10.3201/eid2708.203661. PMID: 34286684; PMCID: PMC8314820.
Israel	Central district	Rickettsia	new variant	First isolation of this strain	Not reported		Not reported	Blood	3	No	No	No	Not reported	Klein D, Beth-Din A, Cohen R, Lazar S, Glinert I, Zayyad H, Atiya-Nasagi Y. New Spotted Fever Group Rickettsia Isolate, Identified by Sequence Analysis of Conserved Genomic Regions. Pathogens. 2019 Dec 20;9(1):11. doi: 10.3390/pathogens9010011. PMID: 31861899; PMCID: PMC7168670.
Spain	Imported (South Asia)	Anaplasma	phagocytophilum	Fever. One patient confirmed in a cohort without molecularly confirmed diagnosis; other clinical information wasn't available	Not reported		Positive	Blood	1	No	No	No	Full recovery	Camprubí-Ferrer D, Portillo A, Santibáñez S, Almuedo-Riera A, Rodriguez-Valero N, Subirà C, Martinez MJ, Navero-Castillejos J, Fernandez-Pardos M, Genton B, Cobuccio L, Van Den Broucke S, Bottieau E, Muñoz J, Oteo JA. Incidence of human granulocytic anaplasmosis in returning travellers with fever. J Travel Med. 2021 Jun 1;28(4):taab056. doi: 10.1093/jtm/taab056. PMID: 33839778.
Belgium	Not reprted	Anaplasma	phagocytophilum	No symptoms	1 week ceftriaxone and then 1 week minocycline (1 patient, 3 not reported)		Positive	Blood	3	No	No	No	Full recovery	Hing M, Van Den Bossche D, Lernout T, Cochez C, Pirnay JP, Heuninckx W. Prevalence of Anaplasma phagocytophilum in humans in Belgium for the period 2013-2016. Acta Clin Belg. 2019 Aug;74(4):280-285. doi: 10.1080/17843286.2018.1491928. Epub 2018 Jul 20. PMID: 30029581.
Netherlands	Not defined	Anaplasma	phagocytophilum	Retrospective study	Not reported		Not reported	Blood	5	Yes	Yes	No (Different pathogen detected)	Not reported	Jahfari S, Hofhuis A, Fonville M, van der Giessen J, van Pelt W, Sprong H. Molecular Detection of Tick-Borne Pathogens in Humans with Tick Bites and Erythema Migrans, in the Netherlands. PLoS Negl Trop Dis. 2016 Oct 5;10(10):e0005042. doi: 10.1371/journal.pntd.0005042. PMID: 27706159; PMCID: PMC5051699.
Russia	Siberian Federal District	Rickettsia	raoultii	Erithema around tick's bite.	Not reported		L.C.	Blood	1	No	No	No	Not reported	Igolkina Y, Krasnova E, Rar V, Savelieva M, Epikhina T, Tikunov A, Khokhlova N, Provorova V, Tikunova N. Detection of causative agents of tick-borne rickettsioses in Western Siberia, Russia: identification of Rickettsia raoultii and Rickettsia sibirica DNA in clinical samples. Clin Microbiol Infect. 2018 Feb;24(2):199.e9-199.e12. doi: 10.1016/j.cmi.2017.06.003. Epub 2017 Jun 9. PMID: 28606645.
Russia	Siberian Federal District	Rickettsia	raoultii	Headache	Not reported		L.C.	Blood	1	No	No	No	Not reported	Igolkina Y, Krasnova E, Rar V, Savelieva M, Epikhina T, Tikunov A, Khokhlova N, Provorova V, Tikunova N. Detection of causative agents of tick-borne rickettsioses in Western Siberia, Russia: identification of Rickettsia raoultii and Rickettsia sibirica DNA in clinical samples. Clin Microbiol Infect. 2018 Feb;24(2):199.e9-199.e12. doi: 10.1016/j.cmi.2017.06.003. Epub 2017 Jun 9. PMID: 28606645.
Russia	Siberian Federal District	Rickettsia	raoultii	Headache, meningeal syndrome	Not reported		L.C.	CSF	1	No	No	No	Not reported	Igolkina Y, Krasnova E, Rar V, Savelieva M, Epikhina T, Tikunov A, Khokhlova N, Provorova V, Tikunova N. Detection of causative agents of tick-borne rickettsioses in Western Siberia, Russia: identification of Rickettsia raoultii and Rickettsia sibirica DNA in clinical samples. Clin Microbiol Infect. 2018 Feb;24(2):199.e9-199.e12. doi: 10.1016/j.cmi.2017.06.003. Epub 2017 Jun 9. PMID: 28606645.
Russia	Siberian Federal District	Rickettsia	raoultii	Fever (38.3°), rash (3/15), tache noire (3/15), lymphadenopathy (3/15), headache (14/15), myalgia (6/15), arthralgia (0/15), neurological symptoms (11/15)	Not reported		Not reported	Blood/skin byopsis/CSF	14	No	No	No	Full recovery	Igolkina Y, Rar V, Krasnova E, Filimonova E, Tikunov A, Epikhina T, Tikunova N. Occurrence and clinical manifestations of tick-borne rickettsioses in Western Siberia: First Russian cases of Rickettsia aeschlimannii and Rickettsia slovaca infections. Ticks Tick Borne Dis. 2022 Feb 16;13(3):101927. doi: 10.1016/j.ttbdis.2022.101927. Epub ahead of print. PMID: 35220061.
Russia	Siberian Federal District	Rickettsia	sibirica	Large cohort, clinical information not unique for these patients	Not reported		Not reported	Skin byopsis	34	L.C.	L.C.	L.C.	Not reported	Dedkov VG, Simonova EG, Beshlebova OV, Safonova MV, Stukolova OA, Verigina EV, Savinov GV, Karaseva IP, Blinova EA, Granitov VM, Arsenjeva IV, Shipulin GA. The burden of tick-borne diseases in the Altai region of Russia. Ticks Tick Borne Dis. 2017 Aug;8(5):787-794. doi: 10.1016/j.ttbdis.2017.06.004. Epub 2017 Jun 19. PMID: 28648773.
Russia	Siberian Federal District	Rickettsia	sibirica	Malaise (100.0%), maculopapular rash (100%), headache (96.7%), chills (93.3%), sweating (63.3%), sleep disturbances (63.3%), arthralgias (63.3%), myalgias (60.0%), lymphadenopathy (53,3%) and nausea (33.3%). Elevated levels of serum transaminases (73.9%), hyperbilirubinemia (13.0%). Proteinuria (76.7%), leucocyturia (53.3%).	Not reported		Positive	Blood/Skin byopsis	30	No	No	No	Not reported	Granitov V, Shpynov S, Beshlebova O, Arsenjeva I, Dedkov V, Safonova M, Stukolova O, Pantjukhina A, Tarasevich I. New evidence on tick-borne rickettsioses in the Altai region of Russia using primary lesions, serum and blood clots of molecular and serological study. Microbes Infect. 2015 Nov-Dec;17(11-12):862-5. doi: 10.1016/j.micinf.2015.08.011. Epub 2015 Sep 3. PMID: 26344602.
Russia	Siberian Federal District	Rickettsia	sibirica	Fever, rash, tache noire, headache, myalgia, arthralgia. Slightly elevation of liver enzyme.	Not reported		L.C.	Blood	1	No	No	No	Not reported	Igolkina Y, Krasnova E, Rar V, Savelieva M, Epikhina T, Tikunov A, Khokhlova N, Provorova V, Tikunova N. Detection of causative agents of tick-borne rickettsioses in Western Siberia, Russia: identification of Rickettsia raoultii and Rickettsia sibirica DNA in clinical samples. Clin Microbiol Infect. 2018 Feb;24(2):199.e9-199.e12. doi: 10.1016/j.cmi.2017.06.003. Epub 2017 Jun 9. PMID: 28606645.
Russia	Siberian Federal District	Rickettsia	sibirica	Fever, rash, tache noire, headache, myalgia, arthralgia. Anaemia.	Not reported		L.C.	Blood	1	No	No	No	Not reported	Igolkina Y, Krasnova E, Rar V, Savelieva M, Epikhina T, Tikunov A, Khokhlova N, Provorova V, Tikunova N. Detection of causative agents of tick-borne rickettsioses in Western Siberia, Russia: identification of Rickettsia raoultii and Rickettsia sibirica DNA in clinical samples. Clin Microbiol Infect. 2018 Feb;24(2):199.e9-199.e12. doi: 10.1016/j.cmi.2017.06.003. Epub 2017 Jun 9. PMID: 28606645.
Russia	Siberian Federal District	Rickettsia	sibirica	Fever, rash, headache, myalgia, arthralgia.	Not reported		L.C.	Blood	1	No	No	No	Not reported	Igolkina Y, Krasnova E, Rar V, Savelieva M, Epikhina T, Tikunov A, Khokhlova N, Provorova V, Tikunova N. Detection of causative agents of tick-borne rickettsioses in Western Siberia, Russia: identification of Rickettsia raoultii and Rickettsia sibirica DNA in clinical samples. Clin Microbiol Infect. 2018 Feb;24(2):199.e9-199.e12. doi: 10.1016/j.cmi.2017.06.003. Epub 2017 Jun 9. PMID: 28606645.
Russia	Siberian Federal District	Rickettsia	sibirica	Fever, rash, tache noire, headache, myalgia and lymphadenopathy. Slight elevation of liver enzyme and anaemia	Not reported		L.C.	Blood	1	No	No	No	Not reported	Igolkina Y, Krasnova E, Rar V, Savelieva M, Epikhina T, Tikunov A, Khokhlova N, Provorova V, Tikunova N. Detection of causative agents of tick-borne rickettsioses in Western Siberia, Russia: identification of Rickettsia raoultii and Rickettsia sibirica DNA in clinical samples. Clin Microbiol Infect. 2018 Feb;24(2):199.e9-199.e12. doi: 10.1016/j.cmi.2017.06.003. Epub 2017 Jun 9. PMID: 28606645.
Russia	Siberian Federal District	Rickettsia	sibirica	Fever, rash, tache noire, headache, myalgia, arthralgia. Thrombocytopenia.	Not reported		L.C.	Blood	1	No	No	No	Not reported	Igolkina Y, Krasnova E, Rar V, Savelieva M, Epikhina T, Tikunov A, Khokhlova N, Provorova V, Tikunova N. Detection of causative agents of tick-borne rickettsioses in Western Siberia, Russia: identification of Rickettsia raoultii and Rickettsia sibirica DNA in clinical samples. Clin Microbiol Infect. 2018 Feb;24(2):199.e9-199.e12. doi: 10.1016/j.cmi.2017.06.003. Epub 2017 Jun 9. PMID: 28606645.
Russia	Siberian Federal District	Rickettsia	sibirica	Fever, rash, tache noire, headache, myalgia, arthralgia. Leucopenia and severe elevation of liver enzyme	Not reported		L.C.	Blood	1	No	No	No	Not reported	Igolkina Y, Krasnova E, Rar V, Savelieva M, Epikhina T, Tikunov A, Khokhlova N, Provorova V, Tikunova N. Detection of causative agents of tick-borne rickettsioses in Western Siberia, Russia: identification of Rickettsia raoultii and Rickettsia sibirica DNA in clinical samples. Clin Microbiol Infect. 2018 Feb;24(2):199.e9-199.e12. doi: 10.1016/j.cmi.2017.06.003. Epub 2017 Jun 9. PMID: 28606645.
Russia	Siberian Federal District	Rickettsia	sibirica	Headache, myalgia.	Not reported		L.C.	Blood	1	No	No	No	Not reported	Igolkina Y, Krasnova E, Rar V, Savelieva M, Epikhina T, Tikunov A, Khokhlova N, Provorova V, Tikunova N. Detection of causative agents of tick-borne rickettsioses in Western Siberia, Russia: identification of Rickettsia raoultii and Rickettsia sibirica DNA in clinical samples. Clin Microbiol Infect. 2018 Feb;24(2):199.e9-199.e12. doi: 10.1016/j.cmi.2017.06.003. Epub 2017 Jun 9. PMID: 28606645.
Russia	Siberian Federal District	Rickettsia	sibirica	Fever (39.3°), rash (22/28), tache noire (19/28), lymphadenopathy (2/28), headache (23/28), myalgia (6/28), arthralgia (3/28), neurological symptoms (8/28)	Not reported		Not reported	Blood/skin byopsis/CSF	28	No	No	No	Full recovery	Igolkina Y, Rar V, Krasnova E, Filimonova E, Tikunov A, Epikhina T, Tikunova N. Occurrence and clinical manifestations of tick-borne rickettsioses in Western Siberia: First Russian cases of Rickettsia aeschlimannii and Rickettsia slovaca infections. Ticks Tick Borne Dis. 2022 Feb 16;13(3):101927. doi: 10.1016/j.ttbdis.2022.101927. Epub ahead of print. PMID: 35220061.
Russia	Siberian Federal District	Rickettsia	sibirica+tarasevichiae	4 yo children bitten on left ear, tick removed by her parents. Fever (39,5°), enlarged lymphnodes, headache, maculopapular rash, tache noire. Leucopenia and lymphopenia. Worsening of condiotions on sixth day of disease with weakness and lethargy followed by tonic-clonic convulsion, bradycardia and sign of toxic shock. The patiet died a few hour later. The autopsy show productive vasculitis of the…	Cefutaxime replaced on sixth day with tetracycline and benzylpenicillin		Not reported	Blood/Brain byopsis (autopsy)	1	Yes	No	No	Exitus	Rudakov N, Samoylenko I, Shtrek S, Igolkina Y, Rar V, Zhirakovskaia E, Tkachev S, Kostrykina T, Blokhina I, Lentz P, Tikunova N. A fatal case of tick-borne rickettsiosis caused by mixed Rickettsia sibirica subsp. sibirica and "Candidatus Rickettsia tarasevichiae" infection in Russia. Ticks Tick Borne Dis. 2019 Oct;10(6):101278. doi: 10.1016/j.ttbdis.2019.101278. Epub 2019 Aug 24. PMID: 31477530.
France	Provence-Alpes-Côte d'Azur	Rickettsia	sibirica-mongolotimonae	Diffuse lymphadenopathy, never bite on the scalp, rash, fever, tache noire (3 multiple) 1/20 with anamnesis of travel in Spain. LAR	Doxycycline (19/20) or Pristinamycin (1/20)		2 out of 13	tache noire byopsis/swab	20	No	No	No	Full recovery	Angelakis E, Richet H, Raoult D. Rickettsia sibirica mongolitimonae Infection, France, 2010-2014. Emerg Infect Dis. 2016 May;22(5):880-2. doi: 10.3201/eid2205.141989. PMID: 27088367; PMCID: PMC4861502.
France	Provence-Alpes-Côte d'Azur	Rickettsia	slovaka	Always cervical lymphadenopathy, always tache noire on the scalp. Rash, fever in 5 and 3 out of 14, lymphadenopathy and tache noire always present. TIBOLA	Doxycycline (12/14) or Azithromycin (2/14)		Not reported	tache noire byopsis/swab	14	No	No	No	Full recovery	Angelakis E, Richet H, Raoult D. Rickettsia sibirica mongolitimonae Infection, France, 2010-2014. Emerg Infect Dis. 2016 May;22(5):880-2. doi: 10.3201/eid2205.141989. PMID: 27088367; PMCID: PMC4861502.
Spain	Catalonia	Rickettsia	sibirica-mongolotimonae + conorii	TIBOLA. Retroauricular and laterocervical adnopathy, scalp tache noire, rash on upper extremities. Coinfection.	Doxycycline		Positive for R. conorii	tache noire swab/byopsis	1	No	No	No	Full recovery	Nogueras MM, Roson B, Lario S, Sanfeliu I, Pons I, Anton E, Casanovas A, Segura F. Coinfection with "Rickettsia sibirica subsp. mongolotimonae" and Rickettsia conorii in a Human Patient: a Challenge for Molecular Diagnosis Tools. J Clin Microbiol. 2015 Sep;53(9):3057-62. doi: 10.1128/JCM.00457-15. Epub 2015 Jul 1. PMID: 26135877; PMCID: PMC4540899.
France	Provence-Alpes-Côte d'Azur	Rickettsia	sibirica-mongolotimonae	LAR. Clustered cases, ticks analyzed in the house and garden. Found positive for R. sibirica mongolotimonae on a cat and positive for R. massiliae on a dog	Doxycycline		Positive	Skin swab	2	No	Yes	R. sibirica mongolotimonae and R. massiliae	Full recovery	Edouard S, Parola P, Socolovschi C, Davoust B, La Scola B, Raoult D. Clustered cases of Rickettsia sibirica mongolitimonae infection, France. Emerg Infect Dis. 2013 Feb;19(2):337-8. doi: 10.3201/eid1902.120863. PMID: 23460995; PMCID: PMC3559049.
Austria	Imported (Tanzania)	Rickettsia	africae	Fever, headache, generalized myalgia, tache noire and pain in the right lower limb	Doxycycline		Negative	tache noire swab	1	No	No	No	Full recovery	Harrison N, Burgmann H, Forstner C, Ramharter M, Széll M, Schötta AM, Stanek G, Markowicz M. Molecular diagnosis of African tick bite fever using tache noire swabs in a traveller returning from Tanzania. Wien Klin Wochenschr. 2016 Aug;128(15-16):602-5. doi: 10.1007/s00508-016-1047-0. Epub 2016 Aug 3. PMID: 27488618; PMCID: PMC5010599.
Cyprus	Cyprus	Rickettsia	sibirica-mongolotimonae	Large cohort, clinical information not unique for this patient	Doxycycline		L.C.	L.C.	L.C.	L.C.	L.C.	L.C.	Large cohort	Germanakis A, Chochlakis D, Angelakis E, Tselentis Y, Psaroulaki A. Skin lesions and inoculation tache noires at the tick bite site in spotted fever group rickettsioses: experience from a patient series in eastern crete, Greece. Dermatology. 2014;228(4):332-7. doi: 10.1159/000360525. Epub 2014 Apr 30. PMID: 24800649.
Sweden	Imported (South Africa)	Rickettsia	africae	Malaise, fever, headache, tache noire on thorax. Slightly decrease in WBC and PLT and slightly elevated CRP.	Doxycycline		Positive for R.helvetica and R. africae	tache noire swab	1	No	No	No	Full recovery	Nilsson K, Wallménius K, Rundlöf-Nygren P, Strömdahl S, Påhlson C. African tick bite fever in returning Swedish travellers. Report of two cases and aspects of diagnostics. Infect Ecol Epidemiol. 2017 Aug 2;7(1):1343081. doi: 10.1080/20008686.2017.1343081. PMID: 28815000; PMCID: PMC5549825.
Poland	Imported (South Africa)	Rickettsia	africae	Tache noire on right nipple appeared after admission. Rash, fever and tache noir.	Doxycycline		Negative	tache noire swab	1	No	No	No	Full recovery	Tomasiewicz K, Krzowska-Firych J, Bielec D, Socolovschi C, Raoult D. First case of imported African tick-bite fever in Poland - Case report. Ann Agric Environ Med. 2015;22(3):412-3. doi: 10.5604/12321966.1167703. PMID: 26403104.
France	Provence-Alpes-Côte d'Azur	Rickettsia	sibirica-mongolotimonae	LAR, tache noire, rash, encephalitis, monolateral Babinski sign positve, strenght deficit	Doxycycline		Weakly positive	tache noire swab	1	No	No	No	Permanent deficit	Loarte MDC, Melenotte C, Cassir N, Cammilleri S, Dory-Lautrec P, Raoult D, Parola P. Rickettsia mongolitimonae Encephalitis, Southern France, 2018. Emerg Infect Dis. 2020 Feb;26(2):362-364. doi: 10.3201/eid2602.181667. PMID: 31961319; PMCID: PMC6986838.
France	Provence-Alpes-Côte d'Azur	Rickettsia	sibirica-mongolotimonae	LAR, two tache noire, itching rash, fatigue, headache, arthromyalgia	Doxycycline		Not reported	tache noire swab	1	No	No	No	Full recovery	Rajoelison P, Mediannikov O, Javelle E, Raoult D, Parola P, Aoun O. Rickettsia sibirica mongolitimonae human infection: A diagnostic challenge. Travel Med Infect Dis. 2018 Nov-Dec;26:72-73. doi: 10.1016/j.tmaid.2018.07.002. Epub 2018 Jul 14. PMID: 30012470.
Spain	Castilla	Rickettsia	sibirica-mongolotimonae	Fever (38.6°), tache noire on the scrotum sorrounded by erythema, ipsilateral inguinal adenopathy	Doxycycline		Negative	tache noire swab	1	No	No	No	Full recovery	Salazar Alarcón E, Guillén-Martín S, Callejas-Caballero I, Valero-Arenas A. Clinical case report: Not all rickettsiosis are mediterranean spotted fever. Enferm Infecc Microbiol Clin (Engl Ed). 2022 Jan;40(1):44-45. doi: 10.1016/j.eimce.2021.10.004. Epub 2021 Oct 31. PMID: 34732342.
Spain	Castilla	Rickettsia	sibirica-mongolotimonae	LAR, papulovescicular rash involving palm and sole, leucopenia, tache noire. Rise in hepatic values	Doxycycline		1/2 (seroconversion)	Vescicle's byopsis	2	No	No	No	Full recovery	Pulido-Pérez A, Gómez-Recuero L, Lozano-Masdemont B, Suárez-Fernández R. Infección por Rickettsia sibirica mongolitimonae en dos adultos inmunocompetentes [Rickettsia sibirica mongolitimonae infection in two immunocompetent adults]. Enferm Infecc Microbiol Clin. 2015 Nov;33(9):635-6. Spanish. doi: 10.1016/j.eimc.2015.03.006. Epub 2015 May 13. PMID: 25979600.
France	Provence-Alpes-Côte d'Azur	Rickettsia	slovaka	SENLAT, peri-orbital cellulitis	Doxycycline		Negative	tache noire swab	1	No	No	No	Full recovery	Hocquart M, Drouet H, Levet P, Raoult D, Parola P, Eldin C. Cellulitis of the face associated with SENLAT caused by Rickettsia slovaca detected by qPCR on scalp tache noire swab sample: An unusual case report and review of literature. Ticks Tick Borne Dis. 2019 Aug;10(5):1142-1145. doi: 10.1016/j.ttbdis.2019.06.010. Epub 2019 Jun 12. PMID: 31213411.
Italy	Imported (Laos)	Orientia	tsutsugamushi	Fever, dry cough, maculopapular rash, headache and arthralgias. Mild CBC abnormalities	Doxycycline		Negative	tache noire swab	1	No	No	No	Full recovery	Costa C, Ferrari A, Binazzi R, Beltrame A, Tacconi D, Moro L, Edouard S, Parola P, Buonfrate D, Gobbi F. Imported scrub typhus in Europe: Report of three cases and a literature review. Travel Med Infect Dis. 2021 Jul-Aug;42:102062. doi: 10.1016/j.tmaid.2021.102062. Epub 2021 Apr 17. PMID: 33862243.
Spain	Aragona	Rickettsia	sibirica-mongolotimonae	LAR, tache noire on left buttock, lymphangitis, fever. Myopericarditis, hsT=575,3 ng/L, ST segment elevation.	Doxycycline	Ibuprofen	Positive (convalescent)	Blood	1	No	No	No	Full recovery	Revilla-Martí P, Cecilio-Irazola Á, Gayán-Ordás J, Sanjoaquín-Conde I, Linares-Vicente JA, Oteo JA. Acute Myopericarditis Associated with Tickborne Rickettsia sibirica mongolitimonae. Emerg Infect Dis. 2017 Dec;23(12):2091-2093. doi: 10.3201/eid2312.170293. PMID: 29148392; PMCID: PMC5708254.
Russia	Central Federal District	Rickettsia	slovaka	Low grade fever, vesciculupapular rash around tache noire and on trunk, tache noire on shin started similar to an ulcer, lymphadenopathy (initially regional, than generalized), arthromyalgia. Treated with different antibiotics for 10 days with spreading of rash and worsening of clinical conditions before that diagnosis was achieved	Doxycycline	Amoxicillin, ceftriaxone, matronidazole	Negative	tache noire swab/blood	1	No	No	No	Full recovery	Sayfullin RF, Perekopskaya NE, Karan LS, Zvereva NN, Sayfullin MA. Autochthonous Case of Rickettsia slovaca Infection in Russia. Emerg Infect Dis. 2021 Oct;27(10):2736-2738. doi: 10.3201/eid2710.204621. PMID: 34546169; PMCID: PMC8462319.
France	Importation (South Africa)	Rickettsia	africae	Study on 100 samples from international traveller. Various symptoms in the cohort among: Lymphadenopathy, tache noire, rash, neurological, ocular, respiratory, cytopenia, hepatitis, acute renal injury.	Doxycycline	Various	Not reported	tache noire swab/byopsis	18	No	No	No	Full recovery	Morand A, Angelakis E, Ben Chaabane M, Parola P, Raoult D, Gautret P. Seek and Find! PCR analyses of skin infections in West-European travelers returning from abroad with an tache noire. Travel Med Infect Dis. 2018 Nov-Dec;26:32-36. doi: 10.1016/j.tmaid.2018.02.009. Epub 2018 Mar 2. PMID: 29501703.
France	Importation (Zimbabwe)	Rickettsia	africae	Study on 100 samples from international traveller. Various symptoms in the cohort among: Lymphadenopathy, tache noire, rash, neurological, ocular, respiratory, cytopenia, hepatitis, acute renal injury.	Doxycycline	Various	Not reported	tache noire swab/byopsis	1	No	No	No	Exitus	Morand A, Angelakis E, Ben Chaabane M, Parola P, Raoult D, Gautret P. Seek and Find! PCR analyses of skin infections in West-European travelers returning from abroad with an tache noire. Travel Med Infect Dis. 2018 Nov-Dec;26:32-36. doi: 10.1016/j.tmaid.2018.02.009. Epub 2018 Mar 2. PMID: 29501703.
France	Importation (Algeria)	Rickettsia	conorii	Study on 100 samples from international traveller. Various symptoms in the cohort among: Lymphadenopathy, tache noire, rash, neurological, ocular, respiratory, cytopenia, hepatitis, acute renal injury.	Doxycycline	Various	Not reported	tache noire swab/byopsis	1	No	No	No	Full recovery	Morand A, Angelakis E, Ben Chaabane M, Parola P, Raoult D, Gautret P. Seek and Find! PCR analyses of skin infections in West-European travelers returning from abroad with an tache noire. Travel Med Infect Dis. 2018 Nov-Dec;26:32-36. doi: 10.1016/j.tmaid.2018.02.009. Epub 2018 Mar 2. PMID: 29501703.
France	Provence-Alpes-Côte d'Azur	Rickettsia	slovaka	SENLAT	Doxycycline, Josamycin, Azythromycin,	Fusidic acid, Pristinamycin, Amoxicillin	Negative	Skin byopsis	3	Yes (1/3)	Yes	R. slovaka (1/3)	Full recovery	Dubourg G, Socolovschi C, Del Giudice P, Fournier PE, Raoult D. Scalp tache noire and neck lymphadenopathy after tick bite: an emerging syndrome with multiple causes. Eur J Clin Microbiol Infect Dis. 2014 Aug;33(8):1449-56. doi: 10.1007/s10096-014-2090-2. Epub 2014 Mar 29. PMID: 24682865.
France	Importation (Marocco)	Rickettsia	conorii	Study on 100 samples from international traveller. Various symptoms in the cohort among: Lymphadenopathy, tache noire, rash, neurological, ocular, respiratory, cytopenia, hepatitis, acute renal injury.	Doxycycline	Various	Not reported	tache noire swab/byopsis	3	No	No	No	Full recovery	Morand A, Angelakis E, Ben Chaabane M, Parola P, Raoult D, Gautret P. Seek and Find! PCR analyses of skin infections in West-European travelers returning from abroad with an tache noire. Travel Med Infect Dis. 2018 Nov-Dec;26:32-36. doi: 10.1016/j.tmaid.2018.02.009. Epub 2018 Mar 2. PMID: 29501703.
France	Provence-Alpes-Côte d'Azur	Rickettsia	slovaka	SENLAT	Doxycycline, Josamycin, Azythromycin,	Fusidic acid, Pristinamycin, Amoxicillin	Negative	Skin swab	4	No	No	R. slovaka (1/4)	Full recovery	Dubourg G, Socolovschi C, Del Giudice P, Fournier PE, Raoult D. Scalp tache noire and neck lymphadenopathy after tick bite: an emerging syndrome with multiple causes. Eur J Clin Microbiol Infect Dis. 2014 Aug;33(8):1449-56. doi: 10.1007/s10096-014-2090-2. Epub 2014 Mar 29. PMID: 24682865.
France	Importation (Tunisia)	Rickettsia	conorii	Study on 100 samples from international traveller. Various symptoms in the cohort among: Lymphadenopathy, tache noire, rash, neurological, ocular, respiratory, cytopenia, hepatitis, acute renal injury.	Doxycycline	Various	Not reported	tache noire swab/byopsis	1	No	No	No	Full recovery	Morand A, Angelakis E, Ben Chaabane M, Parola P, Raoult D, Gautret P. Seek and Find! PCR analyses of skin infections in West-European travelers returning from abroad with an tache noire. Travel Med Infect Dis. 2018 Nov-Dec;26:32-36. doi: 10.1016/j.tmaid.2018.02.009. Epub 2018 Mar 2. PMID: 29501703.
France	Importation (Spain)	Rickettsia	conorii	Study on 100 samples from international traveller. Various symptoms in the cohort among: Lymphadenopathy, tache noire, rash, neurological, ocular, respiratory, cytopenia, hepatitis, acute renal injury.	Doxycycline	Various	Not reported	tache noire swab/byopsis	1	No	No	No	Full recovery	Morand A, Angelakis E, Ben Chaabane M, Parola P, Raoult D, Gautret P. Seek and Find! PCR analyses of skin infections in West-European travelers returning from abroad with an tache noire. Travel Med Infect Dis. 2018 Nov-Dec;26:32-36. doi: 10.1016/j.tmaid.2018.02.009. Epub 2018 Mar 2. PMID: 29501703.
Russia	Siberian Federal District	Rickettsia	slovaka	Fever (39°), headache and dizziness	Not reported		Not reported	Blood	1	No	No	No	Full recovery	Igolkina Y, Rar V, Krasnova E, Filimonova E, Tikunov A, Epikhina T, Tikunova N. Occurrence and clinical manifestations of tick-borne rickettsioses in Western Siberia: First Russian cases of Rickettsia aeschlimannii and Rickettsia slovaca infections. Ticks Tick Borne Dis. 2022 Feb 16;13(3):101927. doi: 10.1016/j.ttbdis.2022.101927. Epub ahead of print. PMID: 35220061.
Greece	Crete	Rickettsia	slovaka	Fever, rash on the face, conjunctivitis and malaise. No tache noire, no tache noire	Clarithromycin, switched to Doxycycline when rash appeared		Positive	Blood	1	No	No	No	Full recovery	Kostopoulou V, Chochlakis D, Kanta C, Katsanou A, Rossiou K, Rammos A, Papadopoulos SF, Katsarou T, Tselentis Y, Psaroulaki A, Boukas C. A Case of Human Infection by Rickettsia slovaca in Greece. Jpn J Infect Dis. 2016 Jul 22;69(4):335-7. doi: 10.7883/yoken.JJID.2015.194. Epub 2015 Sep 11. PMID: 26370429.
France	Importation (Spain)	Rickettsia	sibirica-mongolotimonae	Study on 100 samples from international traveller. Various symptoms in the cohort among: Lymphadenopathy, tache noire, rash, neurological, ocular, respiratory, cytopenia, hepatitis, acute renal injury.	Doxycycline	Various	Not reported	tache noire swab/byopsis	1	No	No	No	Full recovery	Morand A, Angelakis E, Ben Chaabane M, Parola P, Raoult D, Gautret P. Seek and Find! PCR analyses of skin infections in West-European travelers returning from abroad with an tache noire. Travel Med Infect Dis. 2018 Nov-Dec;26:32-36. doi: 10.1016/j.tmaid.2018.02.009. Epub 2018 Mar 2. PMID: 29501703.
France	Importation (Cameroon)	Rickettsia	sibirica-mongolotimonae	Study on 100 samples from international traveller. Various symptoms in the cohort among: Lymphadenopathy, tache noire, rash, neurological, ocular, respiratory, cytopenia, hepatitis, acute renal injury.	Doxycycline	Various	Not reported	tache noire swab/byopsis	1	No	No	No	Full recovery	Morand A, Angelakis E, Ben Chaabane M, Parola P, Raoult D, Gautret P. Seek and Find! PCR analyses of skin infections in West-European travelers returning from abroad with an tache noire. Travel Med Infect Dis. 2018 Nov-Dec;26:32-36. doi: 10.1016/j.tmaid.2018.02.009. Epub 2018 Mar 2. PMID: 29501703.
Sweden	Svealand	Rickettsia	spp.	Granulomatous mastitis	Tetracycline		Slightly positive (R. helvetiva)	Core byopsis	1	No	No	No	Full recovery	Bauer A, Hofmeyer S, Gere M, Nilsson K, Tot T. Granulomatous mastitis caused by Rickettsia species. Virchows Arch. 2021 Dec;479(6):1091-1094. doi: 10.1007/s00428-021-03098-2. Epub 2021 Apr 13. PMID: 33851237.
Norway	Sørlandet	Rickettsia	spp.	Patients treated with monoclonal antibody for autoimmune disease	None		Slightly positive (R. rickettsii)	Blood	1	L.C.	L.C.	L.C.	Full recovery	Quarsten H, Salte T, Lorentzen ÅR, Hansen IJW, Hamre R, Forselv KJN, Øines Ø, Wennerås C, Noraas S. Tick-borne Pathogens Detected in the Blood of Immunosuppressed Norwegian Patients Living in a Tick-endemic Area. Clin Infect Dis. 2021 Oct 5;73(7):e2364-e2371. doi: 10.1093/cid/ciaa971. PMID: 32662513.
Russia	Siberian Federal District	Rickettsia	tarasevichiae	Fever (38.4°), rash (0/2), tache noire (1/2), lymphadenopathy (0/2), headache (2/2), myalgia (0/2), arthralgia (0/2), neurological symptoms (1/2). 1/2 with co-infection with Tick Borne Encephalitis Virus (fatal outcome)	Not reported		Not reported	Skin byopsis	2	No	No	No	1/2 Exitus, 1/2 Full recovery	Igolkina Y, Rar V, Krasnova E, Filimonova E, Tikunov A, Epikhina T, Tikunova N. Occurrence and clinical manifestations of tick-borne rickettsioses in Western Siberia: First Russian cases of Rickettsia aeschlimannii and Rickettsia slovaca infections. Ticks Tick Borne Dis. 2022 Feb 16;13(3):101927. doi: 10.1016/j.ttbdis.2022.101927. Epub ahead of print. PMID: 35220061.
Cyprus	Cyprus	Rickettsia	tselenti	Large cohort, clinical information not unique for this patient	Doxycycline		L.C.	L.C.	L.C.	L.C.	L.C.	L.C.	Large cohort	Germanakis A, Chochlakis D, Angelakis E, Tselentis Y, Psaroulaki A. Skin lesions and inoculation tache noires at the tick bite site in spotted fever group rickettsioses: experience from a patient series in eastern crete, Greece. Dermatology. 2014;228(4):332-7. doi: 10.1159/000360525. Epub 2014 Apr 30. PMID: 24800649.
France	Importation (Sri-Lanka)	Rickettsia	sibirica-mongolotimonae	Study on 100 samples from international traveller. Various symptoms in the cohort among: Lymphadenopathy, tache noire, rash, neurological, ocular, respiratory, cytopenia, hepatitis, acute renal injury.	Doxycycline	Various	Not reported	tache noire swab/byopsis	1	No	No	No	Full recovery	Morand A, Angelakis E, Ben Chaabane M, Parola P, Raoult D, Gautret P. Seek and Find! PCR analyses of skin infections in West-European travelers returning from abroad with an tache noire. Travel Med Infect Dis. 2018 Nov-Dec;26:32-36. doi: 10.1016/j.tmaid.2018.02.009. Epub 2018 Mar 2. PMID: 29501703.
Spain	Valencia	Rickettsia	sibirica-mongolotimonae	Fever (6/6), incolation tache noire (6/6), enlarged lymphnode (5/6), lymphangitis (3/6), rash involving palm and sole (4/6).	Doxycycline/Azithromycin		Not reported	tache noire/lymphnode/skin byopsis	6	No	No	No	Full recovery	Ramos JM, Jado I, Padilla S, Masiá M, Anda P, Gutiérrez F. Human infection with Rickettsia sibirica mongolitimonae, Spain, 2007-2011. Emerg Infect Dis. 2013 Feb;19(2):267-9. doi: 10.3201/eid1902.111706. PMID: 23343524; PMCID: PMC3559030.
Belgium	Importation (Cambodia, Vietnam, Laos and Thailand)	Orientia	tsutsugamushi	Returning from Indocina. Fever, lesion like a mosquito bite on ankle.	Ceftriaxone+doxycycline		Negative	Blood	1	No	No	No	Full recovery	Theunissen C, Cnops L, Van Esbroeck M, Huits R, Bottieau E. Acute-phase diagnosis of murine and scrub typhus in Belgian travelers by polymerase chain reaction: a case report. BMC Infect Dis. 2017 Apr 13;17(1):273. doi: 10.1186/s12879-017-2385-x. PMID: 28407761; PMCID: PMC5390359.
Greece	Unknown	Rickettsia	typhi	Classical triad	Doxycycline		9/11 pos	Blood	11	No	No	No	Full recovery	Labropoulou S, Charvalos E, Chatzipanagiotou S, Ioannidis A, Sylignakis P, Τaka S, Karageorgou I, Linou M, Mpizta G, Mentis A, Edouard S, Raoult D, Angelakis E. Sunbathing, a possible risk factor of murine typhus infection in Greece. PLoS Negl Trop Dis. 2021 Mar 12;15(3):e0009186. doi: 10.1371/journal.pntd.0009186. PMID: 33711035; PMCID: PMC7990230.		Autochthonous Case of Rickettsia slovaca Infection in Russia.
Germany	Imported (Cambodia)	Rickettsia	typhi	Fever, headache, exanthema, splenomegaly	Doxycycline		Not reported	Blood	1	No	No	No	Full recovery	Rauch J, Eisermann P, Noack B, Mehlhoop U, Muntau B, Schäfer J, Tappe D. Typhus Group Rickettsiosis, Germany, 2010-20171. Emerg Infect Dis. 2018 Jul;24(7):1213-1220. doi: 10.3201/eid2407.180093. PMID: 29912688; PMCID: PMC6038764.
Germany	Imported (Greece)	Rickettsia	typhi	Fever, fatigue	Doxycycline		Not reported	Liver byopsis	1	No	No	No	Full recovery	Rauch J, Eisermann P, Noack B, Mehlhoop U, Muntau B, Schäfer J, Tappe D. Typhus Group Rickettsiosis, Germany, 2010-20171. Emerg Infect Dis. 2018 Jul;24(7):1213-1220. doi: 10.3201/eid2407.180093. PMID: 29912688; PMCID: PMC6038764.
Germany	Imported (Nepal)	Rickettsia	typhi	Fever, headache, exanthema, pneumonia	Doxycycline		Not reported	Blood	1	No	No	No	Full recovery	Rauch J, Eisermann P, Noack B, Mehlhoop U, Muntau B, Schäfer J, Tappe D. Typhus Group Rickettsiosis, Germany, 2010-20171. Emerg Infect Dis. 2018 Jul;24(7):1213-1220. doi: 10.3201/eid2407.180093. PMID: 29912688; PMCID: PMC6038764.
Germany	Hamburg	Rickettsia	typhi	Patients died of encephalitis during the WWII	Not reported		Not reported	CNS byopsis	2	No	No	No	Exitus	Rauch J, Muntau B, Eggert P, Tappe D. Rickettsia typhi as Cause of Fatal Encephalitic Typhus in Hospitalized Patients, Hamburg, Germany, 1940-1944. Emerg Infect Dis. 2018 Nov;24(11):1982-1987. doi: 10.3201/eid2411.171373. PMID: 30334722; PMCID: PMC6200005.
Greece	Eastern Macedonia and Thrace	Rickettsia	typhi	4 years old child. Fever, abdominal pain, vomiting and diarrhea, severe thrombocytopenia. Treated with cefuroxime for six days with worsening of clinical condition and appareance of rash. History of fleas' bite	Cefuroxime switched to Doxycycline and discharged with home therapy with ciprofloxacin		Positive	Blood	1	No	No	No	Full recovery	Sarikloglou E, Goula A, Sidiropoulos C, Tsolia M, Papa A. Murine Typhus with Marked Thrombocytopenia in a Child in Northern Greece and Literature Review. Jpn J Infect Dis. 2018 Sep 21;71(5):368-369. doi: 10.7883/yoken.JJID.2018.091. Epub 2018 May 31. PMID: 29848847.
Belgium	Importation (Indonesia)	Rickettsia	typhi	Returning from Indonesia. High fevere, rash, acute and severe hepatitis, after treatment and intial remission the patient developed high pitch continuous tinnitus and left perceptive hearing loss	Ceftriaxone and azithromycin		Positive (convalescent)	Blood	1	No	No	No	Full recovery	Theunissen C, Cnops L, Van Esbroeck M, Huits R, Bottieau E. Acute-phase diagnosis of murine and scrub typhus in Belgian travelers by polymerase chain reaction: a case report. BMC Infect Dis. 2017 Apr 13;17(1):273. doi: 10.1186/s12879-017-2385-x. PMID: 28407761; PMCID: PMC5390359.
Belgium	Importation (Ethiopia)	Rickettsia	typhi	Returning from Etiopia. Fever, rash. After treatment with ceftriaxone occurence of blurred vision, hepatitis, painfull splenomegaly, acute kidney inhury, pleuro-pericarditis, retinal bleeding.	Ceftriaxone switched to doxycycline on sixth day		Positive	Blood	1	No	No	No	Full recovery	Theunissen C, Cnops L, Van Esbroeck M, Huits R, Bottieau E. Acute-phase diagnosis of murine and scrub typhus in Belgian travelers by polymerase chain reaction: a case report. BMC Infect Dis. 2017 Apr 13;17(1):273. doi: 10.1186/s12879-017-2385-x. PMID: 28407761; PMCID: PMC5390359.
Sweden	Svealand	Neoehrlichia	mikurensis	Carotidynia	Doxycycline		Not reported	Blood	1	No	No	No	Full recovery	Höper L, Skoog E, Stenson M, Grankvist A, Wass L, Olsen B, Nilsson K, Mårtensson A, Söderlind J, Sakinis A, Wennerås C. Vasculitis due to Candidatus Neoehrlichia mikurensis: A Cohort Study of 40 Swedish Patients. Clin Infect Dis. 2021 Oct 5;73(7):e2372-e2378. doi: 10.1093/cid/ciaa1217. PMID: 32818961.
Sweden	Svealand	Neoehrlichia	mikurensis	Headache, vomiting, abdominal pain, odynophagia, fever, hypertension.	Doxycycline	Laxatives, corticosteroids, amlodipine, low-dose aspirin	Not reported	Blood	1	No	No	No	Full recovery	Höper L, Skoog E, Stenson M, Grankvist A, Wass L, Olsen B, Nilsson K, Mårtensson A, Söderlind J, Sakinis A, Wennerås C. Vasculitis due to Candidatus Neoehrlichia mikurensis: A Cohort Study of 40 Swedish Patients. Clin Infect Dis. 2021 Oct 5;73(7):e2372-e2378. doi: 10.1093/cid/ciaa1217. PMID: 32818961.
Italy	Central Italy	Rickettsia	conorii	Myocarditis, fever, tache noire, arthralgia, bilateral tibial nodular eryhtema	Doxycycline		Positive	Blood	1	No	No	No	Full recovery	Ciabatti, M.; Pieroni, M.; Felici, M.; Bolognese, L. Multimodality Imaging Assessment and Follow-Up in a Case of Rickettsial Myocarditis: Echocardiographic and Cardiac Magnetic Resonance Features. Circulation: Cardiovascular Imaging 2021, 14, 1151
Poland	Podlachia	Anaplasma	phagocytophilum	Headache, vertigo, neusea, vomiting, muscle pain, joint pain, fever, skin lesion resembling erythema migran (47/120; in 28 with EM reported co-infection with Borrelia burgdoferi), meningeal signs.	Doxycycline		L.C.	Blood/skin byopsis	120	No	No	No	Full recovery	Moniuszko-Malinowska A, Dunaj J, Andersson MO, Chmielewski T, Czupryna P, Groth M, Grygorczuk S, Zajkowska J, Kondrusik M, Kruszewska E, Pancewicz S. Anaplasmosis in Poland - analysis of 120 patients. Ticks Tick Borne Dis. 2021 Sep;12(5):101763. doi: 10.1016/j.ttbdis.2021.101763. Epub 2021 Jun 2. PMID: 34161867.
Somma	0	0	0	0	0	0	0	0	566	0	0	0	0	0
