# Supplementary material for: Rickettsiales in the WHO European Region: an update from a One Health perspective
Source: Parasit Vectors. 2023 Jan 30;16:41. doi: 10.1186/s13071-022-05646-4 (PMC9885594; doi:10.1186/s13071-022-05646-4)
Supplement: Supplementary file 6 — Additional file 6. Rickettsiales found in animals. [file 13071_2022_5646_MOESM6_ESM.xlsx]

## Sheet: Table S1 -Key of search
(Spotted Fever OR rickettsiosis OR ricketts*) AND (France OR Germany OR Spain OR Portugal OR Austria OR Switzerland OR Croatia OR Bosnia OR Serbia OR Montenegro OR Macedonia OR Kosovo OR Slovenia OR Albania OR Greece OR Bulgaria OR Romania OR Hungary OR Slovakia OR Czech OR Poland OR Ukraine OR Moldova OR Lithuania OR Latvia OR Estonia OR Finlandia OR Sweden OR Norway OR Armenia OR Azerbaijan OR …

## Sheet: Table S6-Animal
Country	Region	Animal	Sympthoms	Pathogen genus	Pathogen species	Ref.
Turkey	Black sea	Cattle	Screening	Anaplasma	bovis	Aktas M, Özübek S. Bovine anaplasmosis in Turkey: First laboratory confirmed clinical cases caused by Anaplasma phagocytophilum. Vet Microbiol. 2015 Aug 5;178(3-4):246-51. doi: 10.1016/j.vetmic.2015.05.021. Epub 2015 May 28. PMID: 26051478.
Serbia	South Bačka	Dog	Screening	Anaplasma	bovis	Banović P, Díaz-Sánchez AA, Galon C, Foucault-Simonin A, Simin V, Mijatović D, Papić L, Wu-Chuang A, Obregón D, Moutailler S, Cabezas-Cruz A. A One Health approach to study the circulation of tick-borne pathogens: A preliminary study. One Health. 2021 Jun 1;13:100270. doi: 10.1016/j.onehlt.2021.100270. PMID: 34141849; PMCID: PMC8188046.
Italy	Sardinia	Sheep	Screening	Anaplasma	bovis	Zobba R, Anfossi AG, Pinna Parpaglia ML, Dore GM, Chessa B, Spezzigu A, Rocca S, Visco S, Pittau M, Alberti A. Molecular investigation and phylogeny of Anaplasma spp. in Mediterranean ruminants reveal the presence of neutrophil-tropic strains closely related to A. platys. Appl Environ Microbiol. 2014 Jan;80(1):271-80. doi: 10.1128/AEM.03129-13. Epub 2013 Oct 25. PMID: 24162569; PMCID: PMC3911010.
Italy	Apulia	Dog	Anaemia, polyclon gammopathy, weight loss, anorexia, exercise intolerance, lymphnode enlargement, dermatitis	Ehrlichia	canis	De Tommasi AS, Otranto D, Dantas-Torres F, Capelli G, Breitschwerdt EB, de Caprariis D. Are vector-borne pathogen co-infections complicating the clinical presentation in dogs? Parasit Vectors. 2013 Apr 15;6:97. doi: 10.1186/1756-3305-6-97. PMID: 23587324; PMCID: PMC3637325.
Italy	Calabria	Dog	Fever	Ehrlichia	canis	Solano-Gallego L, Caprì A, Pennisi MG, Caldin M, Furlanello T, Trotta M. Acute febrile illness is associated with Rickettsia spp infection in dogs. Parasit Vectors. 2015 Apr 10;8:216. doi: 10.1186/s13071-015-0824-3. PMID: 25886403; PMCID: PMC4407383.
Italy	Sicily	Dog	Fever	Ehrlichia	canis	Solano-Gallego L, Caprì A, Pennisi MG, Caldin M, Furlanello T, Trotta M. Acute febrile illness is associated with Rickettsia spp infection in dogs. Parasit Vectors. 2015 Apr 10;8:216. doi: 10.1186/s13071-015-0824-3. PMID: 25886403; PMCID: PMC4407383.
Romania	Banat	Dog	First case reported in Romania. Weight loss, pale mucous membrane, weakness, apathy, vomiting, fever. CBC abnormalities compatible with normocytic normochromic anemia, leucopenia, neutropenia, lymphopenia and marked thrombocytopenia	Ehrlichia	canis	Morar D, Dărăbuş G, Imre M, Ilie MS, Imre K. First record of autochthonous canine ehrlichiosis caused by Ehrlichia canis in Romania. Vet Clin Pathol. 2015 Jun;44(2):200-4. doi: 10.1111/vcp.12252. Epub 2015 Apr 13. PMID: 25867940.
Greece	Thessaly	Dog	Lymphadenopathy, pale mucose membrane, weigh loss, conjuntivitis	Ehrlichia	canis	Diakou A, Di Cesare A, Morelli S, Colombo M, Halos L, Simonato G, Tamvakis A, Beugnet F, Paoletti B, Traversa D. Endoparasites and vector-borne pathogens in dogs from Greek islands: Pathogen distribution and zoonotic implications. PLoS Negl Trop Dis. 2019 May 8;13(5):e0007003. doi: 10.1371/journal.pntd.0007003. PMID: 31067231; PMCID: PMC6527238.
Turkey	Aegean	Cat	Screening	Ehrlichia	canis	Aktas M, Özübek S, Altay K, Ipek ND, Balkaya İ, Utuk AE, Kırbas A, Şimsek S, Dumanlı N. Molecular detection of tick-borne rickettsial and protozoan pathogens in domestic dogs from Turkey. Parasit Vectors. 2015 Mar 14;8:157. doi: 10.1186/s13071-015-0763-z. PMID: 25889911; PMCID: PMC4364499.
Italy	Emilia	Cat	Screening	Ehrlichia	canis	Ebani VV, Guardone L, Marra F, Altomonte I, Nardoni S, Mancianti F. Arthropod-Borne Pathogens in Stray Cats from Northern Italy: A Serological and Molecular Survey. Animals (Basel). 2020 Dec 8;10(12):2334. doi: 10.3390/ani10122334. PMID: 33302522; PMCID: PMC7764348.
Turkey	Anatolia	Dog	Screening	Ehrlichia	canis	Aktas M, Özübek S, Altay K, Ipek ND, Balkaya İ, Utuk AE, Kırbas A, Şimsek S, Dumanlı N. Molecular detection of tick-borne rickettsial and protozoan pathogens in domestic dogs from Turkey. Parasit Vectors. 2015 Mar 14;8:157. doi: 10.1186/s13071-015-0763-z. PMID: 25889911; PMCID: PMC4364499.
Turkey	Mediterranean	Dog	Screening	Ehrlichia	canis	Aktas M, Özübek S, Altay K, Ipek ND, Balkaya İ, Utuk AE, Kırbas A, Şimsek S, Dumanlı N. Molecular detection of tick-borne rickettsial and protozoan pathogens in domestic dogs from Turkey. Parasit Vectors. 2015 Mar 14;8:157. doi: 10.1186/s13071-015-0763-z. PMID: 25889911; PMCID: PMC4364499.
Turkey	Black sea	Dog	Screening	Ehrlichia	canis	Aktas M, Özübek S, Altay K, Ipek ND, Balkaya İ, Utuk AE, Kırbas A, Şimsek S, Dumanlı N. Molecular detection of tick-borne rickettsial and protozoan pathogens in domestic dogs from Turkey. Parasit Vectors. 2015 Mar 14;8:157. doi: 10.1186/s13071-015-0763-z. PMID: 25889911; PMCID: PMC4364499.
Greece	South Aegean	Dog	Screening	Ehrlichia	canis	Diakou A, Di Cesare A, Morelli S, Colombo M, Halos L, Simonato G, Tamvakis A, Beugnet F, Paoletti B, Traversa D. Endoparasites and vector-borne pathogens in dogs from Greek islands: Pathogen distribution and zoonotic implications. PLoS Negl Trop Dis. 2019 May 8;13(5):e0007003. doi: 10.1371/journal.pntd.0007003. PMID: 31067231; PMCID: PMC6527238.
Turkey	Anatolia	Dog	Screening	Ehrlichia	canis	Ozubek S, Ipek DNS, Aktas M. A Molecular Survey of Rickettsias in Shelter Dogs and Distribution of Rhipicephalus sanguineus (Acari: Ixodidae) sensu lato in Southeast Turkey. J Med Entomol. 2018 Feb 28;55(2):459-463. doi: 10.1093/jme/tjx213. PMID: 29186493.
Spain	Catalonia	Fox	Screening	Ehrlichia	canis	Millán J, Proboste T, Fernández de Mera IG, Chirife AD, de la Fuente J, Altet L. Molecular detection of vector-borne pathogens in wild and domestic carnivores and their ticks at the human-wildlife interface. Ticks Tick Borne Dis. 2016 Mar;7(2):284-90. doi: 10.1016/j.ttbdis.2015.11.003. Epub 2015 Nov 18. PMID: 26643497.
Italy	Tuscany	Goat	Screening	Ehrlichia	canis	Ebani VV, Rocchigiani G, Nardoni S, Bertelloni F, Vasta V, Papini RA, Verin R, Poli A, Mancianti F. Molecular detection of tick-borne pathogens in wild red foxes (Vulpes vulpes) from Central Italy. Acta Trop. 2017 Aug;172:197-200. doi: 10.1016/j.actatropica.2017.05.014. Epub 2017 May 11. PMID: 28502642.
Italy	Campania	Goat	Screening	Ehrlichia	canis	Santoro M, Veneziano V, D'Alessio N, Di Prisco F, Lucibelli MG, Borriello G, Cerrone A, Dantas-Torres F, Latrofa MS, Otranto D, Galiero G. Molecular survey of Ehrlichia canis and Coxiella burnetii infections in wild mammals of southern Italy. Parasitol Res. 2016 Nov;115(11):4427-4431. doi: 10.1007/s00436-016-5213-0. Epub 2016 Aug 17. PMID: 27535678.
Italy	Campania	Horse	Screening	Ehrlichia	canis	Santoro M, Veneziano V, D'Alessio N, Di Prisco F, Lucibelli MG, Borriello G, Cerrone A, Dantas-Torres F, Latrofa MS, Otranto D, Galiero G. Molecular survey of Ehrlichia canis and Coxiella burnetii infections in wild mammals of southern Italy. Parasitol Res. 2016 Nov;115(11):4427-4431. doi: 10.1007/s00436-016-5213-0. Epub 2016 Aug 17. PMID: 27535678.
Italy	Calabria	Horse	Screening	Ehrlichia	canis	Santoro M, Veneziano V, D'Alessio N, Di Prisco F, Lucibelli MG, Borriello G, Cerrone A, Dantas-Torres F, Latrofa MS, Otranto D, Galiero G. Molecular survey of Ehrlichia canis and Coxiella burnetii infections in wild mammals of southern Italy. Parasitol Res. 2016 Nov;115(11):4427-4431. doi: 10.1007/s00436-016-5213-0. Epub 2016 Aug 17. PMID: 27535678.
Italy	Sicily	Dog	Poor body condition, epistaxis and rough coat	Ehrlichia	canis	Hofmann-Lehmann R, Wagmann N, Meli ML, Riond B, Novacco M, Joekel D, Gentilini F, Marsilio F, Pennisi MG, Lloret A, Carrapiço T, Boretti FS. Detection of 'Candidatus Neoehrlichia mikurensis' and other Anaplasmataceae and Rickettsiaceae in Canidae in Switzerland and Mediterranean countries. Schweiz Arch Tierheilkd. 2016 Oct;158(10):691-700. English. doi: 10.17236/sat00087. PMID: 27707682.
Spain	South Spain	Dog	Splenic congestion	Ehrlichia	canis	Movilla R, Altet L, Serrano L, Tabar MD, Roura X. Molecular detection of vector-borne pathogens in blood and splenic samples from dogs with splenic disease. Parasit Vectors. 2017 Mar 13;10(1):131. doi: 10.1186/s13071-017-2074-z. PMID: 28285583; PMCID: PMC5346854.
Italy	Sicily	Dog	Suspected CME	Ehrlichia	canis	René-Martellet M, Lebert I, Chêne J, Massot R, Leon M, Leal A, Badavelli S, Chalvet-Monfray K, Ducrot C, Abrial D, Chabanne L, Halos L. Diagnosis and incidence risk of clinical canine monocytic ehrlichiosis under field conditions in Southern Europe. Parasit Vectors. 2015 Jan 6;8:3. doi: 10.1186/s13071-014-0613-4. PMID: 25561342; PMCID: PMC4302712.
Italy	Calabria	Dog	Suspected CME	Ehrlichia	canis	René-Martellet M, Lebert I, Chêne J, Massot R, Leon M, Leal A, Badavelli S, Chalvet-Monfray K, Ducrot C, Abrial D, Chabanne L, Halos L. Diagnosis and incidence risk of clinical canine monocytic ehrlichiosis under field conditions in Southern Europe. Parasit Vectors. 2015 Jan 6;8:3. doi: 10.1186/s13071-014-0613-4. PMID: 25561342; PMCID: PMC4302712.
Italy	Campania	Dog	Suspected CME	Ehrlichia	canis	René-Martellet M, Lebert I, Chêne J, Massot R, Leon M, Leal A, Badavelli S, Chalvet-Monfray K, Ducrot C, Abrial D, Chabanne L, Halos L. Diagnosis and incidence risk of clinical canine monocytic ehrlichiosis under field conditions in Southern Europe. Parasit Vectors. 2015 Jan 6;8:3. doi: 10.1186/s13071-014-0613-4. PMID: 25561342; PMCID: PMC4302712.
Italy	Latium	Dog	Suspected CME	Ehrlichia	canis	René-Martellet M, Lebert I, Chêne J, Massot R, Leon M, Leal A, Badavelli S, Chalvet-Monfray K, Ducrot C, Abrial D, Chabanne L, Halos L. Diagnosis and incidence risk of clinical canine monocytic ehrlichiosis under field conditions in Southern Europe. Parasit Vectors. 2015 Jan 6;8:3. doi: 10.1186/s13071-014-0613-4. PMID: 25561342; PMCID: PMC4302712.
Italy	Tuscany	Dog	Suspected CME	Ehrlichia	canis	René-Martellet M, Lebert I, Chêne J, Massot R, Leon M, Leal A, Badavelli S, Chalvet-Monfray K, Ducrot C, Abrial D, Chabanne L, Halos L. Diagnosis and incidence risk of clinical canine monocytic ehrlichiosis under field conditions in Southern Europe. Parasit Vectors. 2015 Jan 6;8:3. doi: 10.1186/s13071-014-0613-4. PMID: 25561342; PMCID: PMC4302712.
Italy	Sardinia	Dog	Suspected CME	Ehrlichia	canis	René-Martellet M, Lebert I, Chêne J, Massot R, Leon M, Leal A, Badavelli S, Chalvet-Monfray K, Ducrot C, Abrial D, Chabanne L, Halos L. Diagnosis and incidence risk of clinical canine monocytic ehrlichiosis under field conditions in Southern Europe. Parasit Vectors. 2015 Jan 6;8:3. doi: 10.1186/s13071-014-0613-4. PMID: 25561342; PMCID: PMC4302712.
Spain	Castilla	Dog	Suspected CME	Ehrlichia	canis	Villaescusa A, García-Sancho M, Rodríguez-Franco F, Tesouro MÁ, Sainz Á. Effects of doxycycline on haematology, blood chemistry and peripheral blood lymphocyte subsets of healthy dogs and dogs naturally infected with Ehrlichia canis. Vet J. 2015 Jun;204(3):263-8. doi: 10.1016/j.tvjl.2015.03.031. Epub 2015 Apr 1. PMID: 25957920.
Israel	Jerusalem	Dog	Thrombocytopenia. Co-infection with Hepatozoon canis	Ehrlichia	canis	Baneth G, Harrus S, Gal A, Aroch I. Canine vector-borne co-infections: Ehrlichia canis and Hepatozoon canis in the same host monocytes. Vet Parasitol. 2015 Feb 28;208(1-2):30-4. doi: 10.1016/j.vetpar.2014.12.013. Epub 2014 Dec 23. PMID: 25560923.
Israel	Jerusalem	Dog	Thrombocytopenia. Co-infection with Hepatozoon canis and A. platy	Ehrlichia	canis	Baneth G, Harrus S, Gal A, Aroch I. Canine vector-borne co-infections: Ehrlichia canis and Hepatozoon canis in the same host monocytes. Vet Parasitol. 2015 Feb 28;208(1-2):30-4. doi: 10.1016/j.vetpar.2014.12.013. Epub 2014 Dec 23. PMID: 25560923.
Italy	Apulia	Dog	Toungue ulcer, lymphnode enlargement, dermatitis on prepuce, depression, coughing, anorexia, pale mucose, epistaxis, hypertermia, multiple mammary nodules, lameness, anaemia, polyclonal gammopathy, low PLT	Ehrlichia	canis	De Tommasi AS, Otranto D, Dantas-Torres F, Capelli G, Breitschwerdt EB, de Caprariis D. Are vector-borne pathogen co-infections complicating the clinical presentation in dogs? Parasit Vectors. 2013 Apr 15;6:97. doi: 10.1186/1756-3305-6-97. PMID: 23587324; PMCID: PMC3637325.
Kyrgyyzstan	Chuy	Cattle	Screening	Anaplasma	capra	Altay K, Erol U, Sahin OF, Aytmirzakizi A. First molecular detection of Anaplasma species in cattle from Kyrgyzstan; molecular identification of human pathogenic novel genotype Anaplasma capra and Anaplasma phagocytophilum related strain. Ticks Tick Borne Dis. 2022 Jan;13(1):101861. doi: 10.1016/j.ttbdis.2021.101861. Epub 2021 Nov 3. PMID: 34773849.
Portugal	Not defined	Fallow deer	Screening	Anaplasma	centrale	Pereira A, Parreira R, Nunes M, Casadinho A, Vieira ML, Campino L, Maia C. Molecular detection of tick-borne bacteria and protozoa in cervids and wild boars from Portugal. Parasit Vectors. 2016 May 10;9(1):251. doi: 10.1186/s13071-016-1535-0. PMID: 27160767; PMCID: PMC4862153.
Portugal	Not defined	Red deer	Screening	Anaplasma	centrale	Pereira A, Parreira R, Nunes M, Casadinho A, Vieira ML, Campino L, Maia C. Molecular detection of tick-borne bacteria and protozoa in cervids and wild boars from Portugal. Parasit Vectors. 2016 May 10;9(1):251. doi: 10.1186/s13071-016-1535-0. PMID: 27160767; PMCID: PMC4862153.
Turkey	Black sea	Cattle	Decrease of milk production, coughing, anorexia, nasal discharg	Anaplasma	centrale	Aktas M, Özübek S. Bovine anaplasmosis in Turkey: First laboratory confirmed clinical cases caused by Anaplasma phagocytophilum. Vet Microbiol. 2015 Aug 5;178(3-4):246-51. doi: 10.1016/j.vetmic.2015.05.021. Epub 2015 May 28. PMID: 26051478.
Turkey	Black sea	Cattle	Screening	Anaplasma	centrale	Aktas M, Özübek S. Bovine anaplasmosis in Turkey: First laboratory confirmed clinical cases caused by Anaplasma phagocytophilum. Vet Microbiol. 2015 Aug 5;178(3-4):246-51. doi: 10.1016/j.vetmic.2015.05.021. Epub 2015 May 28. PMID: 26051478.
Kyrgyyzstan	Chuy	Cattle	Screening	Anaplasma	centrale	Altay K, Erol U, Sahin OF, Aytmirzakizi A. First molecular detection of Anaplasma species in cattle from Kyrgyzstan; molecular identification of human pathogenic novel genotype Anaplasma capra and Anaplasma phagocytophilum related strain. Ticks Tick Borne Dis. 2022 Jan;13(1):101861. doi: 10.1016/j.ttbdis.2021.101861. Epub 2021 Nov 3. PMID: 34773849.
Hungary	North Hungary	Bird	Screening	Ehrlichia	chaffeensis-like	Hornok S, Boldogh SA, Takács N, Juhász A, Kontschán J, Földi D, Koleszár B, Morandini P, Gyuranecz M, Szekeres S. Anaplasmataceae closely related to Ehrlichia chaffeensis and Neorickettsia helminthoeca from birds in Central Europe, Hungary. Antonie Van Leeuwenhoek. 2020 Jul;113(7):1067-1073. doi: 10.1007/s10482-020-01415-4. Epub 2020 Apr 21. PMID: 32318980; PMCID: PMC7272389.
Italy	Campania	Otter	Carcass	Rickettsia	conorii	Santoro M, D'Alessio N, Cerrone A, Lucibelli MG, Borriello G, Aloise G, Auriemma C, Riccone N, Galiero G. The Eurasian otter (Lutra lutra) as a potential host for rickettsial pathogens in southern Italy. PLoS One. 2017 Mar 7;12(3):e0173556. doi: 10.1371/journal.pone.0173556. PMID: 28267780; PMCID: PMC5340359.
Italy	Calabria	Dog	Fever	Rickettsia	conorii	Solano-Gallego L, Caprì A, Pennisi MG, Caldin M, Furlanello T, Trotta M. Acute febrile illness is associated with Rickettsia spp infection in dogs. Parasit Vectors. 2015 Apr 10;8:216. doi: 10.1186/s13071-015-0824-3. PMID: 25886403; PMCID: PMC4407383.
Italy	Sicily	Dog	Fever	Rickettsia	conorii	Solano-Gallego L, Caprì A, Pennisi MG, Caldin M, Furlanello T, Trotta M. Acute febrile illness is associated with Rickettsia spp infection in dogs. Parasit Vectors. 2015 Apr 10;8:216. doi: 10.1186/s13071-015-0824-3. PMID: 25886403; PMCID: PMC4407383.
Italy	Sicily	Dog	Fever, CBC anormalities (iporigenerative anemia, trombocitopenia e leucocitosi), high PCR, hunched posture, abdominal pain, ochite, splenomegaly, limphadenomegaly, vomiting, diarrea, hyperglobulinemia, elevated liver enzyme	Rickettsia	conorii	Solano-Gallego L, Caprì A, Pennisi MG, Caldin M, Furlanello T, Trotta M. Acute febrile illness is associated with Rickettsia spp infection in dogs. Parasit Vectors. 2015 Apr 10;8:216. doi: 10.1186/s13071-015-0824-3. PMID: 25886403; PMCID: PMC4407383.
Greece	South Aegean	Dog	Screening	Rickettsia	conorii	Diakou A, Di Cesare A, Morelli S, Colombo M, Halos L, Simonato G, Tamvakis A, Beugnet F, Paoletti B, Traversa D. Endoparasites and vector-borne pathogens in dogs from Greek islands: Pathogen distribution and zoonotic implications. PLoS Negl Trop Dis. 2019 May 8;13(5):e0007003. doi: 10.1371/journal.pntd.0007003. PMID: 31067231; PMCID: PMC6527238.
Greece	South Aegean	Dog	Screening	Rickettsia	conorii	Diakou A, Di Cesare A, Morelli S, Colombo M, Halos L, Simonato G, Tamvakis A, Beugnet F, Paoletti B, Traversa D. Endoparasites and vector-borne pathogens in dogs from Greek islands: Pathogen distribution and zoonotic implications. PLoS Negl Trop Dis. 2019 May 8;13(5):e0007003. doi: 10.1371/journal.pntd.0007003. PMID: 31067231; PMCID: PMC6527238.
Italy	Abbruzzi	Dog	Screening	Rickettsia	conorii	Traversa D, Di Cesare A, Simonato G, Cassini R, Merola C, Diakou A, Halos L, Beugnet F, Frangipane di Regalbono A. Zoonotic intestinal parasites and vector-borne pathogens in Italian shelter and kennel dogs. Comp Immunol Microbiol Infect Dis. 2017 Apr;51:69-75. doi: 10.1016/j.cimid.2017.04.003. Epub 2017 Apr 21. PMID: 28504099.
Italy	Latium	Dog	Screening	Rickettsia	conorii	Traversa D, Di Cesare A, Simonato G, Cassini R, Merola C, Diakou A, Halos L, Beugnet F, Frangipane di Regalbono A. Zoonotic intestinal parasites and vector-borne pathogens in Italian shelter and kennel dogs. Comp Immunol Microbiol Infect Dis. 2017 Apr;51:69-75. doi: 10.1016/j.cimid.2017.04.003. Epub 2017 Apr 21. PMID: 28504099.
Italy	Veneto	Dog	Screening	Rickettsia	conorii	Traversa D, Di Cesare A, Simonato G, Cassini R, Merola C, Diakou A, Halos L, Beugnet F, Frangipane di Regalbono A. Zoonotic intestinal parasites and vector-borne pathogens in Italian shelter and kennel dogs. Comp Immunol Microbiol Infect Dis. 2017 Apr;51:69-75. doi: 10.1016/j.cimid.2017.04.003. Epub 2017 Apr 21. PMID: 28504099.
Portugal	Algarve	Cat	Screening	Rickettsia	conorii subsp. Israelensis	Maia C, Cristóvão JM, Pereira A, Parreira R, Campino L. Detection of Rickettsia conorii israelensis DNA in the Blood of a Cat and a Dog From Southern Portugal. Top Companion Anim Med. 2019 Sep;36:12-15. doi: 10.1053/j.tcam.2019.06.001. Epub 2019 Jun 25. PMID: 31472723.
Portugal	Lisbon	Dog	Screening	Rickettsia	conorii subsp. Israelensis	Maia C, Cristóvão JM, Pereira A, Parreira R, Campino L. Detection of Rickettsia conorii israelensis DNA in the Blood of a Cat and a Dog From Southern Portugal. Top Companion Anim Med. 2019 Sep;36:12-15. doi: 10.1053/j.tcam.2019.06.001. Epub 2019 Jun 25. PMID: 31472723.
France	Corsica	Sheep	Screening	Anaplasma	corsicanum	Cézanne R, Mrowietz N, Eigner B, Duscher GG, Glawischnig W, Fuehrer HP. Molecular analysis of Anaplasma phagocytophilum and Babesia divergens in red deer (Cervus elaphus) in Western Austria. Mol Cell Probes. 2017 Feb;31:55-58. doi: 10.1016/j.mcp.2016.07.003. Epub 2016 Jul 11. PMID: 27417532.
Greece	Crete	Cat	Screening	Rickettsia	felis	Diakou A, Di Cesare A, Accettura PM, Barros L, Iorio R, Paoletti B, Frangipane di Regalbono A, Halos L, Beugnet F, Traversa D. Intestinal parasites and vector-borne pathogens in stray and free-roaming cats living in continental and insular Greece. PLoS Negl Trop Dis. 2017 Jan 31;11(1):e0005335. doi: 10.1371/journal.pntd.0005335. PMID: 28141857; PMCID: PMC5302838.
Greece	Thessaly	Cat	Screening	Rickettsia	felis	Diakou A, Di Cesare A, Accettura PM, Barros L, Iorio R, Paoletti B, Frangipane di Regalbono A, Halos L, Beugnet F, Traversa D. Intestinal parasites and vector-borne pathogens in stray and free-roaming cats living in continental and insular Greece. PLoS Negl Trop Dis. 2017 Jan 31;11(1):e0005335. doi: 10.1371/journal.pntd.0005335. PMID: 28141857; PMCID: PMC5302838.
Greece	South Aegean	Cat	Screening	Rickettsia	felis	Diakou A, Di Cesare A, Accettura PM, Barros L, Iorio R, Paoletti B, Frangipane di Regalbono A, Halos L, Beugnet F, Traversa D. Intestinal parasites and vector-borne pathogens in stray and free-roaming cats living in continental and insular Greece. PLoS Negl Trop Dis. 2017 Jan 31;11(1):e0005335. doi: 10.1371/journal.pntd.0005335. PMID: 28141857; PMCID: PMC5302838.
Greece	Attica	Cat	Screening	Rickettsia	felis	Diakou A, Di Cesare A, Accettura PM, Barros L, Iorio R, Paoletti B, Frangipane di Regalbono A, Halos L, Beugnet F, Traversa D. Intestinal parasites and vector-borne pathogens in stray and free-roaming cats living in continental and insular Greece. PLoS Negl Trop Dis. 2017 Jan 31;11(1):e0005335. doi: 10.1371/journal.pntd.0005335. PMID: 28141857; PMCID: PMC5302838.
Serbia	South Bačka	Dog	Screening	Rickettsia	felis	Banović P, Díaz-Sánchez AA, Galon C, Foucault-Simonin A, Simin V, Mijatović D, Papić L, Wu-Chuang A, Obregón D, Moutailler S, Cabezas-Cruz A. A One Health approach to study the circulation of tick-borne pathogens: A preliminary study. One Health. 2021 Jun 1;13:100270. doi: 10.1016/j.onehlt.2021.100270. PMID: 34141849; PMCID: PMC8188046.
Germany	North Rhine-Westphalia	Rodent	Screening	Rickettsia	felis	Fischer S, Spierling NG, Heuser E, Kling C, Schmidt S, Rosenfeld UM, Reil D, Imholt C, Jacob J, Ulrich RG, Essbauer S. High prevalence of Rickettsia helvetica in wild small mammal populations in Germany. Ticks Tick Borne Dis. 2018 Mar;9(3):500-505. doi: 10.1016/j.ttbdis.2018.01.009. Epub 2018 Feb 3. PMID: 29398604.
Germany	Thuringa	Rodent	Screening	Rickettsia	felis	Fischer S, Spierling NG, Heuser E, Kling C, Schmidt S, Rosenfeld UM, Reil D, Imholt C, Jacob J, Ulrich RG, Essbauer S. High prevalence of Rickettsia helvetica in wild small mammal populations in Germany. Ticks Tick Borne Dis. 2018 Mar;9(3):500-505. doi: 10.1016/j.ttbdis.2018.01.009. Epub 2018 Feb 3. PMID: 29398604.
Germany	Baden-Wuerttemberg	Rodent	Screening	Rickettsia	felis	Fischer S, Spierling NG, Heuser E, Kling C, Schmidt S, Rosenfeld UM, Reil D, Imholt C, Jacob J, Ulrich RG, Essbauer S. High prevalence of Rickettsia helvetica in wild small mammal populations in Germany. Ticks Tick Borne Dis. 2018 Mar;9(3):500-505. doi: 10.1016/j.ttbdis.2018.01.009. Epub 2018 Feb 3. PMID: 29398604.
Slovakia	Košice region	Rodent	Screening	Rickettsia	felis	Heglasová I, Víchová B, Kraljik J, Mošanský L, Miklisová D, Stanko M. Molecular evidence and diversity of the spotted-fever group Rickettsia spp. in small mammals from natural, suburban and urban areas of Eastern Slovakia. Ticks Tick Borne Dis. 2018 Sep;9(6):1400-1406. doi: 10.1016/j.ttbdis.2018.06.011. Epub 2018 Jun 23. PMID: 30207272.
Germany	Saxon	Rodent	Screening	Rickettsia	felis	Obiegala A, Król N, Oltersdorf C, Nader J, Pfeffer M. The enzootic life-cycle of Borrelia burgdorferi (sensu lato) and tick-borne rickettsiae: an epidemiological study on wild-living small mammals and their ticks from Saxony, Germany. Parasit Vectors. 2017 Mar 13;10(1):115. doi: 10.1186/s13071-017-2053-4. PMID: 28285593; PMCID: PMC5346851.
Poland	Lower Silesia	Rodent	Screening	Rickettsia	felis	Gajda E, Hildebrand J, Sprong H, Buńkowska-Gawlik K, Perec-Matysiak A, Coipan EC. Spotted fever rickettsiae in wild-living rodents from south-western Poland. Parasit Vectors. 2017 Sep 6;10(1):413. doi: 10.1186/s13071-017-2356-5. PMID: 28874204; PMCID: PMC5585920.
Turkey	Marmara	Cat	Screening	Rickettsia	felis	Muz MN, Erat S, Mumcuoglu KY. Protozoan and Microbial Pathogens of House Cats in the Province of Tekirdag in Western Turkey. Pathogens. 2021 Aug 31;10(9):1114. doi: 10.3390/pathogens10091114. PMID: 34578146; PMCID: PMC8466416.
Slovakia	Bratislava	Migratory bird	Screening	Rickettsia	helvetica	Berthová L, Slobodník V, Slobodník R, Olekšák M, Sekeyová Z, Svitálková Z, Kazimírová M, Špitalská E. The natural infection of birds and ticks feeding on birds with Rickettsia spp. and Coxiella burnetii in Slovakia. Exp Appl Acarol. 2016 Mar;68(3):299-314. doi: 10.1007/s10493-015-9975-3. PMID: 26477038.
Slovakia	Košice region	Migratory bird	Screening	Rickettsia	helvetica	Berthová L, Slobodník V, Slobodník R, Olekšák M, Sekeyová Z, Svitálková Z, Kazimírová M, Špitalská E. The natural infection of birds and ticks feeding on birds with Rickettsia spp. and Coxiella burnetii in Slovakia. Exp Appl Acarol. 2016 Mar;68(3):299-314. doi: 10.1007/s10493-015-9975-3. PMID: 26477038.
Hungary	Not defined	Bat	Screening	Rickettsia	helvetica	Hornok S, Szőke K, Estók P, Krawczyk A, Haarsma AJ, Kováts D, Boldogh SA, Morandini P, Szekeres S, Takács N, Kontschán J, Meli ML, Fernández de Mera IG, de la Fuente J, Gyuranecz M, Sulyok KM, Weibel B, Gönczi E, de Bruin A, Sprong H, Hofmann-Lehmann R. Assessing bat droppings and predatory bird pellets for vector-borne bacteria: molecular evidence of bat-associated Neorickettsia sp. in Europe. A…
Romania	Cluj-Napoca	Bird	Screening	Rickettsia	helvetica	Borşan SD, Ionică AM, Galon C, Toma-Naic A, Peştean C, Sándor AD, Moutailler S, Mihalca AD. High Diversity, Prevalence, and Co-infection Rates of Tick-Borne Pathogens in Ticks and Wildlife Hosts in an Urban Area in Romania. Front Microbiol. 2021 Mar 9;12:645002. doi: 10.3389/fmicb.2021.645002. PMID: 33767683; PMCID: PMC7985354.
Hungary	Southern Great Plain	Fallow deer	Screening	Rickettsia	helvetica	Hornok S, Sugár L, Fernández de Mera IG, de la Fuente J, Horváth G, Kovács T, Micsutka A, Gönczi E, Flaisz B, Takács N, Farkas R, Meli ML, Hofmann-Lehmann R. Tick- and fly-borne bacteria in ungulates: the prevalence of Anaplasma phagocytophilum, haemoplasmas and rickettsiae in water buffalo and deer species in Central Europe, Hungary. BMC Vet Res. 2018 Mar 20;14(1):98. doi: 10.1186/s12917-018-140…
Hungary	Southern Great Plain	Fallow deer	Screening	Rickettsia	helvetica	Hornok S, Sugár L, Fernández de Mera IG, de la Fuente J, Horváth G, Kovács T, Micsutka A, Gönczi E, Flaisz B, Takács N, Farkas R, Meli ML, Hofmann-Lehmann R. Tick- and fly-borne bacteria in ungulates: the prevalence of Anaplasma phagocytophilum, haemoplasmas and rickettsiae in water buffalo and deer species in Central Europe, Hungary. BMC Vet Res. 2018 Mar 20;14(1):98. doi: 10.1186/s12917-018-140…
Poland	Pomerania	Goat	Screening	Rickettsia	helvetica	Rymaszewska A. Investigation of the tick-borne pathogens Rickettsia helvetica and Anaplasma phagocytophilum in the blood of the domestic goat (Capra hircus). Pol J Vet Sci. 2018 Jun;21(2):415-417. doi: 10.24425/122607. PMID: 30450885.
Romania	Cluj-Napoca	Hedgehog	Screening	Rickettsia	helvetica	Borşan SD, Ionică AM, Galon C, Toma-Naic A, Peştean C, Sándor AD, Moutailler S, Mihalca AD. High Diversity, Prevalence, and Co-infection Rates of Tick-Borne Pathogens in Ticks and Wildlife Hosts in an Urban Area in Romania. Front Microbiol. 2021 Mar 9;12:645002. doi: 10.3389/fmicb.2021.645002. PMID: 33767683; PMCID: PMC7985354.
Hungary	Budapest	Hedgehog	Screening	Rickettsia	helvetica	Szekeres S, Docters van Leeuwen A, Tóth E, Majoros G, Sprong H, Földvári G. Road-killed mammals provide insight into tick-borne bacterial pathogen communities within urban habitats. Transbound Emerg Dis. 2019 Jan;66(1):277-286. doi: 10.1111/tbed.13019. Epub 2018 Oct 11. PMID: 30230270.
Slovakia	Trenčín region	Migratory bird	Screening	Rickettsia	helvetica	Berthová L, Slobodník V, Slobodník R, Olekšák M, Sekeyová Z, Svitálková Z, Kazimírová M, Špitalská E. The natural infection of birds and ticks feeding on birds with Rickettsia spp. and Coxiella burnetii in Slovakia. Exp Appl Acarol. 2016 Mar;68(3):299-314. doi: 10.1007/s10493-015-9975-3. PMID: 26477038.
Hungary	North Hungary	Migratory bird	Screening	Rickettsia	helvetica	Hornok S, Kováts D, Csörgő T, Meli ML, Gönczi E, Hadnagy Z, Takács N, Farkas R, Hofmann-Lehmann R. Birds as potential reservoirs of tick-borne pathogens: first evidence of bacteraemia with Rickettsia helvetica. Parasit Vectors. 2014 Mar 28;7:128. doi: 10.1186/1756-3305-7-128. PMID: 24679245; PMCID: PMC3976504.
Hungary	Southern Great Plain	Mouflon	Screening	Rickettsia	helvetica	Hornok S, Sugár L, Fernández de Mera IG, de la Fuente J, Horváth G, Kovács T, Micsutka A, Gönczi E, Flaisz B, Takács N, Farkas R, Meli ML, Hofmann-Lehmann R. Tick- and fly-borne bacteria in ungulates: the prevalence of Anaplasma phagocytophilum, haemoplasmas and rickettsiae in water buffalo and deer species in Central Europe, Hungary. BMC Vet Res. 2018 Mar 20;14(1):98. doi: 10.1186/s12917-018-140…
Hungary	Budapest	Mustelid	Screening	Rickettsia	helvetica	Szekeres S, Docters van Leeuwen A, Tóth E, Majoros G, Sprong H, Földvári G. Road-killed mammals provide insight into tick-borne bacterial pathogen communities within urban habitats. Transbound Emerg Dis. 2019 Jan;66(1):277-286. doi: 10.1111/tbed.13019. Epub 2018 Oct 11. PMID: 30230270.
Switzerland	Neuchâtel	Rodent	Screening	Rickettsia	helvetica	Burri C, Schumann O, Schumann C, Gern L. Are Apodemus spp. mice and Myodes glareolus reservoirs for Borrelia miyamotoi, Candidatus Neoehrlichia mikurensis, Rickettsia helvetica, R. monacensis and Anaplasma phagocytophilum? Ticks Tick Borne Dis. 2014 Apr;5(3):245-51. doi: 10.1016/j.ttbdis.2013.11.007. Epub 2014 Feb 24. PMID: 24582511.
Germany	Mecklemburg-Westen Pomerania	Rodent	Screening	Rickettsia	helvetica	Fischer S, Spierling NG, Heuser E, Kling C, Schmidt S, Rosenfeld UM, Reil D, Imholt C, Jacob J, Ulrich RG, Essbauer S. High prevalence of Rickettsia helvetica in wild small mammal populations in Germany. Ticks Tick Borne Dis. 2018 Mar;9(3):500-505. doi: 10.1016/j.ttbdis.2018.01.009. Epub 2018 Feb 3. PMID: 29398604.
Germany	North Rhine-Westphalia	Rodent	Screening	Rickettsia	helvetica	Fischer S, Spierling NG, Heuser E, Kling C, Schmidt S, Rosenfeld UM, Reil D, Imholt C, Jacob J, Ulrich RG, Essbauer S. High prevalence of Rickettsia helvetica in wild small mammal populations in Germany. Ticks Tick Borne Dis. 2018 Mar;9(3):500-505. doi: 10.1016/j.ttbdis.2018.01.009. Epub 2018 Feb 3. PMID: 29398604.
Germany	Thuringa	Rodent	Screening	Rickettsia	helvetica	Fischer S, Spierling NG, Heuser E, Kling C, Schmidt S, Rosenfeld UM, Reil D, Imholt C, Jacob J, Ulrich RG, Essbauer S. High prevalence of Rickettsia helvetica in wild small mammal populations in Germany. Ticks Tick Borne Dis. 2018 Mar;9(3):500-505. doi: 10.1016/j.ttbdis.2018.01.009. Epub 2018 Feb 3. PMID: 29398604.
Germany	Baden-Wuerttemberg	Rodent	Screening	Rickettsia	helvetica	Fischer S, Spierling NG, Heuser E, Kling C, Schmidt S, Rosenfeld UM, Reil D, Imholt C, Jacob J, Ulrich RG, Essbauer S. High prevalence of Rickettsia helvetica in wild small mammal populations in Germany. Ticks Tick Borne Dis. 2018 Mar;9(3):500-505. doi: 10.1016/j.ttbdis.2018.01.009. Epub 2018 Feb 3. PMID: 29398604.
Germany	Lower Saxony	Rodent	Screening	Rickettsia	helvetica	Galfsky D, Król N, Pfeffer M, Obiegala A. Long-term trends of tick-borne pathogens in regard to small mammal and tick populations from Saxony, Germany. Parasit Vectors. 2019 Mar 26;12(1):131. doi: 10.1186/s13071-019-3382-2. PMID: 30909955; PMCID: PMC6434846.
Slovakia	Košice region	Rodent	Screening	Rickettsia	helvetica	Heglasová I, Víchová B, Kraljik J, Mošanský L, Miklisová D, Stanko M. Molecular evidence and diversity of the spotted-fever group Rickettsia spp. in small mammals from natural, suburban and urban areas of Eastern Slovakia. Ticks Tick Borne Dis. 2018 Sep;9(6):1400-1406. doi: 10.1016/j.ttbdis.2018.06.011. Epub 2018 Jun 23. PMID: 30207272.
Germany	Mecklemburg-Westen Pomerania	Rodent	Screening	Rickettsia	helvetica	Heuser E, Fischer S, Ryll R, Mayer-Scholl A, Hoffmann D, Spahr C, Imholt C, Alfa DM, Fröhlich A, Lüschow D, Johne R, Ehlers B, Essbauer S, Nöckler K, Ulrich RG. Survey for zoonotic pathogens in Norway rat populations from Europe. Pest Manag Sci. 2017 Feb;73(2):341-348. doi: 10.1002/ps.4339. Epub 2016 Jul 29. PMID: 27299665.
Germany	North-Rhineland-Westphalia	Rodent	Screening	Rickettsia	helvetica	Heuser E, Fischer S, Ryll R, Mayer-Scholl A, Hoffmann D, Spahr C, Imholt C, Alfa DM, Fröhlich A, Lüschow D, Johne R, Ehlers B, Essbauer S, Nöckler K, Ulrich RG. Survey for zoonotic pathogens in Norway rat populations from Europe. Pest Manag Sci. 2017 Feb;73(2):341-348. doi: 10.1002/ps.4339. Epub 2016 Jul 29. PMID: 27299665.
Nederlands	Gerlderland	Rodent	Screening	Rickettsia	helvetica	Krawczyk AI, van Duijvendijk GLA, Swart A, Heylen D, Jaarsma RI, Jacobs FHH, Fonville M, Sprong H, Takken W. Effect of rodent density on tick and tick-borne pathogen populations: consequences for infectious disease risk. Parasit Vectors. 2020 Jan 20;13(1):34. doi: 10.1186/s13071-020-3902-0. PMID: 31959217; PMCID: PMC6971888.
Lithuania	Klaipèda	Rodent	Screening	Rickettsia	helvetica	Mardosaitė-Busaitienė D, Radzijevskaja J, Balčiauskas L, Paulauskas A. First detection of Rickettsia helvetica in small mammals in Lithuania. New Microbes New Infect. 2018 Jan 6;22:19-23. doi: 10.1016/j.nmni.2017.12.012. PMID: 29556404; PMCID: PMC5857161.
Slovakia	Brandeburg	Rodent	Screening	Rickettsia	helvetica	Minichová L, Hamšíková Z, Mahríková L, Slovák M, Kocianová E, Kazimírová M, Škultéty Ľ, Štefanidesová K, Špitalská E. Molecular evidence of Rickettsia spp. in ixodid ticks and rodents in suburban, natural and rural habitats in Slovakia. Parasit Vectors. 2017 Mar 24;10(1):158. doi: 10.1186/s13071-017-2094-8. PMID: 28340608; PMCID: PMC5366151.
Slovakia	Bratislava/Trnva	Rodent	Screening	Rickettsia	helvetica	Miťková K, Berthová L, Kalúz S, Kazimírová M, Burdová L, Kocianová E. First detections of Rickettsia helvetica and R. monacensis in ectoparasitic mites (Laelapidae and Trombiculidae) infesting rodents in south-western Slovakia. Parasitol Res. 2015 Jul;114(7):2465-72. doi: 10.1007/s00436-015-4443-x. Epub 2015 Apr 7. PMID: 25843569.
Germany	Saxon	Rodent	Screening	Rickettsia	helvetica	Obiegala A, Oltersdorf C, Silaghi C, Kiefer D, Kiefer M, Woll D, Pfeffer M. Rickettsia spp. in small mammals and their parasitizing ectoparasites from Saxony, Germany. Vet Parasitol Reg Stud Reports. 2016 Sep;5:19-24. doi: 10.1016/j.vprsr.2016.08.008. Epub 2016 Sep 1. PMID: 31014532.
Germany	Saxon	Rodent	Screening	Rickettsia	helvetica	Obiegala A, Król N, Oltersdorf C, Nader J, Pfeffer M. The enzootic life-cycle of Borrelia burgdorferi (sensu lato) and tick-borne rickettsiae: an epidemiological study on wild-living small mammals and their ticks from Saxony, Germany. Parasit Vectors. 2017 Mar 13;10(1):115. doi: 10.1186/s13071-017-2053-4. PMID: 28285593; PMCID: PMC5346851.
Slovakia	Košice region	Rodent	Screening	Rickettsia	helvetica	Špitalská E, Kraljik J, Miklisová D, Boldišová E, Sparagano OAE, Stanko M. Circulation of Rickettsia species and rickettsial endosymbionts among small mammals and their ectoparasites in Eastern Slovakia. Parasitol Res. 2020 Jul;119(7):2047-2057. doi: 10.1007/s00436-020-06701-8. Epub 2020 May 8. PMID: 32382991.
Hungary	Budapest	Rodent	Screening	Rickettsia	helvetica	Szekeres S, Docters van Leeuwen A, Tóth E, Majoros G, Sprong H, Földvári G. Road-killed mammals provide insight into tick-borne bacterial pathogen communities within urban habitats. Transbound Emerg Dis. 2019 Jan;66(1):277-286. doi: 10.1111/tbed.13019. Epub 2018 Oct 11. PMID: 30230270.
Hungary	Southern Great Plain	Roe deer	Screening	Rickettsia	helvetica	Hornok S, Sugár L, Fernández de Mera IG, de la Fuente J, Horváth G, Kovács T, Micsutka A, Gönczi E, Flaisz B, Takács N, Farkas R, Meli ML, Hofmann-Lehmann R. Tick- and fly-borne bacteria in ungulates: the prevalence of Anaplasma phagocytophilum, haemoplasmas and rickettsiae in water buffalo and deer species in Central Europe, Hungary. BMC Vet Res. 2018 Mar 20;14(1):98. doi: 10.1186/s12917-018-140…
Germany	Bavaria	Roe deer	Screening	Rickettsia	helvetica	Overzier E, Pfister K, Herb I, Mahling M, Böck G Jr, Silaghi C. Detection of tick-borne pathogens in roe deer (Capreolus capreolus), in questing ticks (Ixodes ricinus), and in ticks infesting roe deer in southern Germany. Ticks Tick Borne Dis. 2013 Jun;4(4):320-8. doi: 10.1016/j.ttbdis.2013.01.004. Epub 2013 Apr 6. PMID: 23571115.
Poland	Lower Silesia	Rodent	Screening	Rickettsia	helvetica	Gajda E, Hildebrand J, Sprong H, Buńkowska-Gawlik K, Perec-Matysiak A, Coipan EC. Spotted fever rickettsiae in wild-living rodents from south-western Poland. Parasit Vectors. 2017 Sep 6;10(1):413. doi: 10.1186/s13071-017-2356-5. PMID: 28874204; PMCID: PMC5585920.
Portugal	Not defined	Fallow deer	Screening	Anaplasma	marginale	Pereira A, Parreira R, Nunes M, Casadinho A, Vieira ML, Campino L, Maia C. Molecular detection of tick-borne bacteria and protozoa in cervids and wild boars from Portugal. Parasit Vectors. 2016 May 10;9(1):251. doi: 10.1186/s13071-016-1535-0. PMID: 27160767; PMCID: PMC4862153.
Portugal	Not defined	Red deer	Screening	Anaplasma	marginale	Pereira A, Parreira R, Nunes M, Casadinho A, Vieira ML, Campino L, Maia C. Molecular detection of tick-borne bacteria and protozoa in cervids and wild boars from Portugal. Parasit Vectors. 2016 May 10;9(1):251. doi: 10.1186/s13071-016-1535-0. PMID: 27160767; PMCID: PMC4862153.
Turkey	Black sea	Cattle	Decrease of milk production, coughing, anorexia, nasal discharg	Anaplasma	marginale	Aktas M, Özübek S. Bovine anaplasmosis in Turkey: First laboratory confirmed clinical cases caused by Anaplasma phagocytophilum. Vet Microbiol. 2015 Aug 5;178(3-4):246-51. doi: 10.1016/j.vetmic.2015.05.021. Epub 2015 May 28. PMID: 26051478.
Turkey	Black sea	Cattle	Screening	Anaplasma	marginale	Aktas M, Özübek S. Bovine anaplasmosis in Turkey: First laboratory confirmed clinical cases caused by Anaplasma phagocytophilum. Vet Microbiol. 2015 Aug 5;178(3-4):246-51. doi: 10.1016/j.vetmic.2015.05.021. Epub 2015 May 28. PMID: 26051478.
Russia	Central Federal District	Cattle	Screening	Anaplasma	marginale	Bursakov SA, Kovalchuk SN. Co-infection with tick-borne disease agents in cattle in Russia. Ticks Tick Borne Dis. 2019 Apr;10(3):709-713. doi: 10.1016/j.ttbdis.2019.03.004. Epub 2019 Mar 9. PMID: 30878569.
France	Corsica	Cattle	Screening	Anaplasma	marginale	Cézanne R, Mrowietz N, Eigner B, Duscher GG, Glawischnig W, Fuehrer HP. Molecular analysis of Anaplasma phagocytophilum and Babesia divergens in red deer (Cervus elaphus) in Western Austria. Mol Cell Probes. 2017 Feb;31:55-58. doi: 10.1016/j.mcp.2016.07.003. Epub 2016 Jul 11. PMID: 27417532.
Russia	Central Federal District	Cattle	Screening	Anaplasma	marginale	Fedorina EA, Arkhipova AL, Kosovskiy GY, Kovalchuk SN. Molecular survey and genetic characterization of Anaplasma marginale isolates in cattle from two regions of Russia. Ticks Tick Borne Dis. 2019 Feb;10(2):251-257. doi: 10.1016/j.ttbdis.2018.10.011. Epub 2018 Oct 26. PMID: 30442571.
Russia	Volga Federal District	Cattle	Screening	Anaplasma	marginale	Fedorina EA, Arkhipova AL, Kosovskiy GY, Kovalchuk SN. Molecular survey and genetic characterization of Anaplasma marginale isolates in cattle from two regions of Russia. Ticks Tick Borne Dis. 2019 Feb;10(2):251-257. doi: 10.1016/j.ttbdis.2018.10.011. Epub 2018 Oct 26. PMID: 30442571.
Italy	Sardinia	Cattle	Screening	Anaplasma	marginale	Zobba R, Anfossi AG, Pinna Parpaglia ML, Dore GM, Chessa B, Spezzigu A, Rocca S, Visco S, Pittau M, Alberti A. Molecular investigation and phylogeny of Anaplasma spp. in Mediterranean ruminants reveal the presence of neutrophil-tropic strains closely related to A. platys. Appl Environ Microbiol. 2014 Jan;80(1):271-80. doi: 10.1128/AEM.03129-13. Epub 2013 Oct 25. PMID: 24162569; PMCID: PMC3911010.
France	Corsica	Goat	Screening	Anaplasma	marginale	Cézanne R, Mrowietz N, Eigner B, Duscher GG, Glawischnig W, Fuehrer HP. Molecular analysis of Anaplasma phagocytophilum and Babesia divergens in red deer (Cervus elaphus) in Western Austria. Mol Cell Probes. 2017 Feb;31:55-58. doi: 10.1016/j.mcp.2016.07.003. Epub 2016 Jul 11. PMID: 27417532.
Italy	Sardinia	Goat	Screening	Anaplasma	marginale	Zobba R, Anfossi AG, Pinna Parpaglia ML, Dore GM, Chessa B, Spezzigu A, Rocca S, Visco S, Pittau M, Alberti A. Molecular investigation and phylogeny of Anaplasma spp. in Mediterranean ruminants reveal the presence of neutrophil-tropic strains closely related to A. platys. Appl Environ Microbiol. 2014 Jan;80(1):271-80. doi: 10.1128/AEM.03129-13. Epub 2013 Oct 25. PMID: 24162569; PMCID: PMC3911010.
Portugal	Not defined	Dog	Fever, lymphadenopathy, thrombocytopenia, neutrophylia, monocytosis	Rickettsia	massiliae	Barradas PF, Mesquita JR, Ferreira P, Amorim I, Gärtner F. Detection of tick-borne pathogens in Rhipicephalus sanguineus sensu lato and dogs from different districts of Portugal. Ticks Tick Borne Dis. 2020 Nov;11(6):101536. doi: 10.1016/j.ttbdis.2020.101536. Epub 2020 Aug 4. PMID: 32993945.
Spain	South Spain	Dog	Lymphoid nodular hyperplasia	Rickettsia	massiliae	Movilla R, Altet L, Serrano L, Tabar MD, Roura X. Molecular detection of vector-borne pathogens in blood and splenic samples from dogs with splenic disease. Parasit Vectors. 2017 Mar 13;10(1):131. doi: 10.1186/s13071-017-2074-z. PMID: 28285583; PMCID: PMC5346854.
France	Corsica	Sheep	Screening	Anaplasma	mediterraneum	Cézanne R, Mrowietz N, Eigner B, Duscher GG, Glawischnig W, Fuehrer HP. Molecular analysis of Anaplasma phagocytophilum and Babesia divergens in red deer (Cervus elaphus) in Western Austria. Mol Cell Probes. 2017 Feb;31:55-58. doi: 10.1016/j.mcp.2016.07.003. Epub 2016 Jul 11. PMID: 27417532.
Germany	Brandeburg	Dog	Samples from veterinary clinics	Neoehrlichia	mikurensis	Liesner JM, Krücken J, Schaper R, Pachnicke S, Kohn B, Müller E, Schulze C, von Samson-Himmelstjerna G. Vector-borne pathogens in dogs and red foxes from the federal state of Brandenburg, Germany. Vet Parasitol. 2016 Jul 15;224:44-51. doi: 10.1016/j.vetpar.2016.05.012. Epub 2016 May 11. PMID: 27270389.
Nederlands	Not defined	Mustelid	Screening	Neoehrlichia	mikurensis	Hofmeester TR, Krawczyk AI, van Leeuwen AD, Fonville M, Montizaan MGE, van den Berge K, Gouwy J, Ruyts SC, Verheyen K, Sprong H. Role of mustelids in the life-cycle of ixodid ticks and transmission cycles of four tick-borne pathogens. Parasit Vectors. 2018 Nov 20;11(1):600. doi: 10.1186/s13071-018-3126-8. PMID: 30458847; PMCID: PMC6245527.
Romania	Cluj-Napoca	Rodent	Screening	Neoehrlichia	mikurensis	Borşan SD, Ionică AM, Galon C, Toma-Naic A, Peştean C, Sándor AD, Moutailler S, Mihalca AD. High Diversity, Prevalence, and Co-infection Rates of Tick-Borne Pathogens in Ticks and Wildlife Hosts in an Urban Area in Romania. Front Microbiol. 2021 Mar 9;12:645002. doi: 10.3389/fmicb.2021.645002. PMID: 33767683; PMCID: PMC7985354.
Switzerland	Neuchâtel	Rodent	Screening	Neoehrlichia	mikurensis	Burri C, Schumann O, Schumann C, Gern L. Are Apodemus spp. mice and Myodes glareolus reservoirs for Borrelia miyamotoi, Candidatus Neoehrlichia mikurensis, Rickettsia helvetica, R. monacensis and Anaplasma phagocytophilum? Ticks Tick Borne Dis. 2014 Apr;5(3):245-51. doi: 10.1016/j.ttbdis.2013.11.007. Epub 2014 Feb 24. PMID: 24582511.
Nederlands	Gerlderland	Rodent	Screening	Neoehrlichia	mikurensis	Krawczyk AI, van Duijvendijk GLA, Swart A, Heylen D, Jaarsma RI, Jacobs FHH, Fonville M, Sprong H, Takken W. Effect of rodent density on tick and tick-borne pathogen populations: consequences for infectious disease risk. Parasit Vectors. 2020 Jan 20;13(1):34. doi: 10.1186/s13071-020-3902-0. PMID: 31959217; PMCID: PMC6971888.
Austria	Lower Austria	Rodent	Screening	Neoehrlichia	mikurensis	Jeske K, Herzig-Straschil B, Răileanu C, Kunec D, Tauchmann O, Emirhar D, Schmidt S, Trimpert J, Silaghi C, Heckel G, Ulrich RG, Drewes S. Zoonotic pathogen screening of striped field mice (Apodemus agrarius) from Austria. Transbound Emerg Dis. 2021 Feb 3. doi: 10.1111/tbed.14015. Epub ahead of print. PMID: 33534959.
Nederlands	All the land	Roe deer	Screening	Neoehrlichia	mikurensis	Wijburg SR, Fonville M, de Bruin A, van Rijn PA, Montizaan MGE, van den Broek J, Sprong H, Rijks JM. Prevalence and predictors of vector-borne pathogens in Dutch roe deer. Parasit Vectors. 2022 Mar 5;15(1):76. doi: 10.1186/s13071-022-05195-w. PMID: 35248157.
Romania	Moldavia	Bat	Screening	Rickettsia	monacensis	Matei IA, Corduneanu A, Sándor AD, Ionică AM, Panait L, Kalmár Z, Ivan T, Papuc I, Bouari C, Fit N, Mihalca AD. Rickettsia spp. in bats of Romania: high prevalence of Rickettsia monacensis in two insectivorous bat species. Parasit Vectors. 2021 Feb 10;14(1):107. doi: 10.1186/s13071-021-04592-x. Erratum in: Parasit Vectors. 2021 Apr 6;14(1):187. PMID: 33568213; PMCID: PMC7873661.
Romania	Transilvania	Bat	Screening	Rickettsia	monacensis	Matei IA, Corduneanu A, Sándor AD, Ionică AM, Panait L, Kalmár Z, Ivan T, Papuc I, Bouari C, Fit N, Mihalca AD. Rickettsia spp. in bats of Romania: high prevalence of Rickettsia monacensis in two insectivorous bat species. Parasit Vectors. 2021 Feb 10;14(1):107. doi: 10.1186/s13071-021-04592-x. Erratum in: Parasit Vectors. 2021 Apr 6;14(1):187. PMID: 33568213; PMCID: PMC7873661.
Romania	Cluj-Napoca	Bird	Screening	Rickettsia	monacensis	Borşan SD, Ionică AM, Galon C, Toma-Naic A, Peştean C, Sándor AD, Moutailler S, Mihalca AD. High Diversity, Prevalence, and Co-infection Rates of Tick-Borne Pathogens in Ticks and Wildlife Hosts in an Urban Area in Romania. Front Microbiol. 2021 Mar 9;12:645002. doi: 10.3389/fmicb.2021.645002. PMID: 33767683; PMCID: PMC7985354.
Romania	Transilvania	Bird	Screening	Rickettsia	monacensis	Sándor AD, Kalmár Z, Matei I, Ionică AM, Mărcuţan ID. Urban Breeding Corvids as Disseminators of Ticks and Emerging Tick-Borne Pathogens. Vector Borne Zoonotic Dis. 2017 Feb;17(2):152-154. doi: 10.1089/vbz.2016.2054. Epub 2016 Dec 6. PMID: 27922802.
Serbia	South Bačka	Dog	Screening	Rickettsia	monacensis	Banović P, Díaz-Sánchez AA, Galon C, Foucault-Simonin A, Simin V, Mijatović D, Papić L, Wu-Chuang A, Obregón D, Moutailler S, Cabezas-Cruz A. A One Health approach to study the circulation of tick-borne pathogens: A preliminary study. One Health. 2021 Jun 1;13:100270. doi: 10.1016/j.onehlt.2021.100270. PMID: 34141849; PMCID: PMC8188046.
Romania	Cluj-Napoca	Rodent	Screening	Rickettsia	monacensis	Borşan SD, Ionică AM, Galon C, Toma-Naic A, Peştean C, Sándor AD, Moutailler S, Mihalca AD. High Diversity, Prevalence, and Co-infection Rates of Tick-Borne Pathogens in Ticks and Wildlife Hosts in an Urban Area in Romania. Front Microbiol. 2021 Mar 9;12:645002. doi: 10.3389/fmicb.2021.645002. PMID: 33767683; PMCID: PMC7985354.
Switzerland	Neuchâtel	Rodent	Screening	Rickettsia	monacensis	Burri C, Schumann O, Schumann C, Gern L. Are Apodemus spp. mice and Myodes glareolus reservoirs for Borrelia miyamotoi, Candidatus Neoehrlichia mikurensis, Rickettsia helvetica, R. monacensis and Anaplasma phagocytophilum? Ticks Tick Borne Dis. 2014 Apr;5(3):245-51. doi: 10.1016/j.ttbdis.2013.11.007. Epub 2014 Feb 24. PMID: 24582511.
Slovakia	Brandeburg	Rodent	Screening	Rickettsia	monacensis	Minichová L, Hamšíková Z, Mahríková L, Slovák M, Kocianová E, Kazimírová M, Škultéty Ľ, Štefanidesová K, Špitalská E. Molecular evidence of Rickettsia spp. in ixodid ticks and rodents in suburban, natural and rural habitats in Slovakia. Parasit Vectors. 2017 Mar 24;10(1):158. doi: 10.1186/s13071-017-2094-8. PMID: 28340608; PMCID: PMC5366151.
Turkey	All the land	Sheep	Screening	Anaplasma	ovi	Ceylan O, Byamukama B, Ceylan C, Galon EM, Liu M, Masatani T, Xuan X, Sevinc F. Tick-Borne Hemoparasites of Sheep: A Molecular Research in Turkey. Pathogens. 2021 Feb 3;10(2):162. doi: 10.3390/pathogens10020162. PMID: 33546428; PMCID: PMC7913608.
Italy	Abbruzzi	Sheep	Screening	Ehrlichia	ovina	Giangaspero A, Marangi M, Papini R, Paoletti B, Wijnveld M, Jongejan F. Theileria sp. OT3 and other tick-borne pathogens in sheep and ticks in Italy: molecular characterization and phylogeny. Ticks Tick Borne Dis. 2015 Feb;6(1):75-83. doi: 10.1016/j.ttbdis.2014.09.007. Epub 2014 Oct 22. PMID: 25448422.
Portugal	Not defined	Fallow deer	Screening	Anaplasma	ovis	Pereira A, Parreira R, Nunes M, Casadinho A, Vieira ML, Campino L, Maia C. Molecular detection of tick-borne bacteria and protozoa in cervids and wild boars from Portugal. Parasit Vectors. 2016 May 10;9(1):251. doi: 10.1186/s13071-016-1535-0. PMID: 27160767; PMCID: PMC4862153.
Portugal	Not defined	Red deer	Screening	Anaplasma	ovis	Pereira A, Parreira R, Nunes M, Casadinho A, Vieira ML, Campino L, Maia C. Molecular detection of tick-borne bacteria and protozoa in cervids and wild boars from Portugal. Parasit Vectors. 2016 May 10;9(1):251. doi: 10.1186/s13071-016-1535-0. PMID: 27160767; PMCID: PMC4862153.
Turkey	Anatolia	Goat	Screening	Anaplasma	ovis	Aktas M, Özübek S. Bovine anaplasmosis in Turkey: First laboratory confirmed clinical cases caused by Anaplasma phagocytophilum. Vet Microbiol. 2015 Aug 5;178(3-4):246-51. doi: 10.1016/j.vetmic.2015.05.021. Epub 2015 May 28. PMID: 26051478.
Italy	Sardinia	Goat	Screening	Anaplasma	ovis	Zobba R, Anfossi AG, Pinna Parpaglia ML, Dore GM, Chessa B, Spezzigu A, Rocca S, Visco S, Pittau M, Alberti A. Molecular investigation and phylogeny of Anaplasma spp. in Mediterranean ruminants reveal the presence of neutrophil-tropic strains closely related to A. platys. Appl Environ Microbiol. 2014 Jan;80(1):271-80. doi: 10.1128/AEM.03129-13. Epub 2013 Oct 25. PMID: 24162569; PMCID: PMC3911010.
Turkey	Anatolia	Sheep	Screening	Anaplasma	ovis	Aktas M, Özübek S. Bovine anaplasmosis in Turkey: First laboratory confirmed clinical cases caused by Anaplasma phagocytophilum. Vet Microbiol. 2015 Aug 5;178(3-4):246-51. doi: 10.1016/j.vetmic.2015.05.021. Epub 2015 May 28. PMID: 26051478.
France	Corsica	Sheep	Screening	Anaplasma	ovis	Cézanne R, Mrowietz N, Eigner B, Duscher GG, Glawischnig W, Fuehrer HP. Molecular analysis of Anaplasma phagocytophilum and Babesia divergens in red deer (Cervus elaphus) in Western Austria. Mol Cell Probes. 2017 Feb;31:55-58. doi: 10.1016/j.mcp.2016.07.003. Epub 2016 Jul 11. PMID: 27417532.
Italy	Abbruzzi	Sheep	Screening	Anaplasma	ovis	Giangaspero A, Marangi M, Papini R, Paoletti B, Wijnveld M, Jongejan F. Theileria sp. OT3 and other tick-borne pathogens in sheep and ticks in Italy: molecular characterization and phylogeny. Ticks Tick Borne Dis. 2015 Feb;6(1):75-83. doi: 10.1016/j.ttbdis.2014.09.007. Epub 2014 Oct 22. PMID: 25448422.
Spain	Castilla	Sheep	Screening	Anaplasma	ovis	Evidence of co-infection with Mycobacterium bovis and tick-borne pathogens in a naturally infected sheep ﬂock
Italy	Sardinia	Sheep	Screening	Anaplasma	ovis	Zobba R, Anfossi AG, Pinna Parpaglia ML, Dore GM, Chessa B, Spezzigu A, Rocca S, Visco S, Pittau M, Alberti A. Molecular investigation and phylogeny of Anaplasma spp. in Mediterranean ruminants reveal the presence of neutrophil-tropic strains closely related to A. platys. Appl Environ Microbiol. 2014 Jan;80(1):271-80. doi: 10.1128/AEM.03129-13. Epub 2013 Oct 25. PMID: 24162569; PMCID: PMC3911010.
Austria	Tyrol	Chamois	Anaemia, haemorrhagic ascites. Co-infections with Haemonchus contortus and Fasciola hepatica	Anaplasma	phagocytophilum	Messner M, Kayikci FN, Shahi-Barogh B, Harl J, Messner C, Fuehrer HP. Screening of wild ruminants from the Kaunertal and other alpine regions of Tyrol (Austria) for vector-borne pathogens. Parasitol Res. 2019 Sep;118(9):2735-2740. doi: 10.1007/s00436-019-06412-9. Epub 2019 Aug 3. PMID: 31375956; PMCID: PMC6700037.
Portugal	Not defined	Red deer	Screening	Anaplasma	phagocytophilum	Pereira A, Parreira R, Nunes M, Casadinho A, Vieira ML, Campino L, Maia C. Molecular detection of tick-borne bacteria and protozoa in cervids and wild boars from Portugal. Parasit Vectors. 2016 May 10;9(1):251. doi: 10.1186/s13071-016-1535-0. PMID: 27160767; PMCID: PMC4862153.
Turkey	Black sea	Cattle	Decrease of milk production, coughing, anorexia, nasal discharg	Anaplasma	phagocytophilum	Aktas M, Özübek S. Bovine anaplasmosis in Turkey: First laboratory confirmed clinical cases caused by Anaplasma phagocytophilum. Vet Microbiol. 2015 Aug 5;178(3-4):246-51. doi: 10.1016/j.vetmic.2015.05.021. Epub 2015 May 28. PMID: 26051478.
Spain	Not defined	Horse	Fever, joint oedema and ataxia, which raised suspicion of anaplasmosis	Anaplasma	phagocytophilum	Dzięgiel B, Adaszek L, Winiarczyk M, García-Bocanegra I, Carbonero A, Dębiak P, Winiarczyk S. Comparative analysis of 16S RNA nucleotide sequences of Anaplasma phagocytophilum detected in the blood of horses from various parts of Europe. J Med Microbiol. 2013 Dec;62(Pt 12):1891-1896. doi: 10.1099/jmm.0.058636-0. Epub 2013 Jun 20. PMID: 23788590.
Poland	Not defined	Horse	Fever, joint oedema and ataxia, which raised suspicion of anaplasmosis	Anaplasma	phagocytophilum	Dzięgiel B, Adaszek L, Winiarczyk M, García-Bocanegra I, Carbonero A, Dębiak P, Winiarczyk S. Comparative analysis of 16S RNA nucleotide sequences of Anaplasma phagocytophilum detected in the blood of horses from various parts of Europe. J Med Microbiol. 2013 Dec;62(Pt 12):1891-1896. doi: 10.1099/jmm.0.058636-0. Epub 2013 Jun 20. PMID: 23788590.
Italy	Not defined	Horse	Fever, joint oedema and ataxia, which raised suspicion of anaplasmosis	Anaplasma	phagocytophilum	Dzięgiel B, Adaszek L, Winiarczyk M, García-Bocanegra I, Carbonero A, Dębiak P, Winiarczyk S. Comparative analysis of 16S RNA nucleotide sequences of Anaplasma phagocytophilum detected in the blood of horses from various parts of Europe. J Med Microbiol. 2013 Dec;62(Pt 12):1891-1896. doi: 10.1099/jmm.0.058636-0. Epub 2013 Jun 20. PMID: 23788590.
Germany	Not defined	Horse	Fever, joint oedema and ataxia, which raised suspicion of anaplasmosis	Anaplasma	phagocytophilum	Dzięgiel B, Adaszek L, Winiarczyk M, García-Bocanegra I, Carbonero A, Dębiak P, Winiarczyk S. Comparative analysis of 16S RNA nucleotide sequences of Anaplasma phagocytophilum detected in the blood of horses from various parts of Europe. J Med Microbiol. 2013 Dec;62(Pt 12):1891-1896. doi: 10.1099/jmm.0.058636-0. Epub 2013 Jun 20. PMID: 23788590.
Ukraine	Not defined	Horse	Fever, joint oedema and ataxia, which raised suspicion of anaplasmosis	Anaplasma	phagocytophilum	Dzięgiel B, Adaszek L, Winiarczyk M, García-Bocanegra I, Carbonero A, Dębiak P, Winiarczyk S. Comparative analysis of 16S RNA nucleotide sequences of Anaplasma phagocytophilum detected in the blood of horses from various parts of Europe. J Med Microbiol. 2013 Dec;62(Pt 12):1891-1896. doi: 10.1099/jmm.0.058636-0. Epub 2013 Jun 20. PMID: 23788590.
Switzerland	Berna	Dog	Generalized skin lesion as erythema, pustules, nodules. One of three dog was seronegative, the diagnosis was done with skin byopsis in all three dogs	Anaplasma	phagocytophilum	Berzina I, Krudewig C, Silaghi C, Matise I, Ranka R, Müller N, Welle M. Anaplasma phagocytophilum DNA amplified from lesional skin of seropositive dogs. Ticks Tick Borne Dis. 2014 Apr;5(3):329-35. doi: 10.1016/j.ttbdis.2013.12.010. Epub 2014 Mar 15. PMID: 24637068.
Austria	Not defined	Dog	History of previous tick infestation.Fever (40.5 °C), lethargy, recumbency, abnormal behaviour and vomiting, thrombocytopenia, leukopenia, lymphopenia, hypoalbuminaemia	Anaplasma	phagocytophilum	Dyachenko V, Geiger C, Pantchev N, Majzoub M, Bell-Sakyi L, Krupka I, Straubinger RK. Isolation of canine Anaplasma phagocytophilum strains from clinical blood samples using the Ixodes ricinus cell line IRE/CTVM20. Vet Microbiol. 2013 Mar 23;162(2-4):980-986. doi: 10.1016/j.vetmic.2012.10.021. Epub 2012 Oct 26. PMID: 23146170; PMCID: PMC3757156.
Germany	Not defined	Cat	Lethargy, thrombocytopenia and fever	Anaplasma	phagocytophilum	Schäfer I, Kohn B, Müller E. Anaplasma phagocytophilum in domestic cats from Germany, Austria and Switzerland and clinical/laboratory findings in 18 PCR-positive cats (2008-2020). J Feline Med Surg. 2021 Jun 2:1098612X211017459. doi: 10.1177/1098612X211017459. Epub ahead of print. PMID: 34076536.
Austria	Not defined	Cat	Lethargy, thrombocytopenia and fever	Anaplasma	phagocytophilum	Schäfer I, Kohn B, Müller E. Anaplasma phagocytophilum in domestic cats from Germany, Austria and Switzerland and clinical/laboratory findings in 18 PCR-positive cats (2008-2020). J Feline Med Surg. 2021 Jun 2:1098612X211017459. doi: 10.1177/1098612X211017459. Epub ahead of print. PMID: 34076536.
Switzerland	Not defined	Cat	Lethargy, thrombocytopenia and fever	Anaplasma	phagocytophilum	Schäfer I, Kohn B, Müller E. Anaplasma phagocytophilum in domestic cats from Germany, Austria and Switzerland and clinical/laboratory findings in 18 PCR-positive cats (2008-2020). J Feline Med Surg. 2021 Jun 2:1098612X211017459. doi: 10.1177/1098612X211017459. Epub ahead of print. PMID: 34076536.
Italy	Lombardia	Cat	Lymphadenomegalia	Anaplasma	phagocytophilum	Spada E, Proverbio D, Galluzzo P, Della Pepa A, Perego R, Bagnagatti De Giorgi G, Ferro E. Molecular study on selected vector-borne infections in urban stray colony cats in northern Italy. J Feline Med Surg. 2014 Aug;16(8):684-8. doi: 10.1177/1098612X13514422. Epub 2013 Dec 6. PMID: 24319060.
Greece	Thessaly	Dog	Lymphadenopathy	Anaplasma	phagocytophilum	Diakou A, Di Cesare A, Morelli S, Colombo M, Halos L, Simonato G, Tamvakis A, Beugnet F, Paoletti B, Traversa D. Endoparasites and vector-borne pathogens in dogs from Greek islands: Pathogen distribution and zoonotic implications. PLoS Negl Trop Dis. 2019 May 8;13(5):e0007003. doi: 10.1371/journal.pntd.0007003. PMID: 31067231; PMCID: PMC6527238.
Greece	Thessaly	Dog	Lymphadenopathy	Anaplasma	phagocytophilum	Diakou A, Di Cesare A, Morelli S, Colombo M, Halos L, Simonato G, Tamvakis A, Beugnet F, Paoletti B, Traversa D. Endoparasites and vector-borne pathogens in dogs from Greek islands: Pathogen distribution and zoonotic implications. PLoS Negl Trop Dis. 2019 May 8;13(5):e0007003. doi: 10.1371/journal.pntd.0007003. PMID: 31067231; PMCID: PMC6527238.
Germany	Not defined	Dog	Marked thrombocytopenia	Anaplasma	phagocytophilum	Dyachenko V, Geiger C, Pantchev N, Majzoub M, Bell-Sakyi L, Krupka I, Straubinger RK. Isolation of canine Anaplasma phagocytophilum strains from clinical blood samples using the Ixodes ricinus cell line IRE/CTVM20. Vet Microbiol. 2013 Mar 23;162(2-4):980-986. doi: 10.1016/j.vetmic.2012.10.021. Epub 2012 Oct 26. PMID: 23146170; PMCID: PMC3757156.
Italy	Lombardia	Cat	Pale mucous	Anaplasma	phagocytophilum	Spada E, Proverbio D, Galluzzo P, Della Pepa A, Perego R, Bagnagatti De Giorgi G, Ferro E. Molecular study on selected vector-borne infections in urban stray colony cats in northern Italy. J Feline Med Surg. 2014 Aug;16(8):684-8. doi: 10.1177/1098612X13514422. Epub 2013 Dec 6. PMID: 24319060.
Germany	Bavaria	Cat	Poor general condition, CBC abnormalities	Anaplasma	phagocytophilum	Bergmann M, Englert T, Stuetzer B, Hawley JR, Lappin MR, Hartmann K. Prevalence of selected rickettsial infections in cats in Southern Germany. Comp Immunol Microbiol Infect Dis. 2015 Oct;42:33-6. doi: 10.1016/j.cimid.2015.08.003. Epub 2015 Sep 2. PMID: 26387062.
Germany	Brandeburg	Dog	Samples from veterinary clinics	Anaplasma	phagocytophilum	Liesner JM, Krücken J, Schaper R, Pachnicke S, Kohn B, Müller E, Schulze C, von Samson-Himmelstjerna G. Vector-borne pathogens in dogs and red foxes from the federal state of Brandenburg, Germany. Vet Parasitol. 2016 Jul 15;224:44-51. doi: 10.1016/j.vetpar.2016.05.012. Epub 2016 May 11. PMID: 27270389.
Austria	Tyrol	Alpine ibex	Screening	Anaplasma	phagocytophilum	Messner M, Kayikci FN, Shahi-Barogh B, Harl J, Messner C, Fuehrer HP. Screening of wild ruminants from the Kaunertal and other alpine regions of Tyrol (Austria) for vector-borne pathogens. Parasitol Res. 2019 Sep;118(9):2735-2740. doi: 10.1007/s00436-019-06412-9. Epub 2019 Aug 3. PMID: 31375956; PMCID: PMC6700037.
UK	East England	Barking deer	Screening	Anaplasma	phagocytophilum	Duscher GG, Battisti E, Hodžić A, Wäber K, Steinbach P, Stubbe M, Heddergott M. First detection and molecular identification of Anaplasma phagocytophilum in an introduced population of Reeve's muntjac (Muntiacus reevesi) in United Kingdom. Mol Cell Probes. 2020 Aug;52:101582. doi: 10.1016/j.mcp.2020.101582. Epub 2020 Apr 22. PMID: 32334005.
Romania	Cluj-Napoca	Bird	Screening	Anaplasma	phagocytophilum	Borşan SD, Ionică AM, Galon C, Toma-Naic A, Peştean C, Sándor AD, Moutailler S, Mihalca AD. High Diversity, Prevalence, and Co-infection Rates of Tick-Borne Pathogens in Ticks and Wildlife Hosts in an Urban Area in Romania. Front Microbiol. 2021 Mar 9;12:645002. doi: 10.3389/fmicb.2021.645002. PMID: 33767683; PMCID: PMC7985354.
Romania	Transilvania	Bird	Screening	Anaplasma	phagocytophilum	Sándor AD, Kalmár Z, Matei I, Ionică AM, Mărcuţan ID. Urban Breeding Corvids as Disseminators of Ticks and Emerging Tick-Borne Pathogens. Vector Borne Zoonotic Dis. 2017 Feb;17(2):152-154. doi: 10.1089/vbz.2016.2054. Epub 2016 Dec 6. PMID: 27922802.
Turkey	Black sea	Cattle	Screening	Anaplasma	phagocytophilum	Aktas M, Özübek S. Bovine anaplasmosis in Turkey: First laboratory confirmed clinical cases caused by Anaplasma phagocytophilum. Vet Microbiol. 2015 Aug 5;178(3-4):246-51. doi: 10.1016/j.vetmic.2015.05.021. Epub 2015 May 28. PMID: 26051478.
Serbia	South Bačka	Dog	Screening	Anaplasma	phagocytophilum	Banović P, Díaz-Sánchez AA, Galon C, Foucault-Simonin A, Simin V, Mijatović D, Papić L, Wu-Chuang A, Obregón D, Moutailler S, Cabezas-Cruz A. A One Health approach to study the circulation of tick-borne pathogens: A preliminary study. One Health. 2021 Jun 1;13:100270. doi: 10.1016/j.onehlt.2021.100270. PMID: 34141849; PMCID: PMC8188046.
Hungary	Central Hungary	Dog	Screening	Anaplasma	phagocytophilum	Hornok S, Dénes B, Meli ML, Tánczos B, Fekete L, Gyuranecz M, de la Fuente J, de Mera IG, Farkas R, Hofmann-Lehmann R. Non-pet dogs as sentinels and potential synanthropic reservoirs of tick-borne and zoonotic bacteria. Vet Microbiol. 2013 Dec 27;167(3-4):700-3. doi: 10.1016/j.vetmic.2013.08.011. Epub 2013 Aug 20. PMID: 24021884.
Croatia	Continental	Dog	Screening	Anaplasma	phagocytophilum	Huber D, Reil I, Duvnjak S, Jurković D, Lukačević D, Pilat M, Beck A, Mihaljević Ž, Vojta L, Polkinghorne A, Beck R. Molecular detection of Anaplasma platys, Anaplasma phagocytophilum and Wolbachia sp. but not Ehrlichia canis in Croatian dogs. Parasitol Res. 2017 Nov;116(11):3019-3026. doi: 10.1007/s00436-017-5611-y. Epub 2017 Sep 14. PMID: 28905230.
Croatia	Dalmatia	Dog	Screening	Anaplasma	phagocytophilum	Huber D, Reil I, Duvnjak S, Jurković D, Lukačević D, Pilat M, Beck A, Mihaljević Ž, Vojta L, Polkinghorne A, Beck R. Molecular detection of Anaplasma platys, Anaplasma phagocytophilum and Wolbachia sp. but not Ehrlichia canis in Croatian dogs. Parasitol Res. 2017 Nov;116(11):3019-3026. doi: 10.1007/s00436-017-5611-y. Epub 2017 Sep 14. PMID: 28905230.
Italy	Abbruzzi	Dog	Screening	Anaplasma	phagocytophilum	Traversa D, Di Cesare A, Simonato G, Cassini R, Merola C, Diakou A, Halos L, Beugnet F, Frangipane di Regalbono A. Zoonotic intestinal parasites and vector-borne pathogens in Italian shelter and kennel dogs. Comp Immunol Microbiol Infect Dis. 2017 Apr;51:69-75. doi: 10.1016/j.cimid.2017.04.003. Epub 2017 Apr 21. PMID: 28504099.
Hungary	Southern Great Plain	Fallow deer	Screening	Anaplasma	phagocytophilum	Hornok S, Sugár L, Fernández de Mera IG, de la Fuente J, Horváth G, Kovács T, Micsutka A, Gönczi E, Flaisz B, Takács N, Farkas R, Meli ML, Hofmann-Lehmann R. Tick- and fly-borne bacteria in ungulates: the prevalence of Anaplasma phagocytophilum, haemoplasmas and rickettsiae in water buffalo and deer species in Central Europe, Hungary. BMC Vet Res. 2018 Mar 20;14(1):98. doi: 10.1186/s12917-018-140…
Slovakia	Southwest	Fallow deer	Screening	Anaplasma	phagocytophilum	Kazimírová M, Hamšíková Z, Špitalská E, Minichová L, Mahríková L, Caban R, Sprong H, Fonville M, Schnittger L, Kocianová E. Diverse tick-borne microorganisms identified in free-living ungulates in Slovakia. Parasit Vectors. 2018 Sep 3;11(1):495. doi: 10.1186/s13071-018-3068-1. PMID: 30176908; PMCID: PMC6122462.
Italy	Tuscany	Fox	Screening	Anaplasma	phagocytophilum	Ebani VV, Rocchigiani G, Nardoni S, Bertelloni F, Vasta V, Papini RA, Verin R, Poli A, Mancianti F. Molecular detection of tick-borne pathogens in wild red foxes (Vulpes vulpes) from Central Italy. Acta Trop. 2017 Aug;172:197-200. doi: 10.1016/j.actatropica.2017.05.014. Epub 2017 May 11. PMID: 28502642.
Iceland	Not defined	Fox	Screening	Anaplasma	phagocytophilum	Hornok S, Mühldorfer K, Takács N, Hofmann-Lehmann R, Meli ML, Gyuranecz M, Unnsteinsdóttir ER, Greenwood AD, Czirják GÁ. Broad Range Screening of Vector-Borne Pathogens in Arctic Foxes (Vulpes lagopus) in Iceland. Animals (Basel). 2020 Nov 4;10(11):2031. doi: 10.3390/ani10112031. PMID: 33158098; PMCID: PMC7694187.
Romania	Cluj-Napoca	Hedgehog	Screening	Anaplasma	phagocytophilum	Borşan SD, Ionică AM, Galon C, Toma-Naic A, Peştean C, Sándor AD, Moutailler S, Mihalca AD. High Diversity, Prevalence, and Co-infection Rates of Tick-Borne Pathogens in Ticks and Wildlife Hosts in an Urban Area in Romania. Front Microbiol. 2021 Mar 9;12:645002. doi: 10.3389/fmicb.2021.645002. PMID: 33767683; PMCID: PMC7985354.
Hungary	Budapest	Hedgehog	Screening	Anaplasma	phagocytophilum	Szekeres S, Docters van Leeuwen A, Tóth E, Majoros G, Sprong H, Földvári G. Road-killed mammals provide insight into tick-borne bacterial pathogen communities within urban habitats. Transbound Emerg Dis. 2019 Jan;66(1):277-286. doi: 10.1111/tbed.13019. Epub 2018 Oct 11. PMID: 30230270.
Serbia	Central Serbia	Jackal	Screening	Anaplasma	phagocytophilum	Sukara R, Chochlakis D, Ćirović D, Penezić A, Mihaljica D, Ćakić S, Valčić M, Tselentis Y, Psaroulaki A, Tomanović S. Golden jackals (Canis aureus) as hosts for ticks and tick-borne pathogens in Serbia. Ticks Tick Borne Dis. 2018 Jul;9(5):1090-1097. doi: 10.1016/j.ttbdis.2018.04.003. Epub 2018 Apr 10. PMID: 29678402.
Hungary	North Hungary	Migratory bird	Screening	Anaplasma	phagocytophilum	Hornok S, Kováts D, Csörgő T, Meli ML, Gönczi E, Hadnagy Z, Takács N, Farkas R, Hofmann-Lehmann R. Birds as potential reservoirs of tick-borne pathogens: first evidence of bacteraemia with Rickettsia helvetica. Parasit Vectors. 2014 Mar 28;7:128. doi: 10.1186/1756-3305-7-128. PMID: 24679245; PMCID: PMC3976504.
Switzerland	Vaud	Migratory bird	Screening	Anaplasma	phagocytophilum	Lommano E, Dvořák C, Vallotton L, Jenni L, Gern L. Tick-borne pathogens in ticks collected from breeding and migratory birds in Switzerland. Ticks Tick Borne Dis. 2014 Oct;5(6):871-82. doi: 10.1016/j.ttbdis.2014.07.001. Epub 2014 Aug 10. PMID: 25113989.
Hungary	Southern Great Plain	Mouflon	Screening	Anaplasma	phagocytophilum	Hornok S, Sugár L, Fernández de Mera IG, de la Fuente J, Horváth G, Kovács T, Micsutka A, Gönczi E, Flaisz B, Takács N, Farkas R, Meli ML, Hofmann-Lehmann R. Tick- and fly-borne bacteria in ungulates: the prevalence of Anaplasma phagocytophilum, haemoplasmas and rickettsiae in water buffalo and deer species in Central Europe, Hungary. BMC Vet Res. 2018 Mar 20;14(1):98. doi: 10.1186/s12917-018-140…
Hungary	Southern Great Plain	Mouflon	Screening	Anaplasma	phagocytophilum	Hornok S, Sugár L, Fernández de Mera IG, de la Fuente J, Horváth G, Kovács T, Micsutka A, Gönczi E, Flaisz B, Takács N, Farkas R, Meli ML, Hofmann-Lehmann R. Tick- and fly-borne bacteria in ungulates: the prevalence of Anaplasma phagocytophilum, haemoplasmas and rickettsiae in water buffalo and deer species in Central Europe, Hungary. BMC Vet Res. 2018 Mar 20;14(1):98. doi: 10.1186/s12917-018-140…
Nederlands	Not defined	Mustelid	Screening	Anaplasma	phagocytophilum	Hofmeester TR, Krawczyk AI, van Leeuwen AD, Fonville M, Montizaan MGE, van den Berge K, Gouwy J, Ruyts SC, Verheyen K, Sprong H. Role of mustelids in the life-cycle of ixodid ticks and transmission cycles of four tick-borne pathogens. Parasit Vectors. 2018 Nov 20;11(1):600. doi: 10.1186/s13071-018-3126-8. PMID: 30458847; PMCID: PMC6245527.
Germany	Not defined	Mustelid	Screening	Anaplasma	phagocytophilum	Król N, Obiegala A, Kretschmar FM, Hamel D, Pfeffer M. Tick-borne pathogens in the European polecat, Mustela putorius and in attached Ixodes hexagonus ticks from Germany. Ticks Tick Borne Dis. 2019 Apr;10(3):594-597. doi: 10.1016/j.ttbdis.2019.02.004. Epub 2019 Feb 11. PMID: 30773320.
Austria	Tyrol	Red deer	Screening	Anaplasma	phagocytophilum	Cézanne R, Mrowietz N, Eigner B, Duscher GG, Glawischnig W, Fuehrer HP. Molecular analysis of Anaplasma phagocytophilum and Babesia divergens in red deer (Cervus elaphus) in Western Austria. Mol Cell Probes. 2017 Feb;31:55-58. doi: 10.1016/j.mcp.2016.07.003. Epub 2016 Jul 11. PMID: 27417532.
Austria	Salzburg	Red deer	Screening	Anaplasma	phagocytophilum	Cézanne R, Mrowietz N, Eigner B, Duscher GG, Glawischnig W, Fuehrer HP. Molecular analysis of Anaplasma phagocytophilum and Babesia divergens in red deer (Cervus elaphus) in Western Austria. Mol Cell Probes. 2017 Feb;31:55-58. doi: 10.1016/j.mcp.2016.07.003. Epub 2016 Jul 11. PMID: 27417532.
Austria	Voralberg	Red deer	Screening	Anaplasma	phagocytophilum	Cézanne R, Mrowietz N, Eigner B, Duscher GG, Glawischnig W, Fuehrer HP. Molecular analysis of Anaplasma phagocytophilum and Babesia divergens in red deer (Cervus elaphus) in Western Austria. Mol Cell Probes. 2017 Feb;31:55-58. doi: 10.1016/j.mcp.2016.07.003. Epub 2016 Jul 11. PMID: 27417532.
Hungary	Southern Great Plain	Red deer	Screening	Anaplasma	phagocytophilum	Hornok S, Sugár L, Fernández de Mera IG, de la Fuente J, Horváth G, Kovács T, Micsutka A, Gönczi E, Flaisz B, Takács N, Farkas R, Meli ML, Hofmann-Lehmann R. Tick- and fly-borne bacteria in ungulates: the prevalence of Anaplasma phagocytophilum, haemoplasmas and rickettsiae in water buffalo and deer species in Central Europe, Hungary. BMC Vet Res. 2018 Mar 20;14(1):98. doi: 10.1186/s12917-018-140…
Hungary	Southern Great Plain	Red deer	Screening	Anaplasma	phagocytophilum	Hornok S, Sugár L, Fernández de Mera IG, de la Fuente J, Horváth G, Kovács T, Micsutka A, Gönczi E, Flaisz B, Takács N, Farkas R, Meli ML, Hofmann-Lehmann R. Tick- and fly-borne bacteria in ungulates: the prevalence of Anaplasma phagocytophilum, haemoplasmas and rickettsiae in water buffalo and deer species in Central Europe, Hungary. BMC Vet Res. 2018 Mar 20;14(1):98. doi: 10.1186/s12917-018-140…
Italy	Trentino	Rodent	Screening	Anaplasma	phagocytophilum	Baráková I, Derdáková M, Carpi G, Rosso F, Collini M, Tagliapietra V, Ramponi C, Hauffe HC, Rizzoli A. Genetic and ecologic variability among Anaplasma phagocytophilum strains, northern Italy. Emerg Infect Dis. 2014 Jun;20(6):1082-5. doi: 10.3201/eid2006.131023. PMID: 24855911; PMCID: PMC4036757.
Romania	Cluj-Napoca	Rodent	Screening	Anaplasma	phagocytophilum	Borşan SD, Ionică AM, Galon C, Toma-Naic A, Peştean C, Sándor AD, Moutailler S, Mihalca AD. High Diversity, Prevalence, and Co-infection Rates of Tick-Borne Pathogens in Ticks and Wildlife Hosts in an Urban Area in Romania. Front Microbiol. 2021 Mar 9;12:645002. doi: 10.3389/fmicb.2021.645002. PMID: 33767683; PMCID: PMC7985354.
Switzerland	Neuchâtel	Rodent	Screening	Anaplasma	phagocytophilum	Burri C, Schumann O, Schumann C, Gern L. Are Apodemus spp. mice and Myodes glareolus reservoirs for Borrelia miyamotoi, Candidatus Neoehrlichia mikurensis, Rickettsia helvetica, R. monacensis and Anaplasma phagocytophilum? Ticks Tick Borne Dis. 2014 Apr;5(3):245-51. doi: 10.1016/j.ttbdis.2013.11.007. Epub 2014 Feb 24. PMID: 24582511.
Italy	Trentino	Rodent	Screening	Anaplasma	phagocytophilum	Rosso F, Tagliapietra V, Baráková I, Derdáková M, Konečný A, Hauffe HC, Rizzoli A. Prevalence and genetic variability of Anaplasma phagocytophilum in wild rodents from the Italian alps. Parasit Vectors. 2017 Jun 14;10(1):293. doi: 10.1186/s13071-017-2221-6. PMID: 28615038; PMCID: PMC5471728.
Hungary	Budapest	Rodent	Screening	Anaplasma	phagocytophilum	Szekeres S, Docters van Leeuwen A, Tóth E, Majoros G, Sprong H, Földvári G. Road-killed mammals provide insight into tick-borne bacterial pathogen communities within urban habitats. Transbound Emerg Dis. 2019 Jan;66(1):277-286. doi: 10.1111/tbed.13019. Epub 2018 Oct 11. PMID: 30230270.
UK	East England	Roe deer	Screening	Anaplasma	phagocytophilum	Duscher GG, Battisti E, Hodžić A, Wäber K, Steinbach P, Stubbe M, Heddergott M. First detection and molecular identification of Anaplasma phagocytophilum in an introduced population of Reeve's muntjac (Muntiacus reevesi) in United Kingdom. Mol Cell Probes. 2020 Aug;52:101582. doi: 10.1016/j.mcp.2020.101582. Epub 2020 Apr 22. PMID: 32334005.
Hungary	Southern Great Plain	Roe deer	Screening	Anaplasma	phagocytophilum	Hornok S, Sugár L, Fernández de Mera IG, de la Fuente J, Horváth G, Kovács T, Micsutka A, Gönczi E, Flaisz B, Takács N, Farkas R, Meli ML, Hofmann-Lehmann R. Tick- and fly-borne bacteria in ungulates: the prevalence of Anaplasma phagocytophilum, haemoplasmas and rickettsiae in water buffalo and deer species in Central Europe, Hungary. BMC Vet Res. 2018 Mar 20;14(1):98. doi: 10.1186/s12917-018-140…
Hungary	Southern Great Plain	Roe deer	Screening	Anaplasma	phagocytophilum	Hornok S, Sugár L, Fernández de Mera IG, de la Fuente J, Horváth G, Kovács T, Micsutka A, Gönczi E, Flaisz B, Takács N, Farkas R, Meli ML, Hofmann-Lehmann R. Tick- and fly-borne bacteria in ungulates: the prevalence of Anaplasma phagocytophilum, haemoplasmas and rickettsiae in water buffalo and deer species in Central Europe, Hungary. BMC Vet Res. 2018 Mar 20;14(1):98. doi: 10.1186/s12917-018-140…
Slovakia	Southwest	Roe deer	Screening	Anaplasma	phagocytophilum	Kazimírová M, Hamšíková Z, Špitalská E, Minichová L, Mahríková L, Caban R, Sprong H, Fonville M, Schnittger L, Kocianová E. Diverse tick-borne microorganisms identified in free-living ungulates in Slovakia. Parasit Vectors. 2018 Sep 3;11(1):495. doi: 10.1186/s13071-018-3068-1. PMID: 30176908; PMCID: PMC6122462.
Slovakia	Southwest	Roe deer	Screening	Anaplasma	phagocytophilum	Kazimírová M, Hamšíková Z, Špitalská E, Minichová L, Mahríková L, Caban R, Sprong H, Fonville M, Schnittger L, Kocianová E. Diverse tick-borne microorganisms identified in free-living ungulates in Slovakia. Parasit Vectors. 2018 Sep 3;11(1):495. doi: 10.1186/s13071-018-3068-1. PMID: 30176908; PMCID: PMC6122462.
Germany	Bavaria	Roe deer	Screening	Anaplasma	phagocytophilum	Overzier E, Pfister K, Herb I, Mahling M, Böck G Jr, Silaghi C. Detection of tick-borne pathogens in roe deer (Capreolus capreolus), in questing ticks (Ixodes ricinus), and in ticks infesting roe deer in southern Germany. Ticks Tick Borne Dis. 2013 Jun;4(4):320-8. doi: 10.1016/j.ttbdis.2013.01.004. Epub 2013 Apr 6. PMID: 23571115.
Germany	Hesse	Roe deer	Screening	Anaplasma	phagocytophilum	Regier Y, Komma K, Weigel M, Kraiczy P, Laisi A, Pulliainen AT, Hain T, Kempf VAJ. Combination of microbiome analysis and serodiagnostics to assess the risk of pathogen transmission by ticks to humans and animals in central Germany. Parasit Vectors. 2019 Jan 7;12(1):11. doi: 10.1186/s13071-018-3240-7. PMID: 30616666; PMCID: PMC6322329.
Hungary	Budapest	Roe deer	Screening	Anaplasma	phagocytophilum	Szekeres S, Docters van Leeuwen A, Tóth E, Majoros G, Sprong H, Földvári G. Road-killed mammals provide insight into tick-borne bacterial pathogen communities within urban habitats. Transbound Emerg Dis. 2019 Jan;66(1):277-286. doi: 10.1111/tbed.13019. Epub 2018 Oct 11. PMID: 30230270.
Italy	Abbruzzi	Sheep	Screening	Anaplasma	phagocytophilum	Giangaspero A, Marangi M, Papini R, Paoletti B, Wijnveld M, Jongejan F. Theileria sp. OT3 and other tick-borne pathogens in sheep and ticks in Italy: molecular characterization and phylogeny. Ticks Tick Borne Dis. 2015 Feb;6(1):75-83. doi: 10.1016/j.ttbdis.2014.09.007. Epub 2014 Oct 22. PMID: 25448422.
Norway	Vestlandet	Sheep	Screening	Anaplasma	phagocytophilum	Granquist EG, Kristiansson M, Lindgren PE, Matussek A, Nødtvedt A, Okstad W, Stuen S. Evaluation of microbial communities and symbionts in Ixodes ricinus and ungulate hosts (Cervus elaphus and Ovis aries) from shared habitats on the west coast of Norway. Ticks Tick Borne Dis. 2014 Oct;5(6):780-4. doi: 10.1016/j.ttbdis.2014.05.005. Epub 2014 Aug 15. PMID: 25132534.
Italy	Sardinia	Sheep	Screening	Anaplasma	phagocytophilum	Zobba R, Anfossi AG, Pinna Parpaglia ML, Dore GM, Chessa B, Spezzigu A, Rocca S, Visco S, Pittau M, Alberti A. Molecular investigation and phylogeny of Anaplasma spp. in Mediterranean ruminants reveal the presence of neutrophil-tropic strains closely related to A. platys. Appl Environ Microbiol. 2014 Jan;80(1):271-80. doi: 10.1128/AEM.03129-13. Epub 2013 Oct 25. PMID: 24162569; PMCID: PMC3911010.
Italy	Sardinia	Sheep	Screening	Anaplasma	phagocytophilum	Zobba R, Ben Said M, Belkahia H, Pittau M, Cacciotto C, Pinna Parpaglia ML, Messadi L, Alberti A. Molecular epidemiology of Anaplasma spp. related to A. phagocytophilum in Mediterranean small ruminants. Acta Trop. 2020 Feb;202:105286. doi: 10.1016/j.actatropica.2019.105286. Epub 2019 Nov 29. PMID: 31790650.
Hungary	Southern Great Plain	Wild boar	Screening	Anaplasma	phagocytophilum	Hornok S, Sugár L, Fernández de Mera IG, de la Fuente J, Horváth G, Kovács T, Micsutka A, Gönczi E, Flaisz B, Takács N, Farkas R, Meli ML, Hofmann-Lehmann R. Tick- and fly-borne bacteria in ungulates: the prevalence of Anaplasma phagocytophilum, haemoplasmas and rickettsiae in water buffalo and deer species in Central Europe, Hungary. BMC Vet Res. 2018 Mar 20;14(1):98. doi: 10.1186/s12917-018-140…
Hungary	Southern Great Plain	Wild boar	Screening	Anaplasma	phagocytophilum	Hornok S, Sugár L, Fernández de Mera IG, de la Fuente J, Horváth G, Kovács T, Micsutka A, Gönczi E, Flaisz B, Takács N, Farkas R, Meli ML, Hofmann-Lehmann R. Tick- and fly-borne bacteria in ungulates: the prevalence of Anaplasma phagocytophilum, haemoplasmas and rickettsiae in water buffalo and deer species in Central Europe, Hungary. BMC Vet Res. 2018 Mar 20;14(1):98. doi: 10.1186/s12917-018-140…
Slovakia	Southwest	Wild boar	Screening	Anaplasma	phagocytophilum	Kazimírová M, Hamšíková Z, Špitalská E, Minichová L, Mahríková L, Caban R, Sprong H, Fonville M, Schnittger L, Kocianová E. Diverse tick-borne microorganisms identified in free-living ungulates in Slovakia. Parasit Vectors. 2018 Sep 3;11(1):495. doi: 10.1186/s13071-018-3068-1. PMID: 30176908; PMCID: PMC6122462.
Germany	Bavaria	Wild boar	Screening	Anaplasma	phagocytophilum	Silaghi C, Pfister K, Overzier E. Molecular investigation for bacterial and protozoan tick-borne pathogens in wild boars (Sus scrofa) from southern Germany. Vector Borne Zoonotic Dis. 2014 May;14(5):371-3. doi: 10.1089/vbz.2013.1495. Epub 2014 Apr 18. PMID: 24745766; PMCID: PMC4025625.
Italy	Sardinia	Wolf	Screening	Anaplasma	phagocytophilum	Zobba R, Ben Said M, Belkahia H, Pittau M, Cacciotto C, Pinna Parpaglia ML, Messadi L, Alberti A. Molecular epidemiology of Anaplasma spp. related to A. phagocytophilum in Mediterranean small ruminants. Acta Trop. 2020 Feb;202:105286. doi: 10.1016/j.actatropica.2019.105286. Epub 2019 Nov 29. PMID: 31790650.
Italy	Abbruzzi	Dog	Screening	Anaplasma	phagocytophilum	Di Domenico M, Pascucci I, Curini V, Cocco A, Dall'Acqua F, Pompilii C, Cammà C. Detection of Anaplasma phagocytophilum genotypes that are potentially virulent for human in wild ruminants and Ixodes ricinus in Central Italy. Ticks Tick Borne Dis. 2016 Jul;7(5):782-787. doi: 10.1016/j.ttbdis.2016.03.012. Epub 2016 Mar 19. PMID: 27020736.
Italy	Abbruzzi	Rodent	Screening	Anaplasma	phagocytophilum	Di Domenico M, Pascucci I, Curini V, Cocco A, Dall'Acqua F, Pompilii C, Cammà C. Detection of Anaplasma phagocytophilum genotypes that are potentially virulent for human in wild ruminants and Ixodes ricinus in Central Italy. Ticks Tick Borne Dis. 2016 Jul;7(5):782-787. doi: 10.1016/j.ttbdis.2016.03.012. Epub 2016 Mar 19. PMID: 27020736.
Italy	Abbruzzi	Sheep	Screening	Anaplasma	phagocytophilum	Di Domenico M, Pascucci I, Curini V, Cocco A, Dall'Acqua F, Pompilii C, Cammà C. Detection of Anaplasma phagocytophilum genotypes that are potentially virulent for human in wild ruminants and Ixodes ricinus in Central Italy. Ticks Tick Borne Dis. 2016 Jul;7(5):782-787. doi: 10.1016/j.ttbdis.2016.03.012. Epub 2016 Mar 19. PMID: 27020736.
Italy	Tuscany	Rodent	Screening	Anaplasma	phagocytophilum	Ebani VV, Rocchigiani G, Bertelloni F, Nardoni S, Leoni A, Nicoloso S, Mancianti F. Molecular survey on the presence of zoonotic arthropod-borne pathogens in wild red deer (Cervus elaphus). Comp Immunol Microbiol Infect Dis. 2016 Aug;47:77-80. doi: 10.1016/j.cimid.2016.06.003. Epub 2016 Jun 23. PMID: 27477510.
Italy	Lombardia	Cat	Sign of repiratory involvement	Anaplasma	phagocytophilum	Spada E, Proverbio D, Galluzzo P, Della Pepa A, Perego R, Bagnagatti De Giorgi G, Ferro E. Molecular study on selected vector-borne infections in urban stray colony cats in northern Italy. J Feline Med Surg. 2014 Aug;16(8):684-8. doi: 10.1177/1098612X13514422. Epub 2013 Dec 6. PMID: 24319060.
Italy	Lombardia	Cat	Sign of ocular involvement	Anaplasma	phagocytophilum	Spada E, Proverbio D, Galluzzo P, Della Pepa A, Perego R, Bagnagatti De Giorgi G, Ferro E. Molecular study on selected vector-borne infections in urban stray colony cats in northern Italy. J Feline Med Surg. 2014 Aug;16(8):684-8. doi: 10.1177/1098612X13514422. Epub 2013 Dec 6. PMID: 24319060.
Italy	Lombardia	Cat	Stomatitis	Anaplasma	phagocytophilum	Spada E, Proverbio D, Galluzzo P, Della Pepa A, Perego R, Bagnagatti De Giorgi G, Ferro E. Molecular study on selected vector-borne infections in urban stray colony cats in northern Italy. J Feline Med Surg. 2014 Aug;16(8):684-8. doi: 10.1177/1098612X13514422. Epub 2013 Dec 6. PMID: 24319060.
Italy	Emilia	Dog	Thrombocytopenia	Anaplasma	phagocytophilum	De Arcangeli S, Balboni A, Serafini F, Battilani M, Dondi F. Anaplasma phagocytophilum infection in thrombocytopenic dogs. Vet Ital. 2018 Mar 31;54(1):73-78. doi: 10.12834/VetIt.1070.5796.2. PMID: 29631317.
Italy	Emilia	Dog	Suspected CME	Anaplasma	phagocytophilum	Dondi F, Russo S, Agnoli C, Mengoli N, Balboni A, Alberti A, Battilani M. Clinicopathological and molecular findings in a case of canine Anaplasma phagocytophilum infection in Northern Italy. ScientificWorldJournal. 2014;2014:810587. doi: 10.1155/2014/810587. Epub 2014 Jun 5. PMID: 25003154; PMCID: PMC4070542.
Turkey	Marmara	Cat	Screening	Anaplasma	phagocytophilum	Muz MN, Erat S, Mumcuoglu KY. Protozoan and Microbial Pathogens of House Cats in the Province of Tekirdag in Western Turkey. Pathogens. 2021 Aug 31;10(9):1114. doi: 10.3390/pathogens10091114. PMID: 34578146; PMCID: PMC8466416.
Romania	All the land	Jackal	Screening	Anaplasma	phagocytophilum	Matei IA, Ivan T, Ionică AM, D'Amico G, Deak G, Nadas GC, Novac CS, Gherman CM, Mihalca AD. Anaplasma phagocytophilum in Multiple Tissue Samples of Wild Carnivores in Romania. J Wildl Dis. 2021 Oct 1;57(4):949-953. doi: 10.7589/JWD-D-20-00158. PMID: 34427664.
Romania	All the land	Wildcat	Screening	Anaplasma	phagocytophilum	Matei IA, Ivan T, Ionică AM, D'Amico G, Deak G, Nadas GC, Novac CS, Gherman CM, Mihalca AD. Anaplasma phagocytophilum in Multiple Tissue Samples of Wild Carnivores in Romania. J Wildl Dis. 2021 Oct 1;57(4):949-953. doi: 10.7589/JWD-D-20-00158. PMID: 34427664.
Romania	All the land	Wolf	Screening	Anaplasma	phagocytophilum	Matei IA, Ivan T, Ionică AM, D'Amico G, Deak G, Nadas GC, Novac CS, Gherman CM, Mihalca AD. Anaplasma phagocytophilum in Multiple Tissue Samples of Wild Carnivores in Romania. J Wildl Dis. 2021 Oct 1;57(4):949-953. doi: 10.7589/JWD-D-20-00158. PMID: 34427664.
Romania	All the land	Marten	Screening	Anaplasma	phagocytophilum	Matei IA, Ivan T, Ionică AM, D'Amico G, Deak G, Nadas GC, Novac CS, Gherman CM, Mihalca AD. Anaplasma phagocytophilum in Multiple Tissue Samples of Wild Carnivores in Romania. J Wildl Dis. 2021 Oct 1;57(4):949-953. doi: 10.7589/JWD-D-20-00158. PMID: 34427664.
Romania	All the land	Otter	Screening	Anaplasma	phagocytophilum	Matei IA, Ivan T, Ionică AM, D'Amico G, Deak G, Nadas GC, Novac CS, Gherman CM, Mihalca AD. Anaplasma phagocytophilum in Multiple Tissue Samples of Wild Carnivores in Romania. J Wildl Dis. 2021 Oct 1;57(4):949-953. doi: 10.7589/JWD-D-20-00158. PMID: 34427664.
Romania	All the land	Bear	Screening	Anaplasma	phagocytophilum	Matei IA, Ivan T, Ionică AM, D'Amico G, Deak G, Nadas GC, Novac CS, Gherman CM, Mihalca AD. Anaplasma phagocytophilum in Multiple Tissue Samples of Wild Carnivores in Romania. J Wildl Dis. 2021 Oct 1;57(4):949-953. doi: 10.7589/JWD-D-20-00158. PMID: 34427664.
Turkey	All the land	Sheep	Screening	Anaplasma	phagocytophilum	Ceylan O, Byamukama B, Ceylan C, Galon EM, Liu M, Masatani T, Xuan X, Sevinc F. Tick-Borne Hemoparasites of Sheep: A Molecular Research in Turkey. Pathogens. 2021 Feb 3;10(2):162. doi: 10.3390/pathogens10020162. PMID: 33546428; PMCID: PMC7913608.
Nederlands	All the land	Roe deer	Screening	Anaplasma	phagocytophilum	Wijburg SR, Fonville M, de Bruin A, van Rijn PA, Montizaan MGE, van den Broek J, Sprong H, Rijks JM. Prevalence and predictors of vector-borne pathogens in Dutch roe deer. Parasit Vectors. 2022 Mar 5;15(1):76. doi: 10.1186/s13071-022-05195-w. PMID: 35248157.
Kyrgyyzstan	Chuy	Cattle	Screening	Anaplasma	phagocytophilum	Altay K, Erol U, Sahin OF, Aytmirzakizi A. First molecular detection of Anaplasma species in cattle from Kyrgyzstan; molecular identification of human pathogenic novel genotype Anaplasma capra and Anaplasma phagocytophilum related strain. Ticks Tick Borne Dis. 2022 Jan;13(1):101861. doi: 10.1016/j.ttbdis.2021.101861. Epub 2021 Nov 3. PMID: 34773849.
Turkey	Anatolia	Cattle	Clinical evidence of anaplasmosis	Anaplasma	phagocytophilum-like 1	Aktas M, Çolak S. Molecular detection and phylogeny of Anaplasma spp. in cattle reveals the presence of novel strains closely related to A. phagocytophilum in Turkey. Ticks Tick Borne Dis. 2021 Jan;12(1):101604. doi: 10.1016/j.ttbdis.2020.101604. Epub 2020 Nov 2. PMID: 33160190.
Turkey	Anatolia	Cattle	Clinical evidence of anaplasmosis	Anaplasma	phagocytophilum-like 2	Aktas M, Çolak S. Molecular detection and phylogeny of Anaplasma spp. in cattle reveals the presence of novel strains closely related to A. phagocytophilum in Turkey. Ticks Tick Borne Dis. 2021 Jan;12(1):101604. doi: 10.1016/j.ttbdis.2020.101604. Epub 2020 Nov 2. PMID: 33160190.
Portugal	Alentejo	Wild boar	Screening	Anaplasma	platys	Pereira A, Parreira R, Nunes M, Casadinho A, Vieira ML, Campino L, Maia C. Molecular detection of tick-borne bacteria and protozoa in cervids and wild boars from Portugal. Parasit Vectors. 2016 May 10;9(1):251. doi: 10.1186/s13071-016-1535-0. PMID: 27160767; PMCID: PMC4862153.
Italy	Apulia	Dog	Cytopenia one to three lineage	Anaplasma	platys	De Tommasi AS, Otranto D, Furlanello T, Tasca S, Cantacessi C, Breitschwerdt EB, Stanneck D, Dantas-Torres F, Baneth G, Capelli G, de Caprariis D. Evaluation of blood and bone marrow in selected canine vector-borne diseases. Parasit Vectors. 2014 Dec 2;7:534. doi: 10.1186/s13071-014-0534-2. PMID: 25441458; PMCID: PMC4261574.
Italy	Calabria	Dog	Dogs both with and without fever	Anaplasma	platys	Solano-Gallego L, Caprì A, Pennisi MG, Caldin M, Furlanello T, Trotta M. Acute febrile illness is associated with Rickettsia spp infection in dogs. Parasit Vectors. 2015 Apr 10;8:216. doi: 10.1186/s13071-015-0824-3. PMID: 25886403; PMCID: PMC4407383.
Italy	Sicily	Dog	Dogs both with and without fever	Anaplasma	platys	Solano-Gallego L, Caprì A, Pennisi MG, Caldin M, Furlanello T, Trotta M. Acute febrile illness is associated with Rickettsia spp infection in dogs. Parasit Vectors. 2015 Apr 10;8:216. doi: 10.1186/s13071-015-0824-3. PMID: 25886403; PMCID: PMC4407383.
Romania	Muntenia	Dog	Hemorrhagic diarrhea, fever, apathy, diarrhea, inappetence, pale mucous membranes, fatigue, and uncoordinated movements.	Anaplasma	platys	Andersson M, Turcitu MA, Stefanache M, Tamba P, Barbuceanu F, Chitimia L. First evidence of Anaplasma platys and Hepatozoon canis co-infection in a dog from Romania--a case report. Ticks Tick Borne Dis. 2013 Jun;4(4):317-9. doi: 10.1016/j.ttbdis.2012.12.006. Epub 2013 Mar 5. PMID: 23528989.
Italy	Umbria	Dog	ICCT-vedi studio-assai cose	Anaplasma	platys	Antognoni MT, Veronesi F, Morganti G, Mangili V, Fruganti G, Miglio A. Natural infection of Anaplasma platys in dogs from Umbria region (Central Italy). Vet Ital. 2014 Jan-Mar;50(1):49-56. doi: 10.12834/VetIt.82.258.2. PMID: 24715593.
Spain	Andalusia	Dog	Pericardical effusion. Positive blood sample (co-infected with Leishmania infantum) and sample from pericardical effusion	Anaplasma	platys	Tabar MD, Movilla R, Serrano L, Altet L, Francino O, Roura X. PCR evaluation of selected vector-borne pathogens in dogs with pericardial effusion. J Small Anim Pract. 2018 Apr;59(4):248-252. doi: 10.1111/jsap.12817. Epub 2018 Jan 22. PMID: 29355984.
Italy	Sicily	Dog	prevalent healthy, someone poor body condition, epistaxis and rough coat	Anaplasma	platys	Hofmann-Lehmann R, Wagmann N, Meli ML, Riond B, Novacco M, Joekel D, Gentilini F, Marsilio F, Pennisi MG, Lloret A, Carrapiço T, Boretti FS. Detection of 'Candidatus Neoehrlichia mikurensis' and other Anaplasmataceae and Rickettsiaceae in Canidae in Switzerland and Mediterranean countries. Schweiz Arch Tierheilkd. 2016 Oct;158(10):691-700. English. doi: 10.17236/sat00087. PMID: 27707682.
Italy	Apulia	Dog	probable coo-infection with Cercopithifilaria	Anaplasma	platys	Ramos RA, Giannelli A, Lia RP, Brianti E, Tarallo VD, Breitshwerdt EB, Dantas-Torres F, Stanneck D, Otranto D. Incidence of Cercopithifilaria bainae in dogs and probability of co-infection with other tick-borne pathogens. PLoS One. 2014 Feb 3;9(2):e88198. doi: 10.1371/journal.pone.0088198. PMID: 24498437; PMCID: PMC3912174.
Turkey	Aegean	Cat	Screening	Anaplasma	platys	Aktas M, Özübek S, Altay K, Ipek ND, Balkaya İ, Utuk AE, Kırbas A, Şimsek S, Dumanlı N. Molecular detection of tick-borne rickettsial and protozoan pathogens in domestic dogs from Turkey. Parasit Vectors. 2015 Mar 14;8:157. doi: 10.1186/s13071-015-0763-z. PMID: 25889911; PMCID: PMC4364499.
Turkey	Mediterranean	Dog	Screening	Anaplasma	platys	Aktas M, Özübek S, Altay K, Ipek ND, Balkaya İ, Utuk AE, Kırbas A, Şimsek S, Dumanlı N. Molecular detection of tick-borne rickettsial and protozoan pathogens in domestic dogs from Turkey. Parasit Vectors. 2015 Mar 14;8:157. doi: 10.1186/s13071-015-0763-z. PMID: 25889911; PMCID: PMC4364499.
Croatia	Continental	Dog	Screening	Anaplasma	platys	Huber D, Reil I, Duvnjak S, Jurković D, Lukačević D, Pilat M, Beck A, Mihaljević Ž, Vojta L, Polkinghorne A, Beck R. Molecular detection of Anaplasma platys, Anaplasma phagocytophilum and Wolbachia sp. but not Ehrlichia canis in Croatian dogs. Parasitol Res. 2017 Nov;116(11):3019-3026. doi: 10.1007/s00436-017-5611-y. Epub 2017 Sep 14. PMID: 28905230.
Croatia	Dalmatia	Dog	Screening	Anaplasma	platys	Huber D, Reil I, Duvnjak S, Jurković D, Lukačević D, Pilat M, Beck A, Mihaljević Ž, Vojta L, Polkinghorne A, Beck R. Molecular detection of Anaplasma platys, Anaplasma phagocytophilum and Wolbachia sp. but not Ehrlichia canis in Croatian dogs. Parasitol Res. 2017 Nov;116(11):3019-3026. doi: 10.1007/s00436-017-5611-y. Epub 2017 Sep 14. PMID: 28905230.
Croatia	North Adriatica	Dog	Screening	Anaplasma	platys	Huber D, Reil I, Duvnjak S, Jurković D, Lukačević D, Pilat M, Beck A, Mihaljević Ž, Vojta L, Polkinghorne A, Beck R. Molecular detection of Anaplasma platys, Anaplasma phagocytophilum and Wolbachia sp. but not Ehrlichia canis in Croatian dogs. Parasitol Res. 2017 Nov;116(11):3019-3026. doi: 10.1007/s00436-017-5611-y. Epub 2017 Sep 14. PMID: 28905230.
Malta	Southern Malta	Dog	Screening	Anaplasma	platys	Licari E, Takács N, Solymosi N, Farkas R. First detection of tick-borne pathogens of dogs from Malta. Ticks Tick Borne Dis. 2017 Mar;8(3):396-399. doi: 10.1016/j.ttbdis.2017.01.002. Epub 2017 Jan 18. PMID: 28143697.
Turkey	Anatolia	Dog	Screening	Anaplasma	platys	Ozubek S, Ipek DNS, Aktas M. A Molecular Survey of Rickettsias in Shelter Dogs and Distribution of Rhipicephalus sanguineus (Acari: Ixodidae) sensu lato in Southeast Turkey. J Med Entomol. 2018 Feb 28;55(2):459-463. doi: 10.1093/jme/tjx213. PMID: 29186493.
Albania	All the land	Dog	Screening	Anaplasma	platys	Schüle C, Rehbein S, Shukullari E, Rapti D, Reese S, Silaghi C. Police dogs from Albania as indicators of exposure risk to Toxoplasma gondii, Neospora caninum and vector-borne pathogens of zoonotic and veterinary concern. Vet Parasitol Reg Stud Reports. 2015 Dec;1-2:35-46. doi: 10.1016/j.vprsr.2016.03.004. Epub 2016 Apr 6. PMID: 31018407.
Italy	Abbruzzi	Dog	Screening	Anaplasma	platys	Traversa D, Di Cesare A, Simonato G, Cassini R, Merola C, Diakou A, Halos L, Beugnet F, Frangipane di Regalbono A. Zoonotic intestinal parasites and vector-borne pathogens in Italian shelter and kennel dogs. Comp Immunol Microbiol Infect Dis. 2017 Apr;51:69-75. doi: 10.1016/j.cimid.2017.04.003. Epub 2017 Apr 21. PMID: 28504099.
Italy	Sardinia	Dog	Screening	Anaplasma	platys	Zobba R, Anfossi AG, Pinna Parpaglia ML, Dore GM, Chessa B, Spezzigu A, Rocca S, Visco S, Pittau M, Alberti A. Molecular investigation and phylogeny of Anaplasma spp. in Mediterranean ruminants reveal the presence of neutrophil-tropic strains closely related to A. platys. Appl Environ Microbiol. 2014 Jan;80(1):271-80. doi: 10.1128/AEM.03129-13. Epub 2013 Oct 25. PMID: 24162569; PMCID: PMC3911010.
France	Provence-Alpes-Côte d'Azur	Fox	Screening	Anaplasma	platys	Medkour H, Laidoudi Y, Marié JL, Fenollar F, Davoust B, Mediannikov O. MOLECULAR INVESTIGATION OF VECTOR-BORNE PATHOGENS IN RED FOXES (VULPES VULPES) FROM SOUTHERN FRANCE. J Wildl Dis. 2020 Oct 1;56(4):837-850. doi: 10.7589/2019-09-234. PMID: 32402231.
Italy	Sardinia	Wolf	Screening	Anaplasma	platys	Zobba R, Anfossi AG, Pinna Parpaglia ML, Dore GM, Chessa B, Spezzigu A, Rocca S, Visco S, Pittau M, Alberti A. Molecular investigation and phylogeny of Anaplasma spp. in Mediterranean ruminants reveal the presence of neutrophil-tropic strains closely related to A. platys. Appl Environ Microbiol. 2014 Jan;80(1):271-80. doi: 10.1128/AEM.03129-13. Epub 2013 Oct 25. PMID: 24162569; PMCID: PMC3911010.
Italy	Apulia	Dog	Severe thrombocytopenia, anaemia, monocytosis-huge infestation of R.sanguineus	Anaplasma	platys	De Tommasi AS, Baneth G, Breitschwerdt EB, Stanneck D, Dantas-Torres F, Otranto D, de Caprariis D. Anaplasma platys in bone marrow megakaryocytes of young dogs. J Clin Microbiol. 2014 Jun;52(6):2231-4. doi: 10.1128/JCM.00395-14. Epub 2014 Mar 12. PMID: 24622106; PMCID: PMC4042781.
Italy	Apulia	Dog	Severe thrombocytopenia, anaemia, neutropenia-huge infestation of R.sanguineus	Anaplasma	platys	De Tommasi AS, Baneth G, Breitschwerdt EB, Stanneck D, Dantas-Torres F, Otranto D, de Caprariis D. Anaplasma platys in bone marrow megakaryocytes of young dogs. J Clin Microbiol. 2014 Jun;52(6):2231-4. doi: 10.1128/JCM.00395-14. Epub 2014 Mar 12. PMID: 24622106; PMCID: PMC4042781.
Italy	Sicily	Dog	Poor body condition, epistaxis and rough coat	Anaplasma	platys	Hofmann-Lehmann R, Wagmann N, Meli ML, Riond B, Novacco M, Joekel D, Gentilini F, Marsilio F, Pennisi MG, Lloret A, Carrapiço T, Boretti FS. Detection of 'Candidatus Neoehrlichia mikurensis' and other Anaplasmataceae and Rickettsiaceae in Canidae in Switzerland and Mediterranean countries. Schweiz Arch Tierheilkd. 2016 Oct;158(10):691-700. English. doi: 10.17236/sat00087. PMID: 27707682.
Italy	Sardinia	Dog	Suspected CME	Anaplasma	platys	René-Martellet M, Lebert I, Chêne J, Massot R, Leon M, Leal A, Badavelli S, Chalvet-Monfray K, Ducrot C, Abrial D, Chabanne L, Halos L. Diagnosis and incidence risk of clinical canine monocytic ehrlichiosis under field conditions in Southern Europe. Parasit Vectors. 2015 Jan 6;8:3. doi: 10.1186/s13071-014-0613-4. PMID: 25561342; PMCID: PMC4302712.
Italy	Campania	Dog	Suspected CME	Anaplasma	platys	René-Martellet M, Lebert I, Chêne J, Massot R, Leon M, Leal A, Badavelli S, Chalvet-Monfray K, Ducrot C, Abrial D, Chabanne L, Halos L. Diagnosis and incidence risk of clinical canine monocytic ehrlichiosis under field conditions in Southern Europe. Parasit Vectors. 2015 Jan 6;8:3. doi: 10.1186/s13071-014-0613-4. PMID: 25561342; PMCID: PMC4302712.
Italy	Tuscany	Dog	Suspected CME	Anaplasma	platys	René-Martellet M, Lebert I, Chêne J, Massot R, Leon M, Leal A, Badavelli S, Chalvet-Monfray K, Ducrot C, Abrial D, Chabanne L, Halos L. Diagnosis and incidence risk of clinical canine monocytic ehrlichiosis under field conditions in Southern Europe. Parasit Vectors. 2015 Jan 6;8:3. doi: 10.1186/s13071-014-0613-4. PMID: 25561342; PMCID: PMC4302712.
Italy	Lombardia	Dog	Suspected CME	Anaplasma	platys	René-Martellet M, Lebert I, Chêne J, Massot R, Leon M, Leal A, Badavelli S, Chalvet-Monfray K, Ducrot C, Abrial D, Chabanne L, Halos L. Diagnosis and incidence risk of clinical canine monocytic ehrlichiosis under field conditions in Southern Europe. Parasit Vectors. 2015 Jan 6;8:3. doi: 10.1186/s13071-014-0613-4. PMID: 25561342; PMCID: PMC4302712.
Italy	Sardinia	Cattle	Thrombocytopenia, anemia, or leukopenia/leucocytosi	Anaplasma	platys	Zobba R, Anfossi AG, Visco S, Sotgiu F, Dedola C, Pinna Parpaglia ML, Battilani M, Pittau M, Alberti A. Cell tropism and molecular epidemiology of Anaplasma platys-like strains in cats. Ticks Tick Borne Dis. 2015 Apr;6(3):272-80. doi: 10.1016/j.ttbdis.2015.01.008. Epub 2015 Feb 11. PMID: 25682496.
Italy	Sardinia	Dog	Thrombocytopenia, anemia, or leukopenia/leucocytosi	Anaplasma	platys	Zobba R, Anfossi AG, Visco S, Sotgiu F, Dedola C, Pinna Parpaglia ML, Battilani M, Pittau M, Alberti A. Cell tropism and molecular epidemiology of Anaplasma platys-like strains in cats. Ticks Tick Borne Dis. 2015 Apr;6(3):272-80. doi: 10.1016/j.ttbdis.2015.01.008. Epub 2015 Feb 11. PMID: 25682496.
Israel	Jerusalem	Dog	Thrombocytopenia. Co-infection with Hepatozoon canis and E. canis	Anaplasma	platys	Baneth G, Harrus S, Gal A, Aroch I. Canine vector-borne co-infections: Ehrlichia canis and Hepatozoon canis in the same host monocytes. Vet Parasitol. 2015 Feb 28;208(1-2):30-4. doi: 10.1016/j.vetpar.2014.12.013. Epub 2014 Dec 23. PMID: 25560923.
Italy	Apulia	Dog	Vertical trasmission-pregnant bitches/foethus	Anaplasma	platys	Latrofa MS, Dantas-Torres F, de Caprariis D, Cantacessi C, Capelli G, Lia RP, Breitschwerdt EB, Otranto D. Vertical transmission of Anaplasma platys and Leishmania infantum in dogs during the first half of gestation. Parasit Vectors. 2016 May 10;9(1):269. doi: 10.1186/s13071-016-1545-y. PMID: 27161003; PMCID: PMC4862140.
Italy	Apulia	Dog	Screening	Anaplasma	platys	Ramos RA, Latrofa MS, Giannelli A, Lacasella V, Campbell BE, Dantas-Torres F, Otranto D. Detection of Anaplasma platys in dogs and Rhipicephalus sanguineus group ticks by a quantitative real-time PCR. Vet Parasitol. 2014 Sep 15;205(1-2):285-8. doi: 10.1016/j.vetpar.2014.06.023. Epub 2014 Jun 27. PMID: 25027609.
Turkey	Marmara	Cat	Screening	Anaplasma	platys	Muz MN, Erat S, Mumcuoglu KY. Protozoan and Microbial Pathogens of House Cats in the Province of Tekirdag in Western Turkey. Pathogens. 2021 Aug 31;10(9):1114. doi: 10.3390/pathogens10091114. PMID: 34578146; PMCID: PMC8466416.
Germany	Brandeburg	Dog	Samples from veterinary clinics	Rickettsia	raoultii	Liesner JM, Krücken J, Schaper R, Pachnicke S, Kohn B, Müller E, Schulze C, von Samson-Himmelstjerna G. Vector-borne pathogens in dogs and red foxes from the federal state of Brandenburg, Germany. Vet Parasitol. 2016 Jul 15;224:44-51. doi: 10.1016/j.vetpar.2016.05.012. Epub 2016 May 11. PMID: 27270389.
Germany	Thuringa	Rodent	Screening	Rickettsia	raoultii	Fischer S, Spierling NG, Heuser E, Kling C, Schmidt S, Rosenfeld UM, Reil D, Imholt C, Jacob J, Ulrich RG, Essbauer S. High prevalence of Rickettsia helvetica in wild small mammal populations in Germany. Ticks Tick Borne Dis. 2018 Mar;9(3):500-505. doi: 10.1016/j.ttbdis.2018.01.009. Epub 2018 Feb 3. PMID: 29398604.
Germany	Lower Saxony	Rodent	Screening	Rickettsia	raoultii	Galfsky D, Król N, Pfeffer M, Obiegala A. Long-term trends of tick-borne pathogens in regard to small mammal and tick populations from Saxony, Germany. Parasit Vectors. 2019 Mar 26;12(1):131. doi: 10.1186/s13071-019-3382-2. PMID: 30909955; PMCID: PMC6434846.
Germany	Saxon	Rodent	Screening	Rickettsia	raoultii	Obiegala A, Oltersdorf C, Silaghi C, Kiefer D, Kiefer M, Woll D, Pfeffer M. Rickettsia spp. in small mammals and their parasitizing ectoparasites from Saxony, Germany. Vet Parasitol Reg Stud Reports. 2016 Sep;5:19-24. doi: 10.1016/j.vprsr.2016.08.008. Epub 2016 Sep 1. PMID: 31014532.
Germany	Saxon	Rodent	Screening	Rickettsia	raoultii	Obiegala A, Król N, Oltersdorf C, Nader J, Pfeffer M. The enzootic life-cycle of Borrelia burgdorferi (sensu lato) and tick-borne rickettsiae: an epidemiological study on wild-living small mammals and their ticks from Saxony, Germany. Parasit Vectors. 2017 Mar 13;10(1):115. doi: 10.1186/s13071-017-2053-4. PMID: 28285593; PMCID: PMC5346851.
Slovakia	Košice region	Rodent	Screening	Rickettsia	slovaka	Heglasová I, Víchová B, Kraljik J, Mošanský L, Miklisová D, Stanko M. Molecular evidence and diversity of the spotted-fever group Rickettsia spp. in small mammals from natural, suburban and urban areas of Eastern Slovakia. Ticks Tick Borne Dis. 2018 Sep;9(6):1400-1406. doi: 10.1016/j.ttbdis.2018.06.011. Epub 2018 Jun 23. PMID: 30207272.
Turkey	Anatolia	Wild boar	Screening	Rickettsia	slovaka	Orkun Ö, Çakmak A. Molecular identification of tick-borne bacteria in wild animals and their ticks in Central Anatolia, Turkey. Comp Immunol Microbiol Infect Dis. 2019 Apr;63:58-65. doi: 10.1016/j.cimid.2018.12.007. Epub 2019 Jan 9. PMID: 30961819.
Turkey	Black sea	Cattle	Decrease of milk production, coughing, anorexia, nasal discharg	Ehrlichia	sp. Strain Omatjenne	Aktas M, Özübek S. Bovine anaplasmosis in Turkey: First laboratory confirmed clinical cases caused by Anaplasma phagocytophilum. Vet Microbiol. 2015 Aug 5;178(3-4):246-51. doi: 10.1016/j.vetmic.2015.05.021. Epub 2015 May 28. PMID: 26051478.
Turkey	Black sea	Cattle	Screening	Ehrlichia	sp. Strain Omatjenne	Aktas M, Özübek S. Bovine anaplasmosis in Turkey: First laboratory confirmed clinical cases caused by Anaplasma phagocytophilum. Vet Microbiol. 2015 Aug 5;178(3-4):246-51. doi: 10.1016/j.vetmic.2015.05.021. Epub 2015 May 28. PMID: 26051478.
Spain	Northeastern Spain	Dog	Aspecific	Rickettsia	typhi	Nogueras MM, Pons I, Ortuño A, Miret J, Pla J, Castellà J, Segura F. Molecular detection of Rickettsia typhi in cats and fleas. PLoS One. 2013 Aug 6;8(8):e71386. doi: 10.1371/journal.pone.0071386. PMID: 23940746; PMCID: PMC3735526.
Greece	Crete	Cat	Screening	Rickettsia	typhi	Diakou A, Di Cesare A, Accettura PM, Barros L, Iorio R, Paoletti B, Frangipane di Regalbono A, Halos L, Beugnet F, Traversa D. Intestinal parasites and vector-borne pathogens in stray and free-roaming cats living in continental and insular Greece. PLoS Negl Trop Dis. 2017 Jan 31;11(1):e0005335. doi: 10.1371/journal.pntd.0005335. PMID: 28141857; PMCID: PMC5302838.
Greece	Thessaly	Cat	Screening	Rickettsia	typhi	Diakou A, Di Cesare A, Accettura PM, Barros L, Iorio R, Paoletti B, Frangipane di Regalbono A, Halos L, Beugnet F, Traversa D. Intestinal parasites and vector-borne pathogens in stray and free-roaming cats living in continental and insular Greece. PLoS Negl Trop Dis. 2017 Jan 31;11(1):e0005335. doi: 10.1371/journal.pntd.0005335. PMID: 28141857; PMCID: PMC5302838.
Greece	South Aegean	Cat	Screening	Rickettsia	typhi	Diakou A, Di Cesare A, Accettura PM, Barros L, Iorio R, Paoletti B, Frangipane di Regalbono A, Halos L, Beugnet F, Traversa D. Intestinal parasites and vector-borne pathogens in stray and free-roaming cats living in continental and insular Greece. PLoS Negl Trop Dis. 2017 Jan 31;11(1):e0005335. doi: 10.1371/journal.pntd.0005335. PMID: 28141857; PMCID: PMC5302838.
Greece	Attica	Cat	Screening	Rickettsia	typhi	Diakou A, Di Cesare A, Accettura PM, Barros L, Iorio R, Paoletti B, Frangipane di Regalbono A, Halos L, Beugnet F, Traversa D. Intestinal parasites and vector-borne pathogens in stray and free-roaming cats living in continental and insular Greece. PLoS Negl Trop Dis. 2017 Jan 31;11(1):e0005335. doi: 10.1371/journal.pntd.0005335. PMID: 28141857; PMCID: PMC5302838.
Poland	Eastern Poland	Lemure	Anorexia, weakness, epistaxis and uncoordinated gait.	Anaplasma	phagocytophilum	Adaszek, Ł., Wilczyńska, A., Ziętek, J. et al. Granulocytic anaplasmosis in captive ring-tailed lemur (Lemur catta) in Poland. BMC Vet Res 17, 118 (2021). https://doi.org/10.1186/s12917-021-02827-8
Italy	North Italy	Cat	Screening	Anaplasma	phagocytophilum	Balboni A, Urbani L, Morini M, Dondi F, Battilani M. Molecular detection of Anaplasma phagocytophilum in hair and spleen of cats revealed a possible underestimation of feline vector-borne pathogens. Res Vet Sci. 2021 Jul;137:144-149. doi: 10.1016/j.rvsc.2021.05.003. Epub 2021 May 5. PMID: 33975193.
Portugal	Lisbon	Dog	Screening	Anaplasma	phagocytophilum	Dordio, A.M., Beck, R., Nunes, T. et al. Molecular survey of vector-borne diseases in two groups of domestic dogs from Lisbon, Portugal. Parasites Vectors 14, 163 (2021). https://doi.org/10.1186/s13071-021-04650-4
Portugal	Lisbon	Dog	Screening	Ehrlichia	canis	Dordio, A.M., Beck, R., Nunes, T. et al. Molecular survey of vector-borne diseases in two groups of domestic dogs from Lisbon, Portugal. Parasites Vectors 14, 163 (2021). https://doi.org/10.1186/s13071-021-04650-4
Spain	Aragòn	Sheep	Aspecific	Anaplasma	ovis	Lacasta, D.; Lorenzo, M.; González, J.M.; Ruiz de Arcaute, M.; Benito, A.Á.; Baselga, C.; Milian, M.E.; Lorenzo, N.; Jiménez, C.; Villanueva-Saz, S.; Ferrer, L.M. Epidemiological Study Related to the First Outbreak of Ovine Anaplasmosis in Spain. Animals 2021, 11, 2036. https://doi.org/10.3390/ani11072036
Norway	South Norway	Rodent	Carcass	Anaplasma	phagocytophilum	Razanske I, Rosef O, Radzijevskaja J, Krikstolaitis R, Paulauskas A. Impact of tick-borne Anaplasma phagocytophilum infections in calves of moose (Alces alces) in southern Norway. Folia Parasitol (Praha). 2021 Oct 13;68:2021.023. doi: 10.14411/fp.2021.023. PMID: 34782490.
Poland	Not defined	Horse	Weakness, fever, thrombocytopenia, lethargy, anaemia	Anaplasma	phagocytophilum	Teodorowski O, Kalinowski M, Winiarczyk D, Janecki R, Winiarczyk S, Adaszek Ł. Molecular surveillance of tick-borne diseases affecting horses in Poland-Own observations. Vet Med Sci. 2021 Jul;7(4):1159-1165. doi: 10.1002/vms3.451. Epub 2021 Feb 23. PMID: 33620135; PMCID: PMC8294402.
